# Supplementary material for: Super-resolution imaging reveals resistance to mass transfer in functionalized stationary phases
Source: Sci Adv. 2025 Feb 14;11(7):eads0790. doi: 10.1126/sciadv.ads0790 (PMC11827638; doi:10.1126/sciadv.ads0790)
Supplement: Supplementary file 2 — Data S1 [file sciadv.ads0790_data_s1.zip]

Archive with 1 entries (1 files):
- ads0790_data_s1.xlsx
