# Supplementary material for: Super-resolution imaging reveals resistance to mass transfer in functionalized stationary phases
Source: Sci Adv. 2025 Feb 14;11(7):eads0790. doi: 10.1126/sciadv.ads0790 (PMC11827638; doi:10.1126/sciadv.ads0790)
Supplement: Supplementary file 2 — Data S1 [file sciadv.ads0790_data_s1.zip › ads0790_data_s1.xlsx]

## Sheet: Data1caption
Available Data
All data used to generate the Main Text figures (Figs.1-5) and associated results are also provided tabulated in the supplementary materials spreadsheet document (Data S1), and raw .tiff microscopy movies are provided (labeled in accordance to figure numbers) at Zenodo DOI: 10.5281/zenodo.13697196. Within the spreadsheet document we provide:
· Fig 2B: The intensity map data for the Cellulose-B particle 2D cross-section.
· Fig 2C: The intensity map data for the Silica particle 2D cross-section.
· Fig 2D: The intensity map data for the Whelk-O1 SPP particle 2D cross-section.
· Fig 3C: The molecule radial cumulative distribution (P(r’>r), r is radial % distance) data for each individual particle (P1, P2, P3) and the averages presented in Fig. 3C.
· fig S8A: The nitrogen adsorption data plotted in fig. S8A.
· Fig. 3D & fig. S8B: The accessible area and BET surface area values that were plotted as bar-plots in Fig. 3D, and fig. S8B.
· Fig 4B: The molecule radial cumulative distribution (P(r’>r), r is radial % distance) data for each individual particle (P1, P2, P3) and the averages presented in Fig. 4B. The Cellulose-B and Silica distributions are the same as Fig. 3C.
· Fig 4C: The accessible areas that were plotted as a bar-plot in Fig. 4C.
· Fig 5A: The molecule dwell time cumulative distribution (P(t’>), t is dwell time in ms) data for Fig. 5A.
· Fig 5B: The model elution curve data presented in Fig 5B, and the expeimental HPLC elution data and standard deviation (fom 3 runs) obtained and plotted in Fig 5B.

## Sheet: Fig 2B
Super-Res Intensity Map		Cellulose-B		2.5um into particle volume
	8.2609e-08	1.52491e-08	2.5409e-09	3.82173e-10	5.18873e-11	0	0	0	0	0	0	0	0	0	0	0	0	0	0	0	0	0	0	0	0	0	0	0	0	0	0	0	0	0	0	0	0	0	0	0	0	0	0	0	0	0	0	0	0
	1.60729e-07	2.96695e-08	4.94372e-09	7.43578e-10	1.00955e-10	0	0	0	0	0	0	0	0	0	0	0	0	0	0	0	0	0	0	0	0	0	0	0	0	0	0	0	0	0	0	0	0	0	0	0	0	0	0	0	0	0	0	0	0
	2.82285e-07	5.2108e-08	8.68258e-09	1.30593e-09	1.77305e-10	0	0	0	0	0	0	0	0	0	0	0	0	0	0	0	0	0	0	0	0	0	0	0	0	0	0	0	0	0	0	0	0	0	0	0	0	0	0	0	0	0	0	0	0
	4.47519e-07	8.2609e-08	1.37649e-08	2.07035e-09	2.8109e-10	0	0	0	0	0	0	0	0	0	0	0	0	0	0	0	0	0	0	0	0	0	0	0	0	0	0	0	0	0	0	0	0	0	0	0	0	0	0	0	0	0	0	0	0
	6.40416e-07	1.18217e-07	1.9698e-08	2.96275e-09	4.0225e-10	0	0	0	0	0	0	0	0	0	0	0	0	0	0	0	0	0	0	0	0	0	0	0	0	0	0	0	0	0	0	0	0	0	0	0	0	0	0	0	0	0	0	0	0
	8.2726e-07	1.52707e-07	2.5445e-08	3.82714e-09	5.19608e-10	0	0	0	0	0	0	0	0	0	0	0	0	0	0	0	0	0	0	0	0	0	0	0	0	0	0	0	0	0	0	0	0	0	0	0	0	0	0	0	0	0	0	0	0
	9.64605e-07	1.7806e-07	2.96695e-08	4.46254e-09	6.05875e-10	0	0	0	0	0	0	0	0	0	0	0	0	0	0	0	0	0	0	0	0	0	0	0	0	0	0	0	0	0	0	0	0	0	0	0	0	0	0	0	0	0	0	0	0
	1.01528e-06	1.87414e-07	3.12281e-08	4.69697e-09	6.37704e-10	0	0	0	0	0	0	0	0	0	0	0	0	0	0	0	0	0	0	0	0	0	0	0	0	0	0	0	0	0	0	0	0	0	0	0	0	0	0	0	0	0	0	0	0
	9.64605e-07	1.7806e-07	2.96695e-08	4.46254e-09	6.05875e-10	0	0	0	0	0	0	0	0	0	0	0	0	0	0	0	0	0	0	0	0	0	0	0	0	0	0	0	0	0	0	0	0	0	0	0	0	0	0	0	0	0	0	0	0
	8.2726e-07	1.52707e-07	2.5445e-08	3.82714e-09	5.19608e-10	0	0	0	0	0	0	0	0	0	0	0	0	0	0	0	0	0	0	0	0	0	0	0	0	0	0	0	0	0	0	0	0	0	0	0	0	0	0	0	0	0	0	0	0
	6.40416e-07	1.18217e-07	1.9698e-08	2.96275e-09	4.0225e-10	0	0	0	0	0	0	0	0	0	0	0	0	0	0	0	0	0	0	0	0	0	0	0	0	0	0	0	0	0	0	0	0	0	0	0	0	0	0	0	0	0	0	0	0
	4.47519e-07	8.2609e-08	1.37649e-08	2.07035e-09	2.8109e-10	0	0	0	0	0	0	0	0	0	0	0	0	0	0	0	0	0	0	0	0	0	0	0	0	0	0	0	0	0	0	0	0	0	0	0	0	0	0	0	0	0	0	0	0
	2.82285e-07	5.2108e-08	8.68258e-09	1.30593e-09	1.77305e-10	0	0	0	0	0	0	0	0	0	0	0	0	0	0	0	0	0	0	0	0	0	0	0	0	0	0	0	0	0	0	0	0	0	0	0	0	0	0	0	0	0	0	0	0
	1.60729e-07	2.96695e-08	4.94372e-09	7.43578e-10	1.00955e-10	0	0	0	0	0	0	0	0	0	0	0	0	0	0	0	0	0	0	0	0	0	0	0	0	0	0	0	0	0	0	0	0	0	0	0	0	0	0	0	0	0	0	0	0
	8.2609e-08	1.52491e-08	2.5409e-09	3.82173e-10	5.18873e-11	0	0	0	0	0	0	0	0	0	0	0	0	0	0	0	0	0	0	0	0	0	0	0	0	0	0	0	0	0	0	0	0	0	0	0	0	0	0	0	0	0	0	0	0
	3.83256e-08	7.07465e-09	1.17883e-09	1.77305e-10	2.40726e-11	0	0	0	0	0	0	0	0	0	0	0	0	0	0	0	0	0	0	0	0	0	0	0	0	0	0	0	0	0	0	0	0	0	0	0	0	0	0	0	0	0	0	0	0
	1.60502e-08	2.96275e-09	4.93673e-10	7.42527e-11	1.00812e-11	0	0	0	0	0	0	0	0	0	0	0	0	0	0	0	0	0	0	0	0	0	0	0	0	0	0	0	0	0	0	0	0	0	0	0	0	0	0	0	0	0	0	0	0
	6.06733e-09	1.11999e-09	1.8662e-10	2.80692e-11	3.81093e-12	0	0	0	0	0	0	0	0	0	0	0	0	0	0	0	0	0	0	0	0	0	0	0	0	0	0	0	0	0	0	0	0	0	0	0	0	0	0	0	0	0	0	0	0
	2.07035e-09	3.82173e-10	6.36802e-11	9.57805e-12	1.3004e-12	0	0	0	0	0	0	0	0	0	0	0	0	0	0	0	0	0	0	0	0	0	0	0	0	0	0	0	0	0	0	0	0	0	0	0	0	0	0	0	0	0	0	0	0
	6.37704e-10	1.17716e-10	1.96146e-11	2.9502e-12	4.00546e-13	0	0	0	0	0	0	0	0	0	0	0	0	0	0	0	0	0	0	0	0	0	0	0	0	0	0	0	0	0	0	0	0	0	0	0	0	0	0	0	0	0	0	0	0
	1.77305e-10	3.27294e-11	5.45359e-12	8.20266e-13	1.11367e-13	0	0	0	0	0	0	0	0	0	0	0	0	0	0	0	0	0	0	0	0	0	0	0	0	0	0	0	0	0	0	0	0	0	0	0	0	0	0	0	0	0	0	0	0
	4.44993e-11	8.21428e-12	1.36872e-12	2.05867e-13	2.79503e-14	0	0	0	0	0	0	0	0	0	0	0	0	0	0	0	0	0	0	0	0	0	0	0	0	0	0	0	0	0	0	0	0	0	0	0	0	0	0	0	0	0	0	0	0
	1.00812e-11	1.86093e-12	3.1008e-13	4.66386e-14	6.33208e-15	0	0	0	0	0	0	0	0	0	0	0	0	0	0	0	0	0	0	0	0	0	0	0	0	0	0	0	0	0	0	0	0	0	0	0	0	0	0	0	0	0	0	0	0
	2.06158e-12	3.80554e-13	6.34105e-14	9.53748e-15	1.29489e-15	0	0	0	0	0	0	0	0	0	0	0	0	0	0	0	0	0	0	0	0	0	0	0	0	0	0	0	0	0	0	0	0	0	0	0	0	0	0	0	0	0	0	0	0
	3.80554e-13	7.02478e-14	1.17052e-14	1.76056e-15	2.39029e-16	0	0	0	0	0	0	0	0	0	0	0	0	0	0	0	0	0	0	0	0	0	0	0	0	0	0	0	0	0	0	0	0	0	0	0	0	0	0	0	0	0	0	0	0
	6.34105e-14	1.17052e-14	1.95039e-15	2.93355e-16	3.98286e-17	0	0	0	0	0	0	0	0	0	0	0	0	0	0	0	0	0	0	0	0	0	0	0	0	0	0	0	0	0	0	0	0	0	0	0	0	0	0	0	0	0	0	0	0
	9.53748e-15	1.76056e-15	2.93355e-16	4.41231e-17	5.99056e-18	0	0	0	0	0	0	0	0	0	0	0	0	0	0	0	0	0	0	0	0	0	0	0	0	0	0	0	0	0	0	0	0	0	0	0	0	0	0	0	0	0	0	0	0
	1.29489e-15	2.39029e-16	3.98286e-17	5.99056e-18	8.13332e-19	0	0	0	0	0	0	0	0	0	0	0	0	0	0	0	0	0	0	0	0	0	0	0	0	0	0	0	0	0	0	0	0	0	0	0	0	0	0	0	0	0	0	0	0
	0	0	0	0	0	0	0	0	0	0	0	0	0	0	0	0	0	0	0	0	0	0	0	0	0	0	0	0	0	0	0	0	0	0	0	0	0	0	0	0	0	0	0	0	0	0	0	0	0
	0	0	0	0	0	0	0	0	0	0	0	0	0	0	0	0	0	0	0	0	0	0	0	0	0	0	0	0	0	0	0	0	0	0	0	0	0	0	0	0	0	0	0	0	0	0	0	0	0
	0	0	0	0	0	0	0	0	0	0	0	0	0	0	0	0	0	0	0	0	0	0	0	0	0	0	0	0	0	0	0	0	0	0	0	0	0	0	0	0	0	0	0	0	0	0	0	0	0
	0	0	0	0	0	0	0	0	0	0	0	0	0	0	0	0	0	0	0	0	0	0	0	0	0	0	0	0	0	0	0	0	0	0	0	0	0	0	0	0	0	0	0	0	0	0	0	0	0
	0	0	0	0	0	0	0	0	0	0	0	0	0	0	0	0	0	0	0	0	0	0	0	0	0	0	0	0	0	0	0	0	0	0	0	0	0	0	0	0	0	0	0	0	0	0	0	0	0
	0	0	0	0	0	0	0	0	0	0	0	0	0	0	0	0	0	0	0	0	0	0	0	0	0	0	0	0	0	0	0	0	0	0	0	0	0	0	0	0	0	0	0	0	0	0	0	0	0
	0	0	0	0	0	0	0	0	0	0	0	0	0	0	0	0	0	0	0	0	0	0	0	0	0	0	0	0	0	0	0	0	0	0	0	0	0	0	0	0	0	0	0	0	0	0	0	0	0
	0	0	0	0	0	0	0	0	0	0	0	0	0	0	0	0	0	0	0	0	0	0	0	0	0	0	0	0	0	0	0	0	0	0	0	0	0	0	0	0	0	0	0	0	0	0	0	0	0
	0	0	0	0	0	0	0	0	0	0	0	0	0	0	0	0	0	0	0	0	0	0	0	0	0	0	0	0	0	0	0	0	0	0	0	0	0	0	0	0	0	0	0	0	0	0	0	0	0
	0	0	0	0	0	0	0	0	0	0	0	0	0	0	0	0	0	0	0	0	0	0	0	0	0	0	0	0	0	0	0	0	0	0	0	0	0	0	0	0	0	0	0	0	0	0	0	0	0
	0	0	0	0	0	0	0	0	0	0	0	0	0	0	0	0	0	0	0	0	0	0	0	0	0	0	0	0	0	0	0	0	0	0	0	0	0	0	0	0	0	0	0	0	0	0	0	0	0
	0	0	0	0	0	0	0	0	0	0	0	0	0	0	0	0	0	0	0	0	0	0	0	0	0	0	0	0	0	0	0	0	0	0	0	0	0	0	0	0	0	0	0	0	0	0	0	0	0
	0	0	0	0	0	0	0	0	0	0	0	0	0	0	0	0	0	0	0	0	0	0	0	0	0	0	0	0	0	0	0	0	0	0	0	0	0	0	0	0	0	0	0	0	0	0	0	0	0
	0	0	0	0	0	0	0	0	0	0	0	0	0	0	0	0	0	0	0	0	0	0	0	0	0	0	0	0	0	0	0	0	0	0	0	0	0	0	0	0	0	0	0	0	0	0	0	0	0
	0	0	0	0	0	0	0	0	0	0	0	0	0	0	0	0	0	0	0	0	0	0	0	0	0	0	0	0	0	0	0	0	0	0	0	0	0	0	0	0	0	0	0	0	0	0	0	0	0
	0	0	0	0	0	0	0	0	0	0	0	0	0	0	0	0	0	0	0	0	0	0	0	0	0	0	0	0	0	0	0	0	0	0	0	0	0	0	0	0	0	0	0	0	0	0	0	0	0
	0	0	0	0	0	0	0	0	0	0	0	0	0	0	0	0	0	0	0	0	0	0	0	0	0	0	0	0	0	0	0	0	0	0	0	0	0	0	0	0	0	0	0	0	0	0	0	0	0
	0	0	0	0	0	0	0	0	0	0	0	0	0	0	0	0	0	0	0	0	0	0	0	0	0	0	0	0	0	0	0	0	0	0	0	0	0	0	0	0	0	0	0	0	0	0	0	0	0
	0	0	0	0	0	0	0	0	0	0	0	0	0	0	0	0	0	0	0	0	0	0	0	0	0	0	0	0	0	0	0	0	0	0	0	0	0	0	0	0	0	0	0	0	0	0	0	0	0
	0	0	0	0	0	0	0	0	0	0	0	0	0	0	0	0	0	0	0	0	0	0	0	0	0	0	0	0	0	0	0	0	0	0	0	0	0	0	0	0	0	0	0	0	0	0	0	0	0
	0	0	0	0	0	0	0	0	0	0	0	0	0	0	0	0	0	0	0	0	0	0	0	0	0	0	0	0	0	0	0	0	0	0	0	0	0	0	0	0	0	0	0	0	0	0	0	0	0
	0	0	0	0	0	0	0	0	0	0	0	0	0	0	0	0	0	0	0	0	0	0	0	0	0	0	0	0	0	0	0	0	0	0	0	0	0	0	0	0	0	0	0	0	0	0	0	0	0
	0	0	0	0	0	0	0	0	0	0	0	0	0	0	0	0	0	0	0	0	0	0	0	0	0	0	0	0	0	0	0	0	0	0	0	0	0	0	0	0	0	0	0	0	0	0	0	0	0
	0	0	0	0	0	0	0	0	0	0	0	0	0	0	0	0	0	0	0	0	0	0	0	0	0	0	0	0	0	0	0	0	0	0	0	0	0	0	0	0	0	0	0	0	0	0	0	0	0
	0	0	0	0	0	0	0	0	0	0	0	0	0	0	0	0	0	0	0	0	0	0	0	0	0	0	0	0	0	0	0	0	0	0	0	0	0	0	0	0	0	0	0	0	0	0	0	0	0
	0	0	0	0	0	0	0	0	0	0	0	0	0	0	0	0	0	0	0	0	0	0	0	0	0	0	0	0	0	0	0	0	0	0	0	0	0	0	0	0	0	0	0	0	0	0	0	0	0
	0	0	0	0	0	0	0	0	0	0	0	0	0	0	0	0	0	0	0	0	0	0	0	0	0	0	0	0	0	0	0	0	0	0	0	0	0	0	0	0	0	0	0	0	0	0	0	0	0
	0	0	0	0	0	0	0	0	0	0	0	0	0	0	0	0	0	0	0	0	0	0	0	0	0	0	0	0	0	0	0	0	0	0	0	0	0	0	0	0	0	0	0	0	0	0	0	0	0
	0	0	0	0	0	0	0	0	0	0	0	0	0	0	0	0	0	0	0	0	0	0	0	0	0	0	0	0	0	0	0	0	0	0	0	0	0	0	0	0	0	0	0	0	0	0	0	0	0
	0	0	0	0	0	0	0	0	0	0	0	0	0	0	0	0	0	0	0	0	0	0	0	0	0	0	0	0	0	0	0	0	0	0	0	0	0	0	0	0	0	0	0	0	0	0	0	0	0
	0	0	0	0	0	0	0	0	0	0	0	0	0	0	0	0	0	0	0	0	0	0	0	0	0	0	0	0	0	0	0	0	0	0	0	0	0	0	0	0	0	0	0	0	0	0	0	0	0
	0	0	0	0	0	0	0	0	0	0	0	0	0	0	0	0	0	0	0	0	0	0	0	0	0	0	0	0	0	0	0	0	0	0	0	0	0	0	0	0	0	0	0	0	0	0	0	0	0
	0	0	0	0	0	0	0	0	0	0	0	0	0	0	0	0	0	0	0	0	0	0	0	0	0	0	0	0	0	0	0	0	0	0	0	0	0	0	0	0	0	0	0	0	0	0	0	0	0
	0	0	0	0	0	0	0	0	0	0	0	0	0	0	0	0	0	0	0	0	0	0	0	0	0	0	0	0	0	0	0	0	0	0	0	0	0	0	0	0	0	0	0	0	0	0	0	0	0
	0	0	0	0	0	0	0	0	0	0	0	0	0	0	0	0	0	0	0	0	0	0	0	0	0	0	0	0	0	0	0	0	0	0	0	0	0	0	0	0	0	0	0	0	0	0	0	0	0
	0	0	0	0	0	0	0	0	0	0	0	0	0	0	0	0	0	0	0	0	0	0	0	0	0	0	0	0	0	0	0	0	0	0	0	0	0	0	0	0	0	0	0	0	0	0	0	0	0
	0	0	0	0	0	0	0	0	0	0	0	0	0	0	0	0	0	0	0	0	0	0	0	0	0	0	0	0	0	0	0	0	0	0	0	0	0	0	0	0	0	0	0	0	0	0	0	0	0
	0	0	0	0	0	0	0	0	0	0	0	0	0	0	0	0	0	0	0	0	0	0	0	0	0	0	0	0	0	0	0	0	0	0	0	0	0	0	0	0	0	0	0	0	0	0	0	0	0
	0	0	0	0	0	0	0	0	0	0	0	0	0	0	0	0	0	0	0	0	0	0	0	0	0	0	0	0	0	0	0	0	0	0	0	0	0	0	0	0	0	0	0	0	0	0	0	0	0
	0	0	0	0	0	0	0	0	0	0	0	0	0	0	0	0	0	0	0	0	0	0	0	0	0	0	0	0	0	0	0	0	0	0	0	0	0	0	0	0	0	0	0	0	0	0	0	0	0
	0	0	0	0	0	0	0	0	0	0	0	0	0	0	0	0	0	0	0	0	0	0	0	0	0	0	0	0	0	0	0	0	0	0	0	0	0	0	0	0	0	0	0	0	0	0	0	0	0
	0	0	0	0	0	0	0	0	0	0	0	0	0	0	0	0	0	0	0	0	0	0	0	0	0	0	0	0	0	0	0	0	0	0	0	0	0	0	0	0	0	0	0	0	0	0	0	0	0
	0	0	0	0	0	0	0	0	0	0	0	0	0	0	0	0	0	0	0	0	0	0	0	0	0	0	0	0	0	0	0	0	0	0	0	0	0	0	0	0	0	0	0	0	0	0	0	0	0
	0	0	0	0	0	0	0	0	0	0	0	0	0	0	0	0	0	0	0	0	0	0	0	0	0	0	0	0	0	0	0	0	0	0	0	0	0	0	0	0	0	0	0	0	0	0	0	0	0
	0	0	0	0	0	0	0	0	0	0	0	0	0	0	0	0	0	0	0	0	0	0	0	0	0	0	0	0	0	0	0	0	0	0	0	0	0	0	0	0	0	0	0	0	0	0	0	0	0
	0	0	0	0	0	0	0	0	0	0	0	0	0	0	0	0	0	0	0	0	0	0	0	0	0	0	0	0	0	0	0	0	0	0	0	0	0	0	0	0	0	0	0	0	0	0	0	0	0
	0	0	0	0	0	0	0	0	0	0	0	0	0	0	0	0	0	0	0	0	0	0	0	0	0	0	0	0	0	0	0	0	0	0	0	0	0	0	0	0	0	0	0	0	0	0	0	0	0
	0	0	0	0	0	0	0	0	0	0	0	0	0	0	0	0	0	0	0	0	0	0	0	0	0	0	0	0	0	0	0	0	0	0	0	0	0	0	0	0	0	0	0	0	0	0	0	0	0
	0	0	0	0	0	0	0	0	0	0	0	0	0	0	0	0	0	0	0	0	0	0	0	0	0	0	0	0	0	0	0	0	0	0	0	0	0	0	0	0	0	0	0	0	0	0	0	0	0
	0	0	0	0	0	0	0	0	0	0	0	0	0	0	0	0	0	0	0	0	0	0	0	0	0	0	0	0	0	0	0	0	0	0	0	0	0	0	0	0	0	0	0	0	0	0	0	0	0
	0	0	0	0	0	0	0	0	0	0	0	0	0	0	0	0	0	0	0	0	0	0	0	0	0	0	0	0	0	0	0	0	0	0	0	0	0	0	0	0	0	0	0	0	0	0	0	0	0
	0	0	0	0	0	0	0	0	0	0	0	0	0	0	0	0	0	0	0	0	0	0	0	0	0	0	0	0	0	0	0	0	0	0	0	0	0	0	0	0	0	0	0	0	0	0	0	0	0
	0	0	0	0	0	0	0	0	0	0	0	0	0	0	0	0	0	0	0	0	0	0	0	0	0	0	0	0	0	0	0	0	0	0	0	0	0	0	0	0	0	0	0	0	0	0	0	0	0
	0	0	0	0	0	0	0	0	0	0	0	0	0	0	0	0	0	0	0	0	0	0	0	0	0	0	0	0	0	0	0	0	0	0	0	0	0	0	0	0	0	0	0	0	0	0	0	0	0
	0	0	0	0	0	0	0	0	0	0	0	0	0	0	0	0	0	0	0	0	0	0	0	0	0	0	0	0	0	0	0	0	0	0	0	0	0	0	0	0	0	0	0	0	0	0	0	0	0
	0	0	0	0	0	0	0	0	0	0	0	0	0	0	0	0	0	0	0	0	0	0	0	0	0	0	0	0	0	0	0	0	0	0	0	0	0	0	0	0	0	0	0	0	0	0	0	0	0
	0	0	0	0	0	0	0	0	0	0	0	0	0	0	0	0	0	0	0	0	0	0	0	0	0	0	0	0	0	0	0	0	0	0	0	0	0	0	0	0	0	0	0	0	0	0	0	0	0
	0	0	0	0	0	0	0	0	0	0	0	0	0	0	0	0	0	0	0	0	0	0	0	0	0	0	0	0	0	0	0	0	0	0	0	0	0	0	0	0	0	0	0	0	0	0	0	0	0
	0	0	0	0	0	0	0	0	0	0	0	0	0	0	0	0	0	0	0	0	0	0	0	0	0	0	0	0	0	0	0	0	0	0	0	0	0	0	0	0	0	0	0	0	0	0	0	0	0
	0	0	0	0	0	0	0	0	0	0	0	0	0	0	0	0	0	0	0	0	0	0	0	0	0	0	0	0	0	0	0	0	0	0	0	0	0	0	0	0	0	0	0	0	0	0	0	0	0
	0	0	0	0	0	0	0	0	0	0	0	0	0	0	0	0	0	0	0	0	0	0	0	0	0	0	0	0	0	0	0	0	0	0	0	0	0	0	0	0	0	0	0	0	0	0	0	0	0
	0	0	0	0	0	0	0	0	0	0	0	0	0	0	0	0	0	0	0	0	0	0	0	0	0	0	0	0	0	0	0	0	0	0	0	0	0	0	0	0	0	0	0	0	0	0	0	0	0
	0	0	0	0	0	0	0	0	0	0	0	0	0	0	0	0	0	0	0	0	0	0	0	0	0	0	0	0	0	0	0	0	0	0	0	0	0	0	0	0	0	0	0	0	0	0	0	0	0
	0	0	0	0	0	0	0	0	0	0	0	0	0	0	0	0	0	0	0	0	0	0	0	0	0	0	0	0	0	0	0	0	0	0	0	0	0	0	0	0	0	0	0	0	0	0	0	0	0
	0	0	0	0	0	0	0	0	0	0	0	0	0	0	0	0	0	0	0	0	0	0	0	0	0	0	0	0	0	0	0	0	0	0	0	0	0	0	0	0	0	0	0	0	0	0	0	0	0
	0	0	0	0	0	0	0	0	0	0	0	0	0	0	0	0	0	0	0	0	0	0	0	0	0	0	0	0	0	0	0	0	0	0	0	0	0	0	0	0	0	0	0	0	0	0	0	0	0
	0	0	0	0	0	0	0	0	0	0	0	0	0	0	0	0	0	0	0	0	0	0	0	0	0	0	0	0	0	0	0	0	0	0	0	0	0	0	0	0	0	0	0	0	0	0	0	0	0
	0	0	0	0	0	0	0	0	0	0	0	0	0	0	0	0	0	0	0	0	0	0	0	0	0	0	0	0	0	0	0	0	0	0	0	0	0	0	0	0	0	0	0	0	0	0	0	0	0
	0	0	0	0	0	0	0	0	0	0	0	0	0	0	0	0	0	0	0	0	0	0	0	0	0	0	0	0	0	0	0	0	0	0	0	0	0	0	0	0	0	0	0	0	0	0	0	0	0
	0	0	0	0	0	0	0	0	0	0	0	0	0	0	0	0	0	0	0	0	0	0	0	0	0	0	0	0	0	0	0	0	0	0	0	0	0	0	0	0	0	0	0	0	0	0	0	0	0
	0	0	0	0	0	0	0	0	0	0	0	0	0	0	0	0	0	0	0	0	0	0	0	0	0	0	0	0	0	0	0	0	0	0	0	0	0	0	0	0	0	0	0	0	0	0	0	0	0
	0	0	0	0	0	0	0	0	0	0	0	0	0	0	0	0	0	0	0	0	0	0	0	0	0	0	0	0	0	0	0	0	0	0	0	0	0	0	0	0	0	0	0	0	0	0	0	0	0
	0	0	0	0	0	0	0	0	0	0	0	0	0	0	0	0	0	0	0	0	0	0	0	0	0	0	0	0	0	0	0	0	0	0	0	0	0	0	0	0	0	0	0	0	0	0	0	0	0
	0	0	0	0	0	0	0	0	0	0	0	0	0	0	0	0	0	0	0	0	0	0	0	0	0	0	0	0	0	0	0	0	0	0	0	0	0	0	0	0	0	0	0	0	0	0	0	0	0
	0	0	0	0	0	0	0	0	0	0	0	0	0	0	0	0	0	0	0	0	0	0	0	0	0	0	0	0	0	0	0	0	0	0	0	0	0	0	0	0	0	0	0	0	0	0	0	0	0
	0	0	0	0	0	0	0	0	0	0	0	0	0	0	0	0	0	0	0	0	0	0	0	0	0	0	0	0	0	0	0	0	0	0	0	0	0	0	0	0	0	0	0	0	0	0	0	0	0
	0	0	0	0	0	0	0	0	0	0	0	0	0	0	0	0	0	0	0	0	0	0	0	0	0	0	0	0	0	0	0	0	0	0	0	0	0	0	0	0	0	0	0	0	0	0	0	0	0
	0	0	0	0	0	0	0	0	0	0	0	0	0	0	0	0	0	0	0	0	0	0	0	0	0	0	0	0	0	0	0	0	0	0	0	0	0	0	0	0	0	0	0	0	0	0	0	0	0
	0	0	0	0	0	0	0	0	0	0	0	0	0	0	0	0	0	0	0	0	0	0	0	0	0	0	0	0	0	0	0	0	0	0	0	0	0	0	0	0	0	0	0	0	0	0	0	0	0
	0	0	0	0	0	0	0	0	0	0	0	0	0	0	0	0	0	0	0	0	0	0	0	0	0	0	0	0	0	0	0	0	0	0	0	0	0	0	0	0	0	0	0	0	0	0	0	0	0
	0	0	0	0	0	0	0	0	0	0	0	0	0	0	0	0	0	0	0	0	0	0	0	0	0	0	0	0	0	0	0	0	0	0	0	0	0	0	0	0	0	0	0	0	0	0	0	0	0
	0	0	0	0	0	0	0	0	0	0	0	0	0	0	0	0	0	0	0	0	0	0	0	0	0	0	0	0	0	0	0	0	0	0	0	0	0	0	0	0	0	0	0	0	0	0	0	0	0
	0	0	0	0	0	0	0	0	0	0	0	0	0	0	0	0	0	0	0	0	0	0	0	0	0	0	0	0	0	0	0	0	0	0	0	0	0	0	0	0	0	0	0	0	0	0	0	0	0
	0	0	0	0	0	0	0	0	0	0	0	0	0	0	0	0	0	0	0	0	0	0	0	0	0	0	0	0	0	0	0	0	0	0	0	0	0	0	0	0	0	0	0	0	0	0	0	0	0
	0	0	0	0	0	0	0	0	0	0	0	0	0	0	0	0	0	0	0	0	0	0	0	0	0	0	0	0	0	0	0	0	0	0	0	0	0	0	0	0	0	0	0	0	0	0	0	0	0
	0	0	0	0	0	0	0	0	0	0	0	0	0	0	0	0	0	0	0	0	0	0	0	0	0	0	0	0	0	0	0	0	0	0	0	0	0	0	0	0	0	0	0	0	0	0	0	0	0
	0	0	0	0	0	0	0	0	0	0	0	0	0	0	0	0	0	0	0	0	0	0	0	0	0	0	0	0	0	0	0	0	0	0	0	0	0	0	0	0	0	0	0	0	0	0	0	0	0
	0	0	0	0	0	0	0	0	0	0	0	0	0	0	0	0	0	0	0	0	0	0	0	0	0	0	0	0	0	0	0	0	0	0	0	0	0	0	0	0	0	0	0	0	0	0	0	0	0
	0	0	0	0	0	0	0	0	0	0	0	0	0	0	0	0	0	0	0	0	0	0	0	0	0	0	0	0	0	0	0	0	0	0	0	0	0	0	0	0	0	0	0	0	0	0	0	0	0
	0	0	0	0	0	0	0	0	0	0	0	0	0	0	0	0	0	0	0	0	0	0	0	0	0	0	0	0	0	0	0	0	0	0	0	0	0	0	0	0	0	0	0	0	0	0	0	0	0
	0	0	0	0	0	0	0	0	0	0	0	0	0	0	0	0	0	0	0	0	0	0	0	0	0	0	0	0	0	0	0	0	0	0	0	0	0	0	0	0	0	0	0	0	0	0	0	0	0
	0	0	0	0	0	0	0	0	0	0	0	0	0	0	0	0	0	0	0	0	0	0	0	0	0	0	0	0	0	0	0	0	0	0	0	0	0	0	0	0	0	0	0	0	0	0	0	0	0
	0	0	0	0	0	0	0	0	0	0	0	0	0	0	0	0	0	0	0	0	0	0	0	0	0	0	0	0	0	0	0	0	0	0	0	0	0	0	0	0	0	0	0	0	0	0	0	0	0
	0	0	0	0	0	0	0	0	0	0	0	0	0	0	0	0	0	0	0	0	0	0	0	0	0	0	0	0	0	0	0	0	0	0	0	0	0	0	0	0	0	0	0	0	0	0	0	0	0
	0	0	0	0	0	0	0	0	0	0	0	0	0	0	0	0	0	0	0	0	0	0	0	0	0	0	0	0	0	0	0	0	0	0	0	0	0	0	0	0	0	0	0	0	0	0	0	0	0
	0	0	0	0	0	0	0	0	0	0	0	0	0	0	0	0	0	0	0	0	0	0	0	0	0	0	0	0	0	0	0	0	0	0	0	0	0	0	0	0	0	0	0	0	0	0	0	0	0
	0	0	0	0	0	0	0	0	0	0	0	0	0	0	0	0	0	0	0	0	0	0	0	0	0	0	0	0	0	0	0	0	0	0	0	0	0	0	0	0	0	0	0	0	0	0	0	0	0
	0	0	0	0	0	0	0	0	0	0	0	0	0	0	0	0	0	0	0	0	0	0	0	0	0	0	0	0	0	0	0	0	0	0	0	0	0	0	0	0	0	0	0	0	0	0	0	0	0
	0	0	0	0	0	0	0	0	0	0	0	0	0	0	0	0	0	0	0	0	0	0	0	0	0	0	0	0	0	0	0	0	0	0	0	0	0	0	0	0	0	0	0	0	0	0	0	0	0
	0	0	0	0	0	0	0	0	0	0	0	0	0	0	0	0	0	0	0	0	0	0	0	0	0	0	0	0	0	0	0	0	0	0	0	0	0	0	0	0	0	0	0	0	0	0	0	0	0
	0	0	0	0	0	0	0	0	0	0	0	0	0	0	0	0	0	0	0	0	0	0	0	0	0	0	0	0	0	0	0	0	0	0	0	0	0	0	0	0	0	0	0	0	0	0	0	0	0
	0	0	0	0	0	0	0	0	0	0	0	0	0	0	0	0	0	0	0	0	0	0	0	0	0	0	0	0	0	0	0	0	0	0	0	0	0	0	0	0	0	0	0	0	0	0	0	0	0
	0	0	0	0	0	0	0	0	0	0	0	0	0	0	0	0	0	0	0	0	0	0	0	0	0	0	0	0	0	0	0	0	0	0	0	0	0	0	0	0	0	0	0	0	0	0	0	0	0
	0	0	0	0	0	0	0	0	0	0	0	0	0	0	0	0	0	0	0	0	0	0	0	0	0	0	0	0	0	0	0	0	0	0	0	0	0	0	0	0	0	0	0	0	0	0	0	0	0
	0	0	0	0	0	0	0	0	0	0	0	0	0	0	0	0	0	0	0	0	0	0	0	0	0	0	0	0	0	0	0	0	0	0	0	0	0	0	0	0	0	0	0	0	0	0	0	0	0
	0	0	0	0	0	0	0	0	0	0	0	0	0	0	0	0	0	0	0	0	0	0	0	0	0	0	0	0	0	0	0	0	0	0	0	0	0	0	0	0	0	0	0	0	0	0	0	0	0
	0	0	0	0	0	0	0	0	0	0	0	0	0	0	0	0	0	0	0	0	0	0	0	0	0	0	0	0	0	0	0	0	0	0	0	0	0	0	0	0	0	0	0	0	0	0	0	0	0
	0	0	0	0	0	0	0	0	0	0	0	0	0	0	0	0	0	0	0	0	0	0	0	0	0	0	0	0	0	0	0	0	0	0	0	0	0	0	0	0	0	0	0	0	0	0	0	0	0
	0	0	0	0	0	0	0	0	0	0	0	0	0	0	0	0	0	0	0	0	0	0	0	0	0	0	0	0	0	0	0	0	0	0	0	0	0	0	0	0	0	0	0	0	0	0	0	0	0
	0	0	0	0	0	0	0	0	0	0	0	0	0	0	0	0	0	0	0	0	0	0	0	0	0	0	0	0	0	0	0	0	0	0	0	0	0	0	0	0	0	0	0	0	0	0	0	0	0
	0	0	0	0	0	0	0	0	0	0	0	0	0	0	0	0	0	0	0	0	0	0	0	0	0	0	0	0	0	0	0	0	0	0	0	0	0	0	0	0	0	0	0	0	0	0	0	0	0
	0	0	0	0	0	0	0	0	0	0	0	0	0	0	0	0	0	0	0	0	0	0	0	0	0	0	0	0	0	0	0	0	0	0	0	0	0	0	0	0	0	0	0	0	0	0	0	0	0
	0	0	0	0	0	0	0	0	0	0	0	0	0	0	0	0	0	0	0	0	0	0	0	0	0	0	0	0	0	0	0	0	0	0	0	0	0	0	0	0	0	0	0	0	0	0	0	0	0
	0	0	0	0	0	0	0	0	0	0	0	0	0	0	0	0	0	0	0	0	0	0	0	0	0	0	0	0	0	0	0	0	0	0	0	0	0	0	0	0	0	0	0	0	0	0	0	0	0
	0	0	0	0	0	0	0	0	0	0	0	0	0	0	0	0	0	0	0	0	0	0	0	0	0	0	0	0	0	0	0	0	0	0	0	0	0	0	0	0	0	0	0	0	0	0	0	0	0
	0	0	0	0	0	0	0	0	0	0	0	0	0	0	0	0	0	0	0	0	0	0	0	0	0	0	0	0	0	0	0	0	0	0	0	0	0	0	0	0	0	0	0	0	0	0	0	0	0
	0	0	0	0	0	0	0	0	0	0	0	0	0	0	0	0	0	0	0	0	0	0	0	0	0	0	0	0	0	0	0	0	0	0	0	0	0	0	0	0	0	0	0	0	0	0	0	0	0
	0	0	0	0	0	0	0	0	0	0	0	0	0	0	0	0	0	0	0	0	0	0	0	0	0	0	0	0	0	0	0	0	0	0	0	0	0	0	0	0	0	0	0	0	0	0	0	0	0
	0	0	0	0	0	0	0	0	0	0	0	0	0	0	0	0	0	0	0	0	0	0	0	0	0	0	0	0	0	0	0	0	0	0	0	0	0	0	0	0	0	0	0	0	0	0	0	0	0
	0	0	0	0	0	0	0	0	0	0	0	0	0	0	0	0	0	0	0	0	0	0	0	0	0	0	0	0	0	0	0	0	0	0	0	0	0	0	0	0	0	0	0	0	0	0	0	0	0
	0	0	0	0	0	0	0	0	0	0	0	0	0	0	0	0	0	0	0	0	0	0	0	0	0	0	0	0	0	0	0	0	0	0	0	0	0	0	0	0	0	0	0	0	0	0	0	0	0
	0	0	0	0	0	0	0	0	0	0	0	0	0	0	0	0	0	0	0	0	0	0	0	0	0	0	0	0	0	0	0	0	0	0	0	0	0	0	0	0	0	0	0	0	0	0	0	0	0
	0	0	0	0	0	0	0	0	0	0	0	0	0	0	0	0	0	0	0	0	0	0	0	0	0	0	0	0	0	0	0	0	0	0	0	0	0	0	0	0	0	0	0	0	0	0	0	0	0
	0	0	0	0	0	0	0	0	0	0	0	0	0	0	0	0	0	0	0	0	0	0	0	0	0	0	0	0	0	0	0	0	0	0	0	0	0	0	0	0	0	0	0	0	0	0	0	0	0
	0	0	0	0	0	0	0	0	0	0	0	0	0	0	0	0	0	0	0	0	0	0	0	0	0	0	0	0	0	0	0	0	0	0	0	0	0	0	0	0	0	0	0	0	0	0	0	0	0
	0	0	0	0	0	0	0	0	0	0	0	0	0	0	0	0	0	0	0	0	0	0	0	0	0	0	0	0	0	0	0	0	0	0	0	0	0	0	0	0	0	0	0	0	0	0	0	0	0
	0	0	0	0	0	0	0	0	0	0	0	0	0	0	0	0	0	0	0	0	0	0	0	0	0	0	0	0	0	0	0	0	0	0	0	0	0	0	0	0	0	0	0	0	0	0	0	0	0
	0	0	0	0	0	0	0	0	0	0	0	0	0	0	0	0	0	0	0	0	0	0	0	0	0	0	0	0	0	0	0	0	0	0	0	0	0	0	0	0	0	0	0	0	0	0	0	0	0
	0	0	0	0	0	0	0	0	0	0	0	0	0	0	0	0	0	0	0	0	0	0	0	0	0	0	0	0	0	0	0	0	0	0	0	0	0	0	0	0	0	0	0	0	0	0	0	0	0
	0	0	0	0	0	0	0	0	0	0	0	0	0	0	0	0	0	0	0	0	0	0	0	0	0	0	0	0	0	0	0	0	0	0	0	0	0	0	0	0	0	0	0	0	0	0	0	0	0
	0	0	0	0	0	0	0	0	0	0	0	0	0	0	0	0	0	0	0	0	0	0	0	0	0	0	0	0	0	0	0	0	0	0	0	0	0	0	0	0	0	0	0	0	0	0	0	0	0
	0	0	0	0	0	0	0	0	0	0	0	0	0	0	0	0	0	0	0	0	0	0	0	0	0	0	0	0	0	0	0	0	0	0	0	0	0	0	0	0	0	0	0	0	0	0	0	0	0
	0	0	0	0	0	0	0	0	0	0	0	0	0	0	0	0	0	0	0	0	0	0	0	0	0	0	0	0	0	0	0	0	0	0	0	0	0	0	0	0	0	0	0	0	0	0	0	0	0
	0	0	0	0	0	0	0	0	0	0	0	0	0	0	0	0	0	0	0	0	0	0	0	0	0	0	0	0	0	0	0	0	0	0	0	0	0	0	0	0	0	0	0	0	0	0	0	0	0
	0	0	0	0	0	0	0	0	0	0	0	0	0	0	0	0	0	0	0	0	0	0	0	0	0	0	0	0	0	0	0	0	0	0	0	0	0	0	0	0	0	0	0	0	0	0	0	0	0
	0	0	0	0	0	0	0	0	0	0	0	0	0	0	0	0	0	0	0	0	0	0	0	0	0	0	0	0	0	0	0	0	0	0	0	0	0	0	0	0	0	0	0	0	0	0	0	0	0
	0	0	0	0	0	0	0	0	0	0	0	0	0	0	0	0	0	0	0	0	0	0	0	0	0	0	0	0	0	0	0	0	0	0	0	0	0	0	0	0	0	0	0	0	0	0	0	0	0
	0	0	0	0	0	0	0	0	0	0	0	0	0	0	0	0	0	0	0	0	0	0	0	0	0	0	0	0	0	0	0	0	0	0	0	0	0	0	0	0	0	0	0	0	0	0	0	0	0
	0	0	0	0	0	0	0	0	0	0	0	0	0	0	0	0	0	0	0	0	0	0	0	0	0	0	0	0	0	0	0	0	0	0	0	0	0	0	0	0	0	0	0	0	0	0	0	0	0
	0	0	0	0	0	0	0	0	0	0	0	0	0	0	0	0	0	0	0	0	0	0	0	0	0	0	0	0	0	0	0	0	0	0	0	0	0	0	0	0	0	0	0	0	0	0	0	0	0
	0	0	0	0	0	0	0	0	0	0	0	0	0	0	0	0	0	0	0	0	0	0	0	0	0	0	0	0	0	0	0	0	0	0	0	0	0	0	0	0	0	0	0	0	0	0	0	0	0
	0	0	0	0	0	0	0	0	0	0	0	0	0	0	0	0	0	0	0	0	0	0	0	0	0	0	0	0	0	0	0	0	0	0	0	0	0	0	0	0	0	0	0	0	0	0	0	0	0
	0	0	0	0	0	0	0	0	0	0	0	0	0	0	0	0	0	0	0	0	0	0	0	0	0	0	0	0	0	0	0	0	0	0	0	0	0	0	0	0	0	0	0	0	0	0	0	0	0
	0	0	0	0	0	0	0	0	0	0	0	0	0	0	0	0	0	0	0	0	0	0	0	0	0	0	0	0	0	0	0	0	0	0	0	0	0	0	0	0	0	0	0	0	0	0	0	0	0
	0	0	0	0	0	0	0	0	0	0	0	0	0	0	0	0	0	0	0	0	0	0	0	0	0	0	0	0	0	0	0	0	0	0	0	0	0	0	0	0	0	0	0	0	0	0	0	0	0
	0	0	0	0	0	0	0	0	0	0	0	0	0	0	0	0	0	0	0	0	0	0	0	0	0	0	0	0	0	0	0	0	0	0	0	0	0	0	0	0	0	0	0	0	0	0	0	0	0
	0	0	0	0	0	0	0	0	0	0	0	0	0	0	0	0	0	0	0	0	0	0	0	0	0	0	0	0	0	0	0	0	0	0	0	0	0	0	0	0	0	0	0	0	0	0	0	0	0
	0	0	0	0	0	0	0	0	0	0	0	0	0	0	0	0	0	0	0	0	0	0	0	0	0	0	0	0	0	0	0	0	0	0	0	0	0	0	0	0	0	0	0	0	0	0	0	0	0
	0	0	0	0	0	0	0	0	0	0	0	0	0	0	0	0	0	0	0	0	0	0	0	0	0	0	0	0	0	0	0	0	0	0	0	0	0	0	0	0	0	0	0	0	0	0	0	0	0
	0	0	0	0	0	0	0	0	0	0	0	0	0	0	0	0	0	0	0	0	0	0	0	0	0	0	0	0	0	0	0	0	0	0	0	0	0	0	0	0	0	0	0	0	0	0	0	0	0
	0	0	0	0	0	0	0	0	0	0	0	0	0	0	0	0	0	0	0	0	0	0	0	0	0	0	0	0	0	0	0	0	0	0	0	0	0	0	0	0	0	0	0	0	0	0	0	0	0
	0	0	0	0	0	0	0	0	0	0	0	0	0	0	0	0	0	0	0	0	0	0	0	0	0	0	0	0	0	0	0	0	0	0	0	0	0	0	0	0	0	0	0	0	0	0	0	0	0
	0	0	0	0	0	0	0	0	0	0	0	0	0	0	0	0	0	0	0	0	0	0	0	0	0	0	0	0	0	0	0	0	0	0	0	0	0	0	0	0	0	0	0	0	0	0	0	0	0
	0	0	0	0	0	0	0	0	0	0	0	0	0	0	0	0	0	0	0	0	0	0	0	0	0	0	0	0	0	0	0	0	0	0	0	0	0	0	0	0	0	0	0	0	0	0	0	0	0
	0	0	0	0	0	0	0	0	0	0	0	0	0	0	0	0	0	0	0	0	0	0	0	0	0	0	0	0	0	0	0	0	0	0	0	0	0	0	0	0	0	0	0	0	0	0	0	0	0
	0	0	0	0	0	0	0	0	0	0	0	0	0	0	0	0	0	0	0	0	0	0	0	0	0	0	0	0	0	0	0	0	0	0	0	0	0	0	0	0	0	0	0	0	0	0	0	0	0
	0	0	0	0	0	0	0	0	0	0	0	0	0	0	0	0	0	0	0	0	0	0	0	0	0	0	0	0	0	0	0	0	0	0	0	0	0	0	0	0	0	0	0	0	0	0	0	0	0
	0	0	0	0	0	0	0	0	0	0	0	0	0	0	0	0	0	0	0	0	0	0	0	0	0	0	0	0	0	0	0	0	0	0	0	0	0	0	0	0	0	0	0	0	0	0	0	0	0
	0	0	0	0	0	0	0	0	0	0	0	0	0	0	0	0	0	0	0	0	0	0	0	0	0	0	0	0	0	0	0	0	0	0	0	0	0	0	0	0	0	0	0	0	0	0	0	0	0
	0	0	0	0	0	0	0	0	0	0	0	0	0	0	0	0	0	0	0	0	0	0	0	0	0	0	0	0	0	0	0	0	0	0	0	0	0	0	0	0	0	0	0	0	0	0	0	0	0
	0	0	0	0	0	0	0	0	0	0	0	0	0	0	0	0	0	0	0	0	0	0	0	0	0	0	0	0	0	0	0	0	0	0	0	0	0	0	0	0	0	0	0	0	0	0	0	0	0
	0	0	0	0	0	0	0	0	0	0	0	0	0	0	0	0	0	0	0	0	0	0	0	0	0	0	0	0	0	0	0	0	0	0	0	0	0	0	0	0	0	0	0	0	0	0	0	0	0
	0	0	0	0	0	0	0	0	0	0	0	0	0	0	0	0	0	0	0	0	0	0	0	0	0	0	0	0	0	0	0	0	0	0	0	0	0	0	0	0	0	0	0	0	0	0	0	0	0
	0	0	0	0	0	0	0	0	0	0	0	0	0	0	0	0	0	0	0	0	0	0	0	0	0	0	0	0	0	0	0	0	0	0	0	0	0	0	0	0	0	0	0	0	0	0	0	0	0
	0	0	0	0	0	0	0	0	0	0	0	0	0	0	0	0	0	0	0	0	0	0	0	0	0	0	0	0	0	0	0	0	0	0	0	0	0	0	0	0	0	0	0	0	0	0	0	0	0
	0	0	0	0	0	0	0	0	0	0	0	0	0	0	0	0	0	0	0	0	0	0	0	0	0	0	0	0	0	0	0	0	0	0	0	0	0	0	0	0	0	0	0	0	0	0	0	0	0
	0	0	0	0	0	0	0	0	0	0	0	0	0	0	0	0	0	0	0	0	0	0	0	0	0	0	0	0	0	0	0	0	0	0	0	0	0	0	0	0	0	0	0	0	0	0	0	0	0
	0	0	0	0	0	0	0	0	0	0	0	0	0	0	0	0	0	0	0	0	0	0	0	0	0	0	0	0	0	0	0	0	0	0	0	0	0	0	0	0	0	0	0	0	0	0	0	0	0
	0	0	0	0	0	0	0	0	0	0	0	0	0	0	0	0	0	0	0	0	0	0	0	0	0	0	0	0	0	0	0	0	0	0	0	0	0	0	0	0	0	0	0	0	0	0	0	0	0
	0	0	0	0	0	0	0	0	0	0	0	0	0	0	0	0	0	0	0	0	0	0	0	0	0	0	0	0	0	0	0	0	0	0	0	0	0	0	0	0	0	0	0	0	0	0	0	0	0
	0	0	0	0	0	0	0	0	0	0	0	0	0	0	0	0	0	0	0	0	0	0	0	0	0	0	0	0	0	0	0	0	0	0	0	0	0	0	0	0	0	0	0	0	0	0	0	0	0
	0	0	0	0	0	0	0	0	0	0	0	0	0	0	0	0	0	0	0	0	0	0	0	0	0	0	0	0	0	0	0	0	0	0	0	0	0	0	0	0	0	0	0	0	0	0	0	0	0
	0	0	0	0	0	0	0	0	0	0	0	0	0	0	0	0	0	0	0	0	0	0	0	0	0	0	0	0	0	0	0	0	0	0	0	0	0	0	0	0	0	0	0	0	0	0	0	0	0
	0	0	0	0	0	0	0	0	0	0	0	0	0	0	0	0	0	0	0	0	0	0	0	0	0	0	0	0	0	0	0	0	0	0	0	0	0	0	0	0	0	0	0	0	0	0	0	0	0
	0	0	0	0	0	0	0	0	0	0	0	0	0	0	0	0	0	0	0	0	0	0	0	0	0	0	0	0	0	0	0	0	0	0	0	0	0	0	0	0	0	0	0	0	0	0	0	0	0
	0	0	0	0	0	0	0	0	0	0	0	0	0	0	0	0	0	0	0	0	0	0	0	0	0	0	0	0	0	0	0	0	0	0	0	0	0	0	0	0	0	0	0	0	0	0	0	0	0
	0	0	0	0	0	0	0	0	0	0	0	0	0	0	0	0	0	0	0	0	0	0	0	0	0	0	0	0	0	0	0	0	0	0	0	0	0	0	0	0	0	0	0	0	0	0	0	0	0
	0	0	0	0	0	0	0	0	0	0	0	0	0	0	0	0	0	0	0	0	0	0	0	0	0	0	0	0	0	0	0	0	0	0	0	0	0	0	0	0	0	0	0	0	0	0	0	0	0
	0	0	0	0	0	0	0	0	0	0	0	0	0	0	0	0	0	0	0	0	0	0	0	0	0	0	0	0	0	0	0	0	0	0	0	0	0	0	0	0	0	0	0	0	0	0	0	0	0
	0	0	0	0	0	0	0	0	0	0	0	0	0	0	0	0	0	0	0	0	0	0	0	0	0	0	0	0	0	0	0	0	0	0	0	0	0	0	0	0	0	0	0	0	0	0	0	0	0
	0	0	0	0	0	0	0	0	0	0	0	0	0	0	0	0	0	0	0	0	0	0	0	0	0	0	0	0	0	0	0	0	0	0	0	0	0	0	0	0	0	0	0	0	0	0	0	0	0
	0	0	0	0	0	0	0	0	0	0	0	0	0	0	0	0	0	0	0	0	0	0	0	0	0	0	0	0	0	0	0	0	0	0	0	0	0	0	0	0	0	0	0	0	0	0	0	0	0
	0	0	0	0	0	0	0	0	0	0	0	0	0	0	0	0	0	0	0	0	0	0	0	0	0	0	0	0	0	0	0	0	0	0	0	0	0	0	0	0	0	0	0	0	0	0	0	0	0
	0	0	0	0	0	0	0	0	0	0	0	0	0	0	0	0	0	0	0	0	0	0	0	0	0	0	0	0	0	0	0	0	0	0	0	0	0	0	0	0	0	0	0	0	0	0	0	0	0
	0	0	0	0	0	0	0	0	0	0	0	0	0	0	0	0	0	0	0	0	0	0	0	0	0	0	0	0	0	0	0	0	0	0	0	0	0	0	0	0	0	0	0	0	0	0	0	0	0
	0	0	0	0	0	0	0	0	0	0	0	0	0	0	0	0	0	0	0	0	0	0	0	0	0	0	0	0	0	0	0	0	0	0	0	0	0	0	0	0	0	0	0	0	0	0	0	0	0
	0	0	0	0	0	0	0	0	0	0	0	0	0	0	0	0	0	0	0	0	0	0	0	0	0	0	0	0	0	0	0	0	0	0	0	0	0	0	0	0	0	0	0	0	0	0	0	0	0
	0	0	0	0	0	0	0	0	0	0	0	0	0	0	0	0	0	0	0	0	0	0	0	0	0	0	0	0	0	0	0	0	0	0	0	0	0	0	0	0	0	0	0	0	0	0	0	0	0
	0	0	0	0	0	0	0	0	0	0	0	0	0	0	0	0	0	0	0	0	0	0	0	0	0	0	0	0	0	0	0	0	0	0	0	0	0	0	0	0	0	0	0	0	0	0	0	0	0
	0	0	0	0	0	0	0	0	0	0	0	0	0	0	0	0	0	0	0	0	0	0	0	0	0	0	0	0	0	0	0	0	0	0	0	0	0	0	0	0	0	0	0	0	0	0	0	0	0
	0	0	0	0	0	0	0	0	0	0	0	0	0	0	0	0	0	0	0	0	0	0	0	0	0	0	0	0	0	0	0	0	0	0	0	0	0	0	0	0	0	0	0	0	0	0	0	0	0
	0	0	0	0	0	0	0	0	0	0	0	0	0	0	0	0	0	0	0	0	0	0	0	0	0	0	0	0	0	0	0	0	0	0	0	0	0	0	0	0	0	0	0	0	0	0	0	0	0
	0	0	0	0	0	0	0	0	0	0	0	0	0	0	0	0	0	0	0	0	0	0	0	0	0	0	0	0	0	0	0	0	0	0	0	0	0	0	0	0	0	0	0	0	0	0	0	0	0
	0	0	0	0	0	0	0	0	0	0	0	0	0	0	0	0	0	0	0	0	0	0	0	0	0	0	0	0	0	0	0	0	0	0	0	0	0	0	0	0	0	0	0	0	0	0	0	0	0
	0	0	0	0	0	0	0	0	0	0	0	0	0	0	0	0	0	0	0	0	0	0	0	0	0	0	0	0	0	0	0	0	0	0	0	0	0	0	0	0	0	0	0	0	0	0	0	0	0
	0	0	0	0	0	0	0	0	0	0	0	0	0	0	0	0	0	0	0	0	0	0	0	0	0	0	0	0	0	0	0	0	0	0	0	0	0	0	0	0	0	0	0	0	0	0	0	0	0
	0	0	0	0	0	0	0	0	0	0	0	0	0	0	0	0	0	0	0	0	0	0	0	0	0	0	0	0	0	0	0	0	0	0	0	0	0	0	0	0	0	0	0	0	0	0	0	0	0
	0	0	0	0	0	0	0	0	0	0	0	0	0	0	0	0	0	0	0	0	0	0	0	0	0	0	0	0	0	0	0	0	0	0	0	0	0	0	0	0	0	0	0	0	0	0	0	0	0
	0	0	0	0	0	0	0	0	0	0	0	0	0	0	0	0	0	0	0	0	0	0	0	0	0	0	0	0	0	0	0	0	0	0	0	0	0	0	0	0	0	0	0	0	0	0	0	0	0
	0	0	0	0	0	0	0	0	0	0	0	0	0	0	0	0	0	0	0	0	0	0	0	0	0	0	0	0	0	0	0	0	0	0	0	0	0	0	0	0	0	0	0	0	0	0	0	0	0
	0	0	0	0	0	0	0	0	0	0	0	0	0	0	0	0	0	0	0	0	0	0	0	0	0	0	0	0	0	0	0	0	0	0	0	0	0	0	0	0	0	0	0	0	0	0	0	0	0
	0	0	0	0	0	0	0	0	0	0	0	0	0	0	0	0	0	0	0	0	0	0	0	0	0	0	0	0	0	0	0	0	0	0	0	0	0	0	0	0	0	0	0	0	0	0	0	0	0
	0	0	0	0	0	0	0	0	0	0	0	0	0	0	0	0	0	0	0	0	0	0	0	0	0	0	0	0	0	0	0	0	0	0	0	0	0	0	0	0	0	0	0	0	0	0	0	0	0
	0	0	0	0	0	0	0	0	0	0	0	0	0	0	0	0	0	0	0	0	0	0	0	0	0	0	0	0	0	0	0	0	0	0	0	0	0	0	0	0	0	0	0	0	0	0	0	0	0
	0	0	0	0	0	0	0	0	0	0	0	0	0	0	0	0	0	0	0	0	0	0	0	0	0	0	0	0	0	0	0	0	0	0	0	0	0	0	0	0	0	0	0	0	0	0	0	0	0
	0	0	0	0	0	0	0	0	0	0	0	0	0	0	0	0	0	0	0	0	0	0	0	0	0	0	0	0	0	0	0	0	0	0	0	0	0	0	0	0	0	0	0	0	0	0	0	0	0
	0	0	0	0	0	0	0	0	0	0	0	0	0	0	0	0	0	0	0	0	0	0	0	0	0	0	0	0	0	0	0	0	0	0	0	0	0	0	0	0	0	0	0	0	0	0	0	0	0
	0	0	0	0	0	0	0	0	0	0	0	0	0	0	0	0	0	0	0	0	0	0	0	0	0	0	0	0	0	0	0	0	0	0	0	0	0	0	0	0	0	0	0	0	0	0	0	0	0
	0	0	0	0	0	0	0	0	0	0	0	0	0	0	0	0	0	0	0	0	0	0	0	0	0	0	0	0	0	0	0	0	0	0	0	0	0	0	0	0	0	0	0	0	0	0	0	0	0
	0	0	0	0	0	0	0	0	0	0	0	0	0	0	0	0	0	0	0	0	0	0	0	0	0	0	0	0	0	0	0	0	0	0	0	0	0	0	0	0	0	0	0	0	0	0	0	0	0
	0	0	0	0	0	0	0	0	0	0	0	0	0	0	0	0	0	0	0	0	0	0	0	0	0	0	0	0	0	0	0	0	0	0	0	0	0	0	0	0	0	0	0	0	0	0	0	0	0
	0	0	0	0	0	0	0	0	0	0	0	0	0	0	0	0	0	0	0	0	0	0	0	0	0	0	0	0	0	0	0	0	0	0	0	0	0	0	0	0	0	0	0	0	0	0	0	0	0
	0	0	0	0	0	0	0	0	0	0	0	0	0	0	0	0	0	0	0	0	0	0	0	0	0	0	0	0	0	0	0	0	0	0	0	0	0	0	0	0	0	0	0	0	0	0	0	0	0
	0	0	0	0	0	0	0	0	0	0	0	0	0	0	0	0	0	0	0	0	0	0	0	0	0	0	0	0	0	0	0	0	0	0	0	0	0	0	0	0	0	0	0	0	0	0	0	0	0
	0	0	0	0	0	0	0	0	0	0	0	0	0	0	0	0	0	0	0	0	0	0	0	0	0	0	0	0	0	0	0	0	0	0	0	0	0	0	0	0	0	0	0	0	0	0	0	0	0
	0	0	0	0	0	0	0	0	0	0	0	0	0	0	0	0	0	0	0	0	0	0	0	0	0	0	0	0	0	0	0	0	0	0	0	0	0	0	0	0	0	0	0	0	0	0	0	0	0
	0	0	0	0	0	0	0	0	0	0	0	0	0	0	0	0	0	0	0	0	0	0	0	0	0	0	0	0	0	0	0	0	0	0	0	0	0	0	0	0	0	0	0	0	0	0	0	0	0
	0	0	0	0	0	0	0	0	0	0	0	0	0	0	0	0	0	0	0	0	0	0	0	0	0	0	0	0	0	0	0	0	0	0	0	0	0	0	0	0	0	0	0	0	0	0	0	0	0
	0	0	0	0	0	0	0	0	0	0	0	0	0	0	0	0	0	0	0	0	0	0	0	0	0	0	0	0	0	0	0	0	0	0	0	0	0	0	0	0	0	0	0	0	0	0	0	0	0
	0	0	0	0	0	0	0	0	0	0	0	0	0	0	0	0	0	0	0	0	0	0	0	0	0	0	0	0	0	0	0	0	0	0	0	0	0	0	0	0	0	0	0	0	0	0	0	0	0
	0	0	0	0	0	0	0	0	0	0	0	0	0	0	0	0	0	0	0	0	0	0	0	0	0	0	0	0	0	0	0	0	0	0	0	0	0	0	0	0	0	0	0	0	0	0	0	0	0
	0	0	0	0	0	0	0	0	0	0	0	0	0	0	0	0	0	0	0	0	0	0	0	0	0	0	0	0	0	0	0	0	0	0	0	0	0	0	0	0	0	0	0	0	0	0	0	0	0
	0	0	0	0	0	0	0	0	0	0	0	0	0	0	0	0	0	0	0	0	0	0	0	0	0	0	0	0	0	0	0	0	0	0	0	0	0	0	0	0	0	0	0	0	0	0	0	0	0
	0	0	0	0	0	0	0	0	0	0	0	0	0	0	0	0	0	0	0	0	0	0	0	0	0	0	0	0	0	0	0	0	0	0	0	0	0	0	0	0	0	0	0	0	0	0	0	0	0
	0	0	0	0	0	0	0	0	0	0	0	0	0	0	0	0	0	0	0	0	0	0	0	0	0	0	0	0	0	0	0	0	0	0	0	0	0	0	0	0	0	0	0	0	0	0	0	0	0
	0	0	0	0	0	0	0	0	0	0	0	0	0	0	0	0	0	0	0	0	0	0	0	0	0	0	0	0	0	0	0	0	0	0	0	0	0	0	0	0	0	0	0	0	0	0	0	0	0
	0	0	0	0	0	0	0	0	0	0	0	0	0	0	0	0	0	0	0	0	0	0	0	0	0	0	0	0	0	0	0	0	0	0	0	0	0	0	0	0	0	0	0	0	0	0	0	0	0
	0	0	0	0	0	0	0	0	0	0	0	0	0	0	0	0	0	0	0	0	0	0	0	0	0	0	0	0	0	0	0	0	0	0	0	0	0	0	0	0	0	0	0	0	0	0	0	0	0
	0	0	0	0	0	0	0	0	0	0	0	0	0	0	0	0	0	0	0	0	0	0	0	0	0	0	0	0	0	0	0	0	0	0	0	0	0	0	0	0	0	0	0	0	0	0	0	0	0
	0	0	0	0	0	0	0	0	0	0	0	0	0	0	0	0	0	0	0	0	0	0	0	0	0	0	0	0	0	0	0	0	0	0	0	0	0	0	0	0	0	0	0	0	0	0	0	0	0
	0	0	0	0	0	0	0	0	0	0	0	0	0	0	0	0	0	0	0	0	0	0	0	0	0	0	0	0	0	0	0	0	0	0	0	0	0	0	0	0	0	0	0	0	0	0	0	0	0
	0	0	0	0	0	0	0	0	0	0	0	0	0	0	0	0	0	0	0	0	0	0	0	0	0	0	0	0	0	0	0	0	0	0	0	0	0	0	0	0	0	0	0	0	0	0	0	0	0
	0	0	0	0	0	0	0	0	0	0	0	0	0	0	0	0	0	0	0	0	0	0	0	0	0	0	0	0	0	0	0	0	0	0	0	0	0	0	0	0	0	0	0	0	0	0	0	0	0
	0	0	0	0	0	0	0	0	0	0	0	0	0	0	0	0	0	0	0	0	0	0	0	0	0	0	0	0	0	0	0	0	0	0	0	0	0	0	0	0	0	0	0	0	0	0	0	0	0
	0	0	0	0	0	0	0	0	0	0	0	0	0	0	0	0	0	0	0	0	0	0	0	0	0	0	0	0	0	0	0	0	0	0	0	0	0	0	0	0	0	0	0	0	0	0	0	0	0
	0	0	0	0	0	0	0	0	0	0	0	0	0	0	0	0	0	0	0	0	0	0	0	0	0	0	0	0	0	0	0	0	0	0	0	0	0	0	0	0	0	0	0	0	0	0	0	0	0
	0	0	0	0	0	0	0	0	0	0	0	0	0	0	0	0	0	0	0	0	0	0	0	0	0	0	0	0	0	0	0	0	0	0	0	0	0	0	0	0	0	0	0	0	0	0	0	0	0
	0	0	0	0	0	0	0	0	0	0	0	0	0	0	0	0	0	0	0	0	0	0	0	0	0	0	0	0	0	0	0	0	0	0	0	0	0	0	0	0	0	0	0	0	0	0	0	0	0
	0	0	0	0	0	0	0	0	0	0	0	0	0	0	0	0	0	0	0	0	0	0	0	0	0	0	0	0	0	0	0	0	0	0	0	0	0	0	0	0	0	0	0	0	0	0	0	0	0
	0	0	0	0	0	0	0	0	0	0	0	0	0	0	0	0	0	0	0	0	0	0	0	0	0	0	0	0	0	0	0	0	0	0	0	0	0	0	0	0	0	0	0	0	0	0	0	0	0
	0	0	0	0	0	0	0	0	0	0	0	0	0	0	0	0	0	0	0	0	0	0	0	0	0	0	0	0	0	0	0	0	0	0	0	0	0	0	0	0	0	0	0	0	0	0	0	0	0
	0	0	0	0	0	0	0	0	0	0	0	0	0	0	0	0	0	0	0	0	0	0	0	0	0	0	0	0	0	0	0	0	0	0	0	0	0	0	0	0	0	0	0	0	0	0	0	0	0
	0	0	0	0	0	0	0	0	0	0	0	0	0	0	0	0	0	0	0	0	0	0	0	0	0	0	0	0	0	0	0	0	0	0	0	0	0	0	0	0	0	0	0	0	0	0	0	0	0
	0	0	0	0	0	0	0	0	0	0	0	0	0	0	0	0	0	0	0	0	0	0	0	0	0	0	0	0	0	0	0	0	0	0	0	0	0	0	0	0	0	0	0	0	0	0	0	0	0
	0	0	0	0	0	0	0	0	0	0	0	0	0	0	0	0	0	0	0	0	0	0	0	0	0	0	0	0	0	0	0	0	0	0	0	0	0	0	0	0	0	0	0	0	0	0	0	0	0
	0	0	0	0	0	0	0	0	0	0	0	0	0	0	0	0	0	0	0	0	0	0	0	0	0	0	0	0	0	0	0	0	0	0	0	0	0	0	0	0	0	0	0	0	0	0	0	0	0
	0	0	0	0	0	0	0	0	0	0	0	0	0	0	0	0	0	0	0	0	0	0	0	0	0	0	0	0	0	0	0	0	0	0	0	0	0	0	0	0	0	0	0	0	0	0	0	0	0
	0	0	0	0	0	0	0	0	0	0	0	0	0	0	0	0	0	0	0	0	0	0	0	0	0	0	0	0	0	0	0	0	0	0	0	0	0	0	0	0	0	0	0	0	0	0	0	0	0
	0	0	0	0	0	0	0	0	0	0	0	0	0	0	0	0	0	0	0	0	0	0	0	0	0	0	0	0	0	0	0	0	0	0	0	0	0	0	0	0	0	0	0	0	0	0	0	0	0
	0	0	0	0	0	0	0	0	0	0	0	0	0	0	0	0	0	0	0	0	0	0	0	0	0	0	0	0	0	0	0	0	0	0	0	0	0	0	0	0	0	0	0	0	0	0	0	0	0
	0	0	0	0	0	0	0	0	0	0	0	0	0	0	0	0	0	0	0	0	0	0	0	0	0	0	0	0	0	0	0	0	0	0	0	0	0	0	0	0	0	0	0	0	0	0	0	0	0
	0	0	0	0	0	0	0	0	0	0	0	0	0	0	0	0	0	0	0	0	0	0	0	0	0	0	0	0	0	0	0	0	0	0	0	0	0	0	0	0	0	0	0	0	0	0	0	0	0
	0	0	0	0	0	0	0	0	0	0	0	0	0	0	0	0	0	0	0	0	0	0	0	0	0	0	0	0	0	0	0	0	0	0	0	0	0	0	0	0	0	0	0	0	0	0	0	0	0
	0	0	0	0	0	0	0	0	0	0	0	0	0	0	0	0	0	0	0	0	0	0	0	0	0	0	0	0	0	0	0	0	0	0	0	0	0	0	0	0	0	0	0	0	0	0	0	0	0
	0	0	0	0	0	0	0	0	0	0	0	0	0	0	0	0	0	0	0	0	0	0	0	0	0	0	0	0	0	0	0	0	0	0	0	0	0	0	0	0	0	0	0	0	0	0	0	0	0
	0	0	0	0	0	0	0	0	0	0	0	0	0	0	0	0	0	0	0	0	0	0	0	0	0	0	0	0	0	0	0	0	0	0	0	0	0	0	0	0	0	0	0	0	0	0	0	0	0
	0	0	0	0	0	0	0	0	0	0	0	0	0	0	0	0	0	0	0	0	0	0	0	0	0	0	0	0	0	0	0	0	0	0	0	0	0	0	0	0	0	0	0	0	0	0	0	0	0
	0	0	0	0	0	0	0	0	0	0	0	0	0	0	0	0	0	0	0	0	0	0	0	0	0	0	0	0	0	0	0	0	0	0	0	0	0	0	0	0	0	0	0	0	0	0	0	0	0
	0	0	0	0	0	0	0	0	0	0	0	0	0	0	0	0	0	0	0	0	0	0	0	0	0	0	0	0	0	0	0	0	0	0	0	0	0	0	0	0	0	0	0	0	0	0	0	0	0
	0	0	0	0	0	0	0	0	0	0	0	0	0	0	0	0	0	0	0	0	0	0	0	0	0	0	0	0	0	0	0	0	0	0	0	0	0	0	0	0	0	0	0	0	0	0	0	0	0
	0	0	0	0	0	0	0	0	0	0	0	0	0	0	0	0	0	0	0	0	0	0	0	0	0	0	0	0	0	0	0	0	0	0	0	0	0	0	0	0	0	0	0	0	0	0	0	0	0
	0	0	0	0	0	0	0	0	0	0	0	0	0	0	0	0	0	0	0	0	0	0	0	0	0	0	0	0	0	0	0	0	0	0	0	0	0	0	0	0	0	0	0	0	0	0	0	0	0
	0	0	0	0	0	0	0	0	0	0	0	0	0	0	0	0	0	0	0	0	0	0	0	0	0	0	0	0	0	0	0	0	0	0	0	0	0	0	0	0	0	0	0	0	0	0	0	0	0
	0	0	0	0	0	0	0	0	0	0	0	0	0	0	0	0	0	0	0	0	0	0	0	0	0	0	0	0	0	0	0	0	0	0	0	0	0	0	0	0	0	0	0	0	0	0	0	0	0
	0	0	0	0	0	0	0	0	0	0	0	0	0	0	0	0	0	0	0	0	0	0	0	0	0	0	0	0	0	0	0	0	0	0	0	0	0	0	0	0	0	0	0	0	0	0	0	0	0
	0	0	0	0	0	0	0	0	0	0	0	0	0	0	0	0	0	0	0	0	0	0	0	0	0	0	0	0	0	0	0	0	0	0	0	0	0	0	0	0	0	0	0	0	0	0	0	0	0
	0	0	0	0	0	0	0	0	0	0	0	0	0	0	0	0	0	0	0	0	0	0	0	0	0	0	0	0	0	0	0	0	0	0	0	0	0	0	0	0	0	0	0	0	0	0	0	0	0
	0	0	0	0	0	0	0	0	0	0	0	0	0	0	0	0	0	0	0	0	0	0	0	0	0	0	0	0	0	0	0	0	0	0	0	0	0	0	0	0	0	0	0	0	0	0	0	0	0
	0	0	0	0	0	0	0	0	0	0	0	0	0	0	0	0	0	0	0	0	0	0	0	0	0	0	0	0	0	0	0	0	0	0	0	0	0	0	0	0	0	0	0	0	0	0	0	0	0
	0	0	0	0	0	0	0	0	0	0	0	0	0	0	0	0	0	0	0	0	0	0	0	0	0	0	0	0	0	0	0	0	0	0	0	0	0	0	0	0	0	0	0	0	0	0	0	0	0
	0	0	0	0	0	0	0	0	0	0	0	0	0	0	0	0	0	0	0	0	0	0	0	0	0	0	0	0	0	0	0	0	0	0	0	0	0	0	0	0	0	0	0	0	0	0	0	0	0
	0	0	0	0	0	0	0	0	0	0	0	0	0	0	0	0	0	0	0	0	0	0	0	0	0	0	0	0	0	0	0	0	0	0	0	0	0	0	0	0	0	0	0	0	0	0	0	0	0
	0	0	0	0	0	0	0	0	0	0	0	0	0	0	0	0	0	0	0	0	0	0	0	0	0	0	0	0	0	0	0	0	0	0	0	0	0	0	0	0	0	0	0	0	0	0	0	0	0
	0	0	0	0	0	0	0	0	0	0	0	0	0	0	0	0	0	0	0	0	0	0	0	0	0	0	0	0	0	0	0	0	0	0	0	0	0	0	0	0	0	0	0	0	0	0	0	0	0
	0	0	0	0	0	0	0	0	0	0	0	0	0	0	0	0	0	0	0	0	0	0	0	0	0	0	0	0	0	0	0	0	0	0	0	0	0	0	0	0	0	0	0	0	0	0	0	0	0
	0	0	0	0	0	0	0	0	0	0	0	0	0	0	0	0	0	0	0	0	0	0	0	0	0	0	0	0	0	0	0	0	0	0	0	0	0	0	0	0	0	0	0	0	0	0	0	0	0
	0	0	0	0	0	0	0	0	0	0	0	0	0	0	0	0	0	0	0	0	0	0	0	0	0	0	0	0	0	0	0	0	0	0	0	0	0	0	0	0	0	0	0	0	0	0	0	0	0
	0	0	0	0	0	0	0	0	0	0	0	0	0	0	0	0	0	0	0	0	0	0	0	0	0	0	0	0	0	0	0	0	0	0	0	0	0	0	0	0	0	0	0	0	0	0	0	0	0
	0	0	0	0	0	0	0	0	0	0	0	0	0	0	0	0	0	0	0	0	0	0	0	0	0	0	0	0	0	0	0	0	0	0	0	0	0	0	0	0	0	0	0	0	0	0	0	0	0
	0	0	0	0	0	0	0	0	0	0	0	0	0	0	0	0	0	0	0	0	0	0	0	0	0	0	0	0	0	0	0	0	0	0	0	0	0	0	0	0	0	0	0	0	0	0	0	0	0
	0	0	0	0	0	0	0	0	0	0	0	0	0	0	0	0	0	0	0	0	0	0	0	0	0	0	0	0	0	0	0	0	0	0	0	0	0	0	0	0	0	0	0	0	0	0	0	0	0
	0	0	0	0	0	0	0	0	0	0	0	0	0	0	0	0	0	0	0	0	0	0	0	0	0	0	0	0	0	0	0	0	0	0	0	0	0	0	0	0	0	0	0	0	0	0	0	0	0
	0	0	0	0	0	0	0	0	0	0	0	0	0	0	0	0	0	0	0	0	0	0	0	0	0	0	0	0	0	0	0	0	0	0	0	0	0	0	0	0	0	0	0	0	0	0	0	0	0
	0	0	0	0	0	0	0	0	0	0	0	0	0	0	0	0	0	0	0	0	0	0	0	0	0	0	0	0	0	0	0	0	0	0	0	0	0	0	0	0	0	0	0	0	0	0	0	0	0
	0	0	0	0	0	0	0	0	0	0	0	0	0	0	0	0	0	0	0	0	0	0	0	0	0	0	0	0	0	0	0	0	0	0	0	0	0	0	0	0	0	0	0	0	0	0	0	0	0
	0	0	0	0	0	0	0	0	0	0	0	0	0	0	0	0	0	0	0	0	0	0	0	0	0	0	0	0	0	0	0	0	0	0	0	0	0	0	0	0	0	0	0	0	0	0	0	0	0
	0	0	0	0	0	0	0	0	0	0	0	0	0	0	0	0	0	0	0	0	0	0	0	0	0	0	0	0	0	0	0	0	0	0	0	0	0	0	0	0	0	0	0	0	0	0	0	0	0
	0	0	0	0	0	0	0	0	0	0	0	0	0	0	0	0	0	0	0	0	0	0	0	0	0	0	0	0	0	0	0	0	0	0	0	0	0	0	0	0	0	0	0	0	0	0	0	0	0
	0	0	0	0	0	0	0	0	0	0	0	0	0	0	0	0	0	0	0	0	0	0	0	0	0	0	0	0	0	0	0	0	0	0	0	0	0	0	0	0	0	0	0	0	0	0	0	0	0
	0	0	0	0	0	0	0	0	0	0	0	0	0	0	0	0	0	0	0	0	0	0	0	0	0	0	0	0	0	0	0	0	0	0	0	0	0	0	0	0	0	0	0	0	0	0	0	0	0
	0	0	0	0	0	0	0	0	0	0	0	0	0	0	0	0	0	0	0	0	0	0	0	0	0	0	0	0	0	0	0	0	0	0	0	0	0	0	0	0	0	0	0	0	0	0	0	0	0
	0	0	0	0	0	0	0	0	0	0	0	0	0	0	0	0	0	0	0	0	0	0	0	0	0	0	0	0	0	0	0	0	0	0	0	0	0	0	0	0	0	0	0	0	0	0	0	0	0
	0	0	0	0	0	0	0	0	0	0	0	0	0	0	0	0	0	0	0	0	0	0	0	0	0	0	0	0	0	0	0	0	0	0	0	0	0	0	0	0	0	0	0	0	0	0	0	0	0
	0	0	0	0	0	0	0	0	0	0	0	0	0	0	0	0	0	0	0	0	0	0	0	0	0	0	0	0	0	0	0	0	0	0	0	0	0	0	0	0	0	0	0	0	0	0	0	0	0
	0	0	0	0	0	0	0	0	0	0	0	0	0	0	0	0	0	0	0	0	0	0	0	0	0	0	0	0	0	0	0	0	0	0	0	0	0	0	0	0	0	0	0	0	0	0	0	0	0
	0	0	0	0	0	0	0	0	0	0	0	0	0	0	0	0	0	0	0	0	0	0	0	0	0	0	0	0	0	0	0	0	0	0	0	0	0	0	0	0	0	0	0	0	0	0	0	0	0
	0	0	0	0	0	0	0	0	0	0	0	0	0	0	0	0	0	0	0	0	0	0	0	0	0	0	0	0	0	0	0	0	0	0	0	0	0	0	0	0	0	0	0	0	0	0	0	0	0
	0	0	0	0	0	0	0	0	0	0	0	0	0	0	0	0	0	0	0	0	0	0	0	0	0	0	0	0	0	0	0	0	0	0	0	0	0	0	0	0	0	0	0	0	0	0	0	0	0
	0	0	0	0	0	0	0	0	0	0	0	0	0	0	0	0	0	0	0	0	0	0	0	0	0	0	0	0	0	0	0	0	0	0	0	0	0	0	0	0	0	0	0	0	0	0	0	0	0
	0	0	0	0	0	0	0	0	0	0	0	0	0	0	0	0	0	0	0	0	0	0	0	0	0	0	0	0	0	0	0	0	0	0	0	0	0	0	0	0	0	0	0	0	0	0	0	0	0
	0	0	0	0	0	0	0	0	0	0	0	0	0	0	0	0	0	0	0	0	0	0	0	0	0	0	0	0	0	0	0	0	0	0	0	0	0	0	0	0	0	0	0	0	0	0	0	0	0
	0	0	0	0	0	0	0	0	0	0	0	0	0	0	0	0	0	0	0	0	0	0	0	0	0	0	0	0	0	0	0	0	0	0	0	0	0	0	0	0	0	0	0	0	0	0	0	0	0
	0	0	0	0	0	0	0	0	0	0	0	0	0	0	0	0	0	0	0	0	0	0	0	0	0	0	0	0	0	0	0	0	0	0	0	0	0	0	0	0	0	0	0	0	0	0	0	0	0
	0	0	0	0	0	0	0	0	0	0	0	0	0	0	0	0	0	0	0	0	0	0	0	0	0	0	0	0	0	0	0	0	0	0	0	0	0	0	0	0	0	0	0	0	0	0	0	0	0
	0	0	0	0	0	0	0	0	0	0	0	0	0	0	0	0	0	0	0	0	0	0	0	0	0	0	0	0	0	0	0	0	0	0	0	0	0	0	0	0	0	0	0	0	0	0	0	0	0
	0	0	0	0	0	0	0	0	0	0	0	0	0	0	0	0	0	0	0	0	0	0	0	0	0	0	0	0	0	0	0	0	0	0	0	0	0	0	0	0	0	0	0	0	0	0	0	0	0
	0	0	0	0	0	0	0	0	0	0	0	0	0	0	0	0	0	0	0	0	0	0	0	0	0	0	0	0	0	0	0	0	0	0	0	0	0	0	0	0	0	0	0	0	0	0	0	0	0
	0	0	0	0	0	0	0	0	0	0	0	0	0	0	0	0	0	0	0	0	0	0	0	0	0	0	0	0	0	0	0	0	0	0	0	0	0	0	0	0	0	0	0	0	0	0	0	0	0
	0	0	0	0	0	0	0	0	0	0	0	0	0	0	0	0	0	0	0	0	0	0	0	0	0	0	0	0	0	0	0	0	0	0	0	0	0	0	0	0	0	0	0	0	0	0	0	0	0
	0	0	0	0	0	0	0	0	0	0	0	0	0	0	0	0	0	0	0	0	0	0	0	0	0	0	0	0	0	0	0	0	0	0	0	0	0	0	0	0	0	0	0	0	0	0	0	0	0
	0	0	0	0	0	0	0	0	0	0	0	0	0	0	0	0	0	0	0	0	0	0	0	0	0	0	0	0	0	0	0	0	0	0	0	0	0	0	0	0	0	0	0	0	0	0	0	0	0
	0	0	0	0	0	0	0	0	0	0	0	0	0	0	0	0	0	0	0	0	0	0	0	0	0	0	0	0	0	0	0	0	0	0	0	0	0	0	0	0	0	0	0	0	0	0	0	0	0
	0	0	0	0	0	0	0	0	0	0	0	0	0	0	0	0	0	0	0	0	0	0	0	0	0	0	0	0	0	0	0	0	0	0	0	0	0	0	0	0	0	0	0	0	0	0	0	0	0
	0	0	0	0	0	0	0	0	0	0	0	0	0	0	0	0	0	0	0	0	0	0	0	0	0	0	0	0	0	0	0	0	0	0	0	0	0	0	0	0	0	0	0	0	0	0	0	0	0
	1.00955e-10	1.77305e-10	2.8109e-10	4.0225e-10	5.19608e-10	6.05875e-10	6.37704e-10	6.05875e-10	5.19608e-10	4.0225e-10	2.8109e-10	1.77305e-10	1.00955e-10	5.18873e-11	2.40726e-11	1.00812e-11	3.81093e-12	1.3004e-12	4.00546e-13	1.11367e-13	2.79503e-14	6.33208e-15	1.29489e-15	2.39029e-16	3.98286e-17	5.99056e-18	8.13332e-19	0	0	0	0	0	0	0	0	0	0	0	0	0	0	0	0	0	0	0	0	0	0
	7.43578e-10	1.30593e-09	2.07035e-09	2.96275e-09	3.82714e-09	4.46254e-09	4.69697e-09	4.46254e-09	3.82714e-09	2.96275e-09	2.07035e-09	1.30593e-09	7.43578e-10	3.82173e-10	1.77305e-10	7.42527e-11	2.80692e-11	9.57805e-12	2.9502e-12	8.20266e-13	2.05867e-13	4.66386e-14	9.53748e-15	1.76056e-15	2.93355e-16	4.41231e-17	5.99056e-18	0	0	0	0	0	0	0	0	0	0	0	0	0	0	0	0	0	0	0	0	0	0
	4.94372e-09	8.68258e-09	1.37649e-08	1.9698e-08	2.5445e-08	2.96695e-08	3.12281e-08	2.96695e-08	2.5445e-08	1.9698e-08	1.37649e-08	8.68258e-09	4.94372e-09	2.5409e-09	1.17883e-09	4.93673e-10	1.8662e-10	6.36802e-11	1.96146e-11	5.45359e-12	1.36872e-12	3.1008e-13	6.34105e-14	1.17052e-14	1.95039e-15	2.93355e-16	3.98286e-17	0	0	0	0	0	0	0	0	0	0	0	0	0	0	0	0	0	0	0	0	0	0
	2.96695e-08	5.2108e-08	8.2609e-08	1.18217e-07	1.52707e-07	1.7806e-07	1.87414e-07	1.7806e-07	1.52707e-07	1.18217e-07	8.2609e-08	5.2108e-08	2.96695e-08	1.52491e-08	7.07465e-09	2.96275e-09	1.11999e-09	3.82173e-10	1.17716e-10	3.27294e-11	8.21428e-12	1.86093e-12	3.80554e-13	7.02478e-14	1.17052e-14	1.76056e-15	2.39029e-16	0	0	0	0	0	0	0	0	0	0	0	0	0	0	0	0	0	0	0	0	0	0
	1.60729e-07	2.82285e-07	4.47519e-07	6.40416e-07	8.2726e-07	9.64605e-07	1.01528e-06	9.64605e-07	8.2726e-07	6.40416e-07	4.47519e-07	2.82285e-07	1.60729e-07	8.2609e-08	3.83256e-08	1.60502e-08	6.06733e-09	2.07035e-09	6.37704e-10	1.77305e-10	4.44993e-11	1.00812e-11	2.06158e-12	3.80554e-13	6.34105e-14	9.53748e-15	1.29489e-15	0	0	0	0	0	0	0	0	0	0	0	0	0	0	0	0	0	0	0	0	0	0
	7.8597e-07	1.38039e-06	2.18838e-06	3.13166e-06	4.04533e-06	4.71695e-06	4.96475e-06	4.71695e-06	4.04533e-06	3.13166e-06	2.18838e-06	1.38039e-06	7.8597e-07	4.03961e-07	1.87414e-07	7.84859e-08	2.96695e-08	1.01241e-08	3.1184e-09	8.6703e-10	2.17603e-10	4.92975e-11	1.00812e-11	1.86093e-12	3.1008e-13	4.66386e-14	6.33208e-15	0	0	0	0	0	0	0	0	0	0	0	0	0	0	0	0	0	0	0	0	0	0
	3.46934e-06	6.09314e-06	9.65971e-06	1.38234e-05	1.78564e-05	2.0821e-05	2.19148e-05	2.0821e-05	1.78564e-05	1.38234e-05	9.65971e-06	6.09314e-06	3.46934e-06	1.78312e-06	8.2726e-07	3.46443e-07	1.30963e-07	4.46886e-08	1.37649e-08	3.82714e-09	9.60519e-10	2.17603e-10	4.44993e-11	8.21428e-12	1.36872e-12	2.05867e-13	2.79503e-14	0	0	0	0	0	0	0	0	0	0	0	0	0	0	0	0	0	0	0	0	0	0
	1.38234e-05	2.42778e-05	3.84886e-05	5.50787e-05	7.11481e-05	8.29604e-05	8.73186e-05	8.29604e-05	7.11481e-05	5.50787e-05	3.84886e-05	2.42778e-05	1.38234e-05	7.10475e-06	3.29618e-06	1.38039e-06	5.21818e-07	1.7806e-07	5.48454e-08	1.52491e-08	3.82714e-09	8.6703e-10	1.77305e-10	3.27294e-11	5.45359e-12	8.20266e-13	1.11367e-13	0	0	0	0	0	0	0	0	0	0	0	0	0	0	0	0	0	0	0	0	0	0
	4.97178e-05	8.73186e-05	0.00013843	0.000198098	0.000255894	0.000298379	0.000314054	0.000298379	0.000255894	0.000198098	0.00013843	8.73186e-05	4.97178e-05	2.55532e-05	1.18552e-05	4.96475e-06	1.87679e-06	6.40416e-07	1.97259e-07	5.48454e-08	1.37649e-08	3.1184e-09	6.37704e-10	1.17716e-10	1.96146e-11	2.9502e-12	4.00546e-13	0	0	0	0	0	0	0	0	0	0	0	0	0	0	0	0	0	0	0	0	0	0
	0.000161413	0.000283486	0.000449422	0.000643141	0.000830779	0.000968708	0.0010196	0.000968708	0.000830779	0.000643141	0.000449422	0.000283486	0.000161413	8.29604e-05	3.84886e-05	1.61184e-05	6.09314e-06	2.07916e-06	6.40416e-07	1.7806e-07	4.46886e-08	1.01241e-08	2.07035e-09	3.82173e-10	6.36802e-11	9.57805e-12	1.3004e-12	0	0	0	0	0	0	0	0	0	0	0	0	0	0	0	0	0	0	0	0	0	0
	0.000473032	0.000830779	0.00131707	0.00188477	0.00243466	0.00283888	0.00298801	0.00283888	0.00243466	0.00188477	0.00131707	0.000830779	0.000473032	0.000243122	0.000112794	4.72363e-05	1.78564e-05	6.09314e-06	1.87679e-06	5.21818e-07	1.30963e-07	2.96695e-08	6.06733e-09	1.11999e-09	1.8662e-10	2.80692e-11	3.81093e-12	0	0	0	0	0	0	0	0	0	0	0	0	0	0	0	0	0	0	0	0	0	0
	0.00125133	0.00219769	0.00348409	0.00498587	0.00644051	0.00750979	0.00790431	0.00750979	0.00644051	0.00498587	0.00348409	0.00219769	0.00125133	0.000643141	0.000298379	0.000124956	4.72363e-05	1.61184e-05	4.96475e-06	1.38039e-06	3.46443e-07	7.84859e-08	1.60502e-08	2.96275e-09	4.93673e-10	7.42527e-11	1.00812e-11	0	0	0	0	0	0	0	0	0	0	0	0	0	0	0	0	0	0	0	0	0	0
	0.00298801	0.0052478	0.00831955	0.0119056	0.0153791	0.0179324	0.0188744	0.0179324	0.0153791	0.0119056	0.00831955	0.0052478	0.00298801	0.00153573	0.000712488	0.000298379	0.000112794	3.84886e-05	1.18552e-05	3.29618e-06	8.2726e-07	1.87414e-07	3.83256e-08	7.07465e-09	1.17883e-09	1.77305e-10	2.40726e-11	0	0	0	0	0	0	0	0	0	0	0	0	0	0	0	0	0	0	0	0	0	0
	0.00644051	0.0113114	0.0179324	0.0256619	0.0331489	0.0386524	0.0406829	0.0386524	0.0331489	0.0256619	0.0179324	0.0113114	0.00644051	0.0033102	0.00153573	0.000643141	0.000243122	8.29604e-05	2.55532e-05	7.10475e-06	1.78312e-06	4.03961e-07	8.2609e-08	1.52491e-08	2.5409e-09	3.82173e-10	5.18873e-11	0	0	0	0	0	0	0	0	0	0	0	0	0	0	0	0	0	0	0	0	0	0
	0.012531	0.022008	0.0348903	0.0499293	0.0644963	0.0752043	0.079155	0.0752043	0.0644963	0.0499293	0.0348903	0.022008	0.012531	0.00644051	0.00298801	0.00125133	0.000473032	0.000161413	4.97178e-05	1.38234e-05	3.46934e-06	7.8597e-07	1.60729e-07	2.96695e-08	4.94372e-09	7.43578e-10	1.00955e-10	0	0	0	0	0	0	0	0	0	0	0	0	0	0	0	0	0	0	0	0	0	0
	0.022008	0.0386524	0.0612772	0.08769	0.113274	0.13208	0.139019	0.13208	0.113274	0.08769	0.0612772	0.0386524	0.022008	0.0113114	0.0052478	0.00219769	0.000830779	0.000283486	8.73186e-05	2.42778e-05	6.09314e-06	1.38039e-06	2.82285e-07	5.2108e-08	8.68258e-09	1.30593e-09	1.77305e-10	0	0	0	0	0	0	0	0	0	0	0	0	0	0	0	0	0	0	0	0	0	0
	0.0348903	0.0612772	0.0971453	0.139019	0.179578	0.209392	0.220392	0.209392	0.179578	0.139019	0.0971453	0.0612772	0.0348903	0.0179324	0.00831955	0.00348409	0.00131707	0.000449422	0.00013843	3.84886e-05	9.65971e-06	2.18838e-06	4.47519e-07	8.2609e-08	1.37649e-08	2.07035e-09	2.8109e-10	0	0	0	0	0	0	0	0	0	0	0	0	0	0	0	0	0	0	0	0	0	0
	0.0499293	0.08769	0.139019	0.198941	0.256983	0.299648	0.315389	0.299648	0.256983	0.198941	0.139019	0.08769	0.0499293	0.0256619	0.0119056	0.00498587	0.00188477	0.000643141	0.000198098	5.50787e-05	1.38234e-05	3.13166e-06	6.40416e-07	1.18217e-07	1.9698e-08	2.96275e-09	4.0225e-10	0	0	0	0	0	0	0	0	0	0	0	0	0	0	0	0	0	0	0	0	0	0
	0.0644963	0.113274	0.179578	0.256983	0.331958	0.387071	0.407405	0.387071	0.331958	0.256983	0.179578	0.113274	0.0644963	0.0331489	0.0153791	0.00644051	0.00243466	0.000830779	0.000255894	7.11481e-05	1.78564e-05	4.04533e-06	8.2726e-07	1.52707e-07	2.5445e-08	3.82714e-09	5.19608e-10	0	0	0	0	0	0	0	0	0	0	0	0	0	0	0	0	0	0	0	0	0	0
	0.0752043	0.13208	0.209392	0.299648	0.387071	0.451334	0.475044	0.451334	0.387071	0.299648	0.209392	0.13208	0.0752043	0.0386524	0.0179324	0.00750979	0.00283888	0.000968708	0.000298379	8.29604e-05	2.0821e-05	4.71695e-06	9.64605e-07	1.7806e-07	2.96695e-08	4.46254e-09	6.05875e-10	0	0	0	0	0	0	0	0	0	0	0	0	0	0	0	0	0	0	0	0	0	0
	0.079155	0.139019	0.220392	0.315389	0.407405	0.475044	0.5	0.475044	0.407405	0.315389	0.220392	0.139019	0.079155	0.0406829	0.0188744	0.00790431	0.00298801	0.0010196	0.000314054	8.73186e-05	2.19148e-05	4.96475e-06	1.01528e-06	1.87414e-07	3.12281e-08	4.69697e-09	6.37704e-10	0	0	0	0	0	0	0	0	0	0	0	0	0	0	0	0	0	0	0	0	0	0
	0.0752043	0.13208	0.209392	0.299648	0.387071	0.451334	0.475044	0.451334	0.387071	0.299648	0.209392	0.13208	0.0752043	0.0386524	0.0179324	0.00750979	0.00283888	0.000968708	0.000298379	8.29604e-05	2.0821e-05	4.71695e-06	9.64605e-07	1.7806e-07	2.96695e-08	4.46254e-09	6.05875e-10	0	0	0	0	0	0	0	0	0	0	0	0	0	0	0	0	0	0	0	0	0	0
	0.0644963	0.113274	0.179578	0.256983	0.331958	0.387071	0.407405	0.387071	0.331958	0.256983	0.179578	0.113274	0.0644963	0.0331489	0.0153791	0.00644051	0.00243466	0.000830779	0.000255894	7.11481e-05	1.78564e-05	4.04533e-06	8.2726e-07	1.52707e-07	2.5445e-08	3.82714e-09	5.19608e-10	0	0	0	0	0	0	0	0	0	0	0	0	0	0	0	0	0	0	0	0	0	0
	0.0499293	0.08769	0.139019	0.198941	0.256983	0.299648	0.315389	0.299648	0.256983	0.198941	0.139019	0.08769	0.0499293	0.0256619	0.0119056	0.00498587	0.00188477	0.000643141	0.000198098	5.50787e-05	1.38234e-05	3.13166e-06	6.40416e-07	1.18217e-07	1.9698e-08	2.96275e-09	4.0225e-10	0	0	0	0	0	0	0	0	0	0	0	0	0	0	0	0	0	0	0	0	0	0
	0.0348903	0.0612772	0.0971453	0.139019	0.179578	0.209392	0.220392	0.209392	0.179578	0.139019	0.0971453	0.0612772	0.0348903	0.0179324	0.00831955	0.00348409	0.00131707	0.000449422	0.00013843	3.84886e-05	9.65971e-06	2.18838e-06	4.47519e-07	8.2609e-08	1.37649e-08	2.07035e-09	2.8109e-10	0	0	0	0	0	0	0	0	0	0	0	0	0	0	0	0	0	0	0	0	0	0
	0.022008	0.0386524	0.0612772	0.08769	0.113274	0.13208	0.139019	0.13208	0.113274	0.08769	0.0612772	0.0386524	0.022008	0.0113114	0.0052478	0.00219769	0.000830779	0.000283486	8.73186e-05	2.42778e-05	6.09314e-06	1.38039e-06	2.82285e-07	5.2108e-08	8.68258e-09	1.30593e-09	1.77305e-10	0	0	0	0	0	0	0	0	0	0	0	0	0	0	0	0	0	0	0	0	0	0
	0.012531	0.022008	0.0348903	0.0499293	0.0644963	0.0752043	0.079155	0.0752043	0.0644963	0.0499293	0.0348903	0.022008	0.012531	0.00644051	0.00298801	0.00125133	0.000473032	0.000161413	4.97178e-05	1.38234e-05	3.46934e-06	7.8597e-07	1.60729e-07	2.96695e-08	4.94372e-09	7.43578e-10	1.00955e-10	0	0	0	0	0	0	0	0	0	0	0	0	0	0	0	0	0	0	0	0	0	0
	0.00644051	0.0113114	0.0179324	0.0256619	0.0331489	0.0386524	0.0406829	0.0386524	0.0331489	0.0256619	0.0179324	0.0113114	0.00644051	0.0033102	0.00153573	0.000643141	0.000243122	8.29604e-05	2.55532e-05	7.10475e-06	1.78312e-06	4.03961e-07	8.2609e-08	1.52491e-08	2.5409e-09	3.82173e-10	5.18873e-11	0	0	0	0	0	0	0	0	0	0	0	0	0	0	0	0	0	0	0	0	0	0
	0.00298801	0.0052478	0.00831955	0.0119056	0.0153791	0.0179324	0.0188744	0.0179324	0.0153791	0.0119056	0.00831955	0.0052478	0.00298801	0.00153573	0.000712488	0.000298379	0.000112794	3.84886e-05	1.18552e-05	3.29618e-06	8.2726e-07	1.87414e-07	3.83256e-08	7.07465e-09	1.17883e-09	1.77305e-10	2.40726e-11	0	0	0	0	0	0	0	0	0	0	0	0	0	0	0	0	0	0	0	0	0	0
	0.00125133	0.00219769	0.00348409	0.00498587	0.00644051	0.00750979	0.00790431	0.00750979	0.00644051	0.00498587	0.00348409	0.00219769	0.00125133	0.000643141	0.000298379	0.000124956	4.72363e-05	1.61184e-05	4.96475e-06	1.38039e-06	3.46443e-07	7.84859e-08	1.60502e-08	2.96275e-09	4.93673e-10	7.42527e-11	1.00812e-11	0	0	0	0	0	0	0	0	0	0	0	0	0	0	0	0	0	0	0	0	0	0
	0.000473032	0.000830779	0.00131707	0.00188477	0.00243466	0.00283888	0.00298801	0.00283888	0.00243466	0.00188477	0.00131707	0.000830779	0.000473032	0.000243122	0.000112794	4.72363e-05	1.78564e-05	6.09314e-06	1.87679e-06	5.21818e-07	1.30963e-07	2.96695e-08	6.06733e-09	1.11999e-09	1.8662e-10	2.80692e-11	3.81093e-12	0	0	0	0	0	0	0	0	0	0	0	0	0	0	0	0	0	0	0	0	0	0
	0.000161413	0.000283486	0.000449422	0.000643141	0.000830779	0.000968708	0.0010196	0.000968708	0.000830779	0.000643141	0.000449422	0.000283486	0.000161413	8.29604e-05	3.84886e-05	1.61184e-05	6.09314e-06	2.07916e-06	6.40416e-07	1.7806e-07	4.46886e-08	1.01241e-08	2.07035e-09	3.82173e-10	6.36802e-11	9.57805e-12	1.3004e-12	0	0	0	0	0	0	0	0	0	0	0	0	0	0	0	0	0	0	0	0	0	0
	4.97178e-05	8.73186e-05	0.00013843	0.000198098	0.000255894	0.000298379	0.000314054	0.000298379	0.000255894	0.000198098	0.00013843	8.73186e-05	4.97178e-05	2.55532e-05	1.18552e-05	4.96475e-06	1.87679e-06	6.40416e-07	1.97259e-07	5.48454e-08	1.37649e-08	3.1184e-09	6.37704e-10	1.17716e-10	1.96146e-11	2.9502e-12	4.00546e-13	0	0	0	0	0	0	0	0	0	0	0	0	0	0	0	0	0	0	0	0	0	0
	1.38234e-05	2.42778e-05	3.84886e-05	5.50787e-05	7.11481e-05	8.29604e-05	8.73186e-05	8.29604e-05	7.11481e-05	5.50787e-05	3.84886e-05	2.42778e-05	1.38234e-05	7.10475e-06	3.29618e-06	1.38039e-06	5.21818e-07	1.7806e-07	5.48454e-08	1.52491e-08	3.82714e-09	8.6703e-10	1.77305e-10	3.27294e-11	5.45359e-12	8.20266e-13	1.11367e-13	0	0	0	0	0	0	0	0	0	0	0	0	0	0	0	0	0	0	0	0	0	0
	3.46934e-06	6.09314e-06	9.65971e-06	1.38234e-05	1.78564e-05	2.0821e-05	2.19148e-05	2.0821e-05	1.78564e-05	1.38234e-05	9.65971e-06	6.09314e-06	3.46934e-06	1.78312e-06	8.2726e-07	3.46443e-07	1.30963e-07	4.46886e-08	1.37649e-08	3.82714e-09	9.60519e-10	2.17603e-10	4.44993e-11	8.21428e-12	1.36872e-12	2.05867e-13	2.79503e-14	0	0	0	0	0	0	0	0	0	0	0	0	0	0	0	0	0	0	0	0	0	0
	7.8597e-07	1.38039e-06	2.18838e-06	3.13166e-06	4.04533e-06	4.71695e-06	4.96475e-06	4.71695e-06	4.04533e-06	3.13166e-06	2.18838e-06	1.38039e-06	7.8597e-07	4.03961e-07	1.87414e-07	7.84859e-08	2.96695e-08	1.01241e-08	3.1184e-09	8.6703e-10	2.17603e-10	4.92975e-11	1.00812e-11	1.86093e-12	3.1008e-13	4.66386e-14	6.33208e-15	0	0	0	0	0	0	0	0	0	0	0	0	0	0	0	0	0	0	0	0	0	0
	1.60729e-07	2.82285e-07	4.47519e-07	6.40416e-07	8.2726e-07	9.64605e-07	1.01528e-06	9.64605e-07	8.2726e-07	6.40416e-07	4.47519e-07	2.82285e-07	1.60729e-07	8.2609e-08	3.83256e-08	1.60502e-08	6.06733e-09	2.07035e-09	6.37704e-10	1.77305e-10	4.44993e-11	1.00812e-11	2.06158e-12	3.80554e-13	6.34105e-14	9.53748e-15	1.29489e-15	0	0	0	0	0	0	0	0	0	0	0	0	0	0	0	0	0	0	0	0	0	0
	2.96695e-08	5.2108e-08	8.2609e-08	1.18217e-07	1.52707e-07	1.7806e-07	1.87414e-07	1.7806e-07	1.52707e-07	1.18217e-07	8.2609e-08	5.2108e-08	2.96695e-08	1.52491e-08	7.07465e-09	2.96275e-09	1.11999e-09	3.82173e-10	1.17716e-10	3.27294e-11	8.21428e-12	1.86093e-12	3.80554e-13	7.02478e-14	1.17052e-14	1.76056e-15	2.39029e-16	0	0	0	0	0	0	0	0	0	0	0	0	0	0	0	0	0	0	0	0	0	0
	4.94372e-09	8.68258e-09	1.37649e-08	1.9698e-08	2.5445e-08	2.96695e-08	3.12281e-08	2.96695e-08	2.5445e-08	1.9698e-08	1.37649e-08	8.68258e-09	4.94372e-09	2.5409e-09	1.17883e-09	4.93673e-10	1.8662e-10	6.36802e-11	1.96146e-11	5.45359e-12	1.36872e-12	3.1008e-13	6.34105e-14	1.17052e-14	1.95039e-15	2.93355e-16	3.98286e-17	0	0	0	0	0	0	0	0	0	0	0	0	0	0	0	0	0	0	0	0	0	0
	7.43578e-10	1.30593e-09	2.07035e-09	2.96275e-09	3.82714e-09	4.46254e-09	4.69697e-09	4.46254e-09	3.82714e-09	2.96275e-09	2.07035e-09	1.30593e-09	7.43578e-10	3.82173e-10	1.77305e-10	7.42527e-11	2.80692e-11	9.57805e-12	2.9502e-12	8.20266e-13	2.05867e-13	4.66386e-14	9.53748e-15	1.76056e-15	2.93355e-16	4.41231e-17	5.99056e-18	0	0	0	0	0	0	0	0	0	0	0	0	0	0	0	0	0	0	0	0	0	0
	1.00955e-10	1.77305e-10	2.8109e-10	4.0225e-10	5.19608e-10	6.05875e-10	6.37704e-10	6.05875e-10	5.19608e-10	4.0225e-10	2.8109e-10	1.77305e-10	1.00955e-10	5.18873e-11	2.40726e-11	1.00812e-11	3.81093e-12	1.3004e-12	4.00546e-13	1.11367e-13	2.79503e-14	6.33208e-15	1.29489e-15	2.39029e-16	3.98286e-17	5.99056e-18	8.13332e-19	0	0	0	0	0	0	0	0	0	0	0	0	0	0	0	0	0	0	0	0	0	0
	0	0	0	0	0	0	0	0	0	0	0	0	0	0	0	0	0	0	0	0	0	0	0	0	0	0	0	0	0	0	0	0	0	0	0	0	0	0	0	0	0	0	0	0	0	0	0	0	0
	0	0	0	0	0	0	0	0	0	0	0	0	0	0	0	0	0	0	0	0	0	0	0	0	0	0	0	0	0	0	0	0	0	0	0	0	0	0	0	0	0	0	0	0	0	0	0	0	0
	0	0	0	0	0	0	0	0	0	0	0	0	0	0	0	0	0	0	0	0	0	0	0	0	0	0	0	0	0	0	0	0	0	0	0	0	0	0	0	0	0	0	0	0	0	0	0	0	0
	0	0	0	0	0	0	0	0	0	0	0	0	0	0	0	0	0	0	0	0	0	0	0	0	0	0	0	0	0	0	0	0	0	0	0	0	0	0	0	0	0	0	0	0	0	0	0	0	0
	0	0	0	0	0	0	0	0	0	0	0	0	0	0	0	0	0	0	0	0	0	0	0	0	0	0	0	0	0	0	0	0	0	0	0	0	0	0	0	0	0	0	0	0	0	0	0	0	0
	0	0	0	0	0	0	0	0	0	0	0	0	0	0	0	0	0	0	0	0	0	0	0	0	0	0	0	0	0	0	0	0	0	0	0	0	0	0	0	0	0	0	0	0	0	0	0	0	0
	0	0	0	0	0	0	0	0	0	0	0	0	0	0	0	0	0	0	0	0	0	0	0	0	0	0	0	0	0	0	0	0	0	0	0	0	0	0	0	0	0	0	0	0	0	0	0	0	0
	0	0	0	0	0	0	0	0	0	0	0	0	0	0	0	0	0	0	0	0	0	0	0	0	0	0	0	0	0	0	0	0	0	0	0	0	0	0	0	0	0	0	0	0	0	0	0	0	0
	0	0	0	0	0	0	0	0	0	0	0	0	0	0	0	0	0	0	0	0	0	0	0	0	0	0	0	0	0	0	0	0	0	0	0	0	0	0	0	0	0	0	0	0	0	0	0	0	0
	0	0	0	0	0	0	0	0	0	0	0	0	0	0	0	0	0	0	0	0	0	0	0	0	0	0	0	0	0	0	0	0	0	0	0	0	0	0	0	0	0	0	0	0	0	0	0	0	0
	0	0	0	0	0	0	0	0	0	0	0	0	0	0	0	0	0	0	0	0	0	0	0	0	0	0	0	0	0	0	0	0	0	0	0	0	0	0	0	0	0	0	0	0	0	0	0	0	0
	0	0	0	0	0	0	0	0	0	0	0	0	0	0	0	0	0	0	0	0	0	0	0	0	0	0	0	0	0	0	0	0	0	0	0	0	0	0	0	0	0	0	0	0	0	0	0	0	0
	0	0	0	0	0	0	0	0	0	0	0	0	0	0	0	0	0	0	0	0	0	0	0	0	0	0	0	0	0	0	0	0	0	0	0	0	0	0	0	0	0	0	0	0	0	0	0	0	0
	0	0	0	0	0	0	0	0	0	0	0	0	0	0	0	0	0	0	0	0	0	0	0	0	0	0	0	0	0	0	0	0	0	0	0	0	0	0	0	0	0	0	0	0	0	0	0	0	0
	0	0	0	0	0	0	0	0	0	0	0	0	0	0	0	0	0	0	0	0	0	0	0	0	0	0	0	0	0	0	0	0	0	0	0	0	0	0	0	0	0	0	0	0	0	0	0	0	0
	0	0	0	0	0	0	0	0	0	0	0	0	0	0	0	0	0	0	0	0	0	0	0	0	0	0	0	0	0	0	0	0	0	0	0	0	0	0	0	0	0	0	0	0	0	0	0	0	0
	0	0	0	0	0	0	0	0	0	0	0	0	0	0	0	0	0	0	0	0	0	0	0	0	0	0	0	0	0	0	0	0	0	0	0	0	0	0	0	0	0	0	0	0	0	0	0	0	0
	0	0	0	0	0	0	0	0	0	0	0	0	0	0	0	0	0	0	0	0	0	0	0	0	0	0	0	0	0	0	0	0	0	0	0	0	0	0	0	0	0	0	0	0	0	0	0	0	0
	0	0	0	0	0	0	0	0	0	0	0	0	0	0	0	0	0	0	0	0	0	0	0	0	0	0	0	0	0	0	0	0	0	0	0	0	0	0	0	0	0	0	0	0	0	0	0	0	0
	0	0	0	0	0	0	0	0	0	0	0	0	0	0	0	0	0	0	0	0	0	0	0	0	0	0	0	0	0	0	0	0	0	0	0	0	0	0	0	0	0	0	0	0	0	0	0	0	0
	0	0	0	0	0	0	0	0	0	0	0	0	0	0	0	0	0	0	0	0	0	0	0	0	0	0	0	0	0	0	0	0	0	0	0	0	0	0	0	0	0	0	0	0	0	0	0	0	0
	0	0	0	0	0	0	0	0	0	0	0	0	0	0	0	0	0	0	0	0	0	0	0	0	0	0	0	0	0	0	0	0	0	0	0	0	0	0	0	0	0	0	0	0	0	0	0	0	0
	0	0	0	0	0	0	0	0	0	0	0	0	0	0	0	0	0	0	0	0	0	0	0	0	0	0	0	0	0	0	0	0	0	0	0	0	0	0	0	0	0	0	0	0	0	0	0	0	0
	0	0	0	0	0	0	0	0	0	0	0	0	0	0	0	0	0	0	0	0	0	0	0	0	0	0	0	0	0	0	0	0	0	0	0	0	0	0	0	0	0	0	0	0	0	0	0	0	0
	0	0	0	0	0	0	0	0	0	0	0	0	0	0	0	0	0	0	0	0	0	0	0	0	0	0	0	0	0	0	0	0	0	0	0	0	0	0	0	0	0	0	0	0	0	0	0	0	0
	0	0	0	0	0	0	0	0	0	0	0	0	0	0	0	0	0	0	0	0	0	0	0	0	0	0	0	0	0	0	0	0	0	0	0	0	0	0	0	0	0	0	0	0	0	0	0	0	0
	0	0	0	0	0	0	0	0	0	0	0	0	0	0	0	0	0	0	0	0	0	0	0	0	0	0	0	0	0	0	0	0	0	0	0	0	0	0	0	0	0	0	0	0	0	0	0	0	0
	0	0	0	0	0	0	0	0	0	0	0	0	0	0	0	0	0	0	0	0	0	0	0	0	0	0	0	0	0	0	0	0	0	0	0	0	0	0	0	0	0	0	0	0	0	0	0	0	0
	0	0	0	0	0	0	0	0	0	0	0	0	0	0	0	0	0	0	0	0	0	0	0	0	0	0	0	0	0	0	0	0	0	0	0	0	0	0	0	0	0	0	0	0	0	0	0	0	0
	0	0	0	0	0	0	0	0	0	0	0	0	0	0	0	0	0	0	0	0	0	0	0	0	0	0	0	0	0	0	0	0	0	0	0	0	0	0	0	0	0	0	0	0	0	0	0	0	0
	0	0	0	0	0	0	0	0	0	0	0	0	0	0	0	0	0	0	0	0	0	0	0	0	0	0	0	0	0	0	0	0	0	0	0	0	0	0	0	0	0	0	0	0	0	0	0	0	0
	0	0	0	0	0	0	0	0	0	0	0	0	0	0	0	0	0	0	0	0	0	0	0	0	0	0	0	0	0	0	0	0	0	0	0	0	0	0	0	0	0	0	0	0	0	0	0	0	0
	0	0	0	0	0	0	0	0	0	0	0	0	0	0	0	0	0	0	0	0	0	0	0	0	0	0	0	0	0	0	0	0	0	0	0	0	0	0	0	0	0	0	0	0	0	0	0	0	0
	0	0	0	0	0	0	0	0	0	0	0	0	0	0	0	0	0	0	0	0	0	0	0	0	0	0	0	0	0	0	0	0	0	0	0	0	0	0	0	0	0	0	0	0	0	0	0	0	0
	0	0	0	0	0	0	0	0	0	0	0	0	0	0	0	0	0	0	0	0	0	0	0	0	0	0	0	0	0	0	0	0	0	0	0	0	0	0	0	0	0	0	0	0	0	0	0	0	0
	0	0	0	0	0	0	0	0	0	0	0	0	0	0	0	0	0	0	0	0	0	0	0	0	0	0	0	0	0	0	0	0	0	0	0	0	0	0	0	0	0	0	0	0	0	0	0	0	0
	0	0	0	0	0	0	0	0	0	0	0	0	0	0	0	0	0	0	0	0	0	0	0	0	0	0	0	0	0	0	0	0	0	0	0	0	0	0	0	0	0	0	0	0	0	0	0	0	0
	0	0	0	0	0	0	0	0	0	0	0	0	0	0	0	0	0	0	0	0	0	0	0	0	0	0	0	0	0	0	0	0	0	0	0	0	0	0	0	0	0	0	0	0	0	0	0	0	0
	0	0	0	0	0	0	0	0	0	0	0	0	0	0	0	0	0	0	0	0	0	0	0	0	0	0	0	0	0	0	0	0	0	0	0	0	0	0	0	0	0	0	0	0	0	0	0	0	0
	0	0	0	0	0	0	0	0	0	0	0	0	0	0	0	0	0	0	0	0	0	0	0	0	0	0	0	0	0	0	0	0	0	0	0	0	0	0	0	0	0	0	0	0	0	0	0	0	0
	0	0	0	0	0	0	0	0	0	0	0	0	0	0	0	0	0	0	0	0	0	0	0	0	0	0	0	0	0	0	0	0	0	0	0	0	0	0	0	0	0	0	0	0	0	0	0	0	0
	0	0	0	0	0	0	0	0	0	0	0	0	0	0	0	0	0	0	0	0	0	0	0	0	0	0	0	0	0	0	0	0	0	0	0	0	0	0	0	0	0	0	0	0	0	0	0	0	0
	0	0	0	0	0	0	0	0	0	0	0	0	0	0	0	0	0	0	0	0	0	0	0	0	0	0	0	0	0	0	0	0	0	0	0	0	0	0	0	0	0	0	0	0	0	0	0	0	0
	0	0	0	0	0	0	0	0	0	0	0	0	0	0	0	0	0	0	0	0	0	0	0	0	0	0	0	0	0	0	0	0	0	0	0	0	0	0	0	0	0	0	0	0	0	0	0	0	0
	0	0	0	0	0	0	0	0	0	0	0	0	0	0	0	0	0	0	0	0	0	0	0	0	0	0	0	0	0	0	0	0	0	0	0	0	0	0	0	0	0	0	0	0	0	0	0	0	0
	0	0	0	0	0	0	0	0	0	0	0	0	0	0	0	0	0	0	0	0	0	0	0	0	0	0	0	0	0	0	0	0	0	0	0	0	0	0	0	0	0	0	0	0	0	0	0	0	0
	0	0	0	0	0	0	0	0	0	0	0	0	0	0	0	0	0	0	0	0	0	0	0	0	0	0	0	0	0	0	0	0	0	0	0	0	0	0	0	0	0	0	0	0	0	0	0	0	0
	0	0	0	0	0	0	0	0	0	0	0	0	0	0	0	0	0	0	0	0	0	0	0	0	0	0	0	0	0	0	0	0	0	0	0	0	0	0	0	0	0	0	0	0	0	0	0	0	0
	0	0	0	0	0	0	0	0	0	0	0	0	0	0	0	0	0	0	0	0	0	0	0	0	0	0	0	0	0	0	0	0	0	0	0	0	0	0	0	0	0	0	0	0	0	0	0	0	0
	0	0	0	0	0	0	0	0	0	0	0	0	0	0	0	0	0	0	0	0	0	0	0	0	0	0	0	0	0	0	0	0	0	0	0	0	0	0	0	0	0	0	0	0	0	0	0	0	0
	0	0	0	0	0	0	0	0	0	0	0	0	0	0	0	0	0	0	0	0	0	0	0	0	0	0	0	0	0	0	0	0	0	0	0	0	0	0	0	0	0	0	0	0	0	0	0	0	0
	0	0	0	0	0	0	0	0	0	0	0	0	0	0	0	0	0	0	0	0	0	0	0	0	0	0	0	0	0	0	0	0	0	0	0	0	0	0	0	0	0	0	0	0	0	0	0	0	0
	0	0	0	0	0	0	0	0	0	0	0	0	0	0	0	0	0	0	0	0	0	0	0	0	0	0	0	0	0	0	0	0	0	0	0	0	0	0	0	0	0	0	0	0	0	0	0	0	0
	0	0	0	0	0	0	0	0	0	0	0	0	0	0	0	0	0	0	0	0	0	0	0	0	0	0	0	0	0	0	0	0	0	0	0	0	0	0	0	0	0	0	0	0	0	0	0	0	0
	0	0	0	0	0	0	0	0	0	0	0	0	0	0	0	0	0	0	0	0	0	0	0	0	0	0	0	0	0	0	0	0	0	0	0	0	0	0	0	0	0	0	0	0	0	0	0	0	0
	0	0	0	0	0	0	0	0	0	0	0	0	0	0	0	0	0	0	0	0	0	0	0	0	0	0	0	0	0	0	0	0	0	0	0	0	0	0	0	0	0	0	0	0	0	0	0	0	0
	0	0	0	0	0	0	0	0	0	0	0	0	0	0	0	0	0	0	0	0	0	0	0	0	0	0	0	0	0	0	0	0	0	0	0	0	0	0	0	0	0	0	0	0	0	0	0	0	0
	0	0	0	0	0	0	0	0	0	0	0	0	0	0	0	0	0	0	0	0	0	0	0	0	0	0	0	0	0	0	0	0	0	0	0	0	0	0	0	0	0	0	0	0	0	0	0	0	0
	0	0	0	0	0	0	0	0	0	0	0	0	0	0	0	0	0	0	0	0	0	0	0	0	0	0	0	0	0	0	0	0	0	0	0	0	0	0	0	0	0	0	0	0	0	0	0	0	0
	0	0	0	0	0	0	0	0	0	0	0	0	0	0	0	0	0	0	0	0	0	0	0	0	0	0	0	0	0	0	0	0	0	0	0	0	0	0	0	0	0	0	0	0	0	0	0	0	0
	0	0	0	0	0	0	0	0	0	0	0	0	0	0	0	0	0	0	0	0	0	0	0	0	0	0	0	0	0	0	0	0	0	0	0	0	0	0	0	0	0	0	0	0	0	0	0	0	0
	0	0	0	0	0	0	0	0	0	0	0	0	0	0	0	0	0	0	0	0	0	0	0	0	0	0	0	0	0	0	0	0	0	0	0	0	0	0	0	0	0	0	0	0	0	0	0	0	0
	0	0	0	0	0	0	0	0	0	0	0	0	0	0	0	0	0	0	0	0	0	0	0	0	0	0	0	0	0	0	0	0	0	0	0	0	0	0	0	0	0	0	0	0	0	0	0	0	0
	0	0	0	0	0	0	0	0	0	0	0	0	0	0	0	0	0	0	0	0	0	0	0	0	0	0	0	0	0	0	0	0	0	0	0	0	0	0	0	0	0	0	0	0	0	0	0	0	0
	0	0	0	0	0	0	0	0	0	0	0	0	0	0	0	0	0	0	0	0	0	0	0	0	0	0	0	0	0	0	0	0	0	0	0	0	0	0	0	0	0	0	0	0	0	0	0	0	0
	0	0	0	0	0	0	0	0	0	0	0	0	0	0	0	0	0	0	0	0	0	0	0	0	0	0	0	0	0	0	0	0	0	0	0	0	0	0	0	0	0	0	0	0	0	0	0	0	0
	0	0	0	0	0	0	0	0	0	0	0	0	0	0	0	0	0	0	0	0	0	0	0	0	0	0	0	0	0	0	0	0	0	0	0	0	0	0	0	0	0	0	0	0	0	0	0	0	0
	0	0	0	0	0	0	0	0	0	0	0	0	0	0	0	0	0	0	0	0	0	0	0	0	0	0	0	0	0	0	0	0	0	0	0	0	0	0	0	0	0	0	0	0	0	0	0	0	0
	0	0	0	0	0	0	0	0	0	0	0	0	0	0	0	0	0	0	0	0	0	0	0	0	0	0	0	0	0	0	0	0	0	0	0	0	0	0	0	0	0	0	0	0	0	0	0	0	0
	0	0	0	0	0	0	0	0	0	0	0	0	0	0	0	0	0	0	0	0	0	0	0	0	0	0	0	0	0	0	0	0	0	0	0	0	0	0	0	0	0	0	0	0	0	0	0	0	0
	0	0	0	0	0	0	0	0	0	0	0	0	0	0	0	0	0	0	0	0	0	0	0	0	0	0	0	0	0	0	0	0	0	0	0	0	0	0	0	0	0	0	0	0	0	0	0	0	0
	0	0	0	0	0	0	0	0	0	0	0	0	0	0	0	0	0	0	0	0	0	0	0	0	0	0	0	0	0	0	0	0	0	0	0	0	0	0	0	0	0	0	0	0	0	0	0	0	0
	0	0	0	0	0	0	0	0	0	0	0	0	0	0	0	0	0	0	0	0	0	0	0	0	0	0	0	0	0	0	0	0	0	0	0	0	0	0	0	0	0	0	0	0	0	0	0	0	0
	0	0	0	0	0	0	0	0	0	0	0	0	0	0	0	0	0	0	0	0	0	0	0	0	0	0	0	0	0	0	0	0	0	0	0	0	0	0	0	0	0	0	0	0	0	0	0	0	0
	0	0	0	0	0	0	0	0	0	0	0	0	0	0	0	0	0	0	0	0	0	0	0	0	0	0	0	0	0	0	0	0	0	0	0	0	0	0	0	0	0	0	0	0	0	0	0	0	0
	0	0	0	0	0	0	0	0	0	0	0	0	0	0	0	0	0	0	0	0	0	0	0	0	0	0	0	0	0	0	0	0	0	0	0	0	0	0	0	0	0	0	0	0	0	0	0	0	0
	0	0	0	0	0	0	0	0	0	0	0	0	0	0	0	0	0	0	0	0	0	0	0	0	0	0	0	0	0	0	0	0	0	0	0	0	0	0	0	0	0	0	0	0	0	0	0	0	0
	0	0	0	0	0	0	0	0	0	0	0	0	0	0	0	0	0	0	0	0	0	0	0	0	0	0	0	0	0	0	0	0	0	0	0	0	0	0	0	0	0	0	0	0	0	0	0	0	0
	0	0	0	0	0	0	0	0	0	0	0	0	0	0	0	0	0	0	0	0	0	0	0	0	0	0	0	0	0	0	0	0	0	0	0	0	0	0	0	0	0	0	0	0	0	0	0	0	0
	0	0	0	0	0	0	0	0	0	0	0	0	0	0	0	0	0	0	0	0	0	0	0	0	0	0	0	0	0	0	0	0	0	0	0	0	0	0	0	0	0	0	0	0	0	0	0	0	0
	0	0	0	0	0	0	0	0	0	0	0	0	0	0	0	0	0	0	0	0	0	0	0	0	0	0	0	0	0	0	0	0	0	0	0	0	0	0	0	0	0	0	0	0	0	0	0	0	0
	0	0	0	0	0	0	0	0	0	0	0	0	0	0	0	0	0	0	0	0	0	0	0	0	0	0	0	0	0	0	0	0	0	0	0	0	0	0	0	0	0	0	0	0	0	0	0	0	0
	0	0	0	0	0	0	0	0	0	0	0	0	0	0	0	0	0	0	0	0	0	0	0	0	0	0	0	0	0	0	0	0	0	0	0	0	0	0	0	0	0	0	0	0	0	0	0	0	0
	0	0	0	0	0	0	0	0	0	0	0	0	0	0	0	0	0	0	0	0	0	0	0	0	0	0	0	0	0	0	0	0	0	0	0	0	0	0	0	0	0	0	0	0	0	0	0	0	0
	0	0	0	0	0	0	0	0	0	0	0	0	0	0	0	0	0	0	0	0	0	0	0	0	0	0	0	0	0	0	0	0	0	0	0	0	0	0	0	0	0	0	0	0	0	0	0	0	0
	0	0	0	0	0	0	0	0	0	0	0	0	0	0	0	0	0	0	0	0	0	0	0	0	0	0	0	0	0	0	0	0	0	0	0	0	0	0	0	0	0	0	0	0	0	0	0	0	0
	0	0	0	0	0	0	0	0	0	0	0	0	0	0	0	0	0	0	0	0	0	0	0	0	0	0	0	0	0	0	0	0	0	0	0	0	0	0	0	0	0	0	0	0	0	0	0	0	0
	1.00955e-10	1.77305e-10	2.8109e-10	4.0225e-10	5.19608e-10	6.05875e-10	6.37704e-10	6.05875e-10	5.19608e-10	4.0225e-10	2.8109e-10	1.77305e-10	1.00955e-10	5.18873e-11	2.40726e-11	1.00812e-11	3.81093e-12	1.3004e-12	4.00546e-13	1.11367e-13	2.79503e-14	6.33208e-15	1.29489e-15	2.39029e-16	3.98286e-17	5.99056e-18	8.13332e-19	0	0	0	0	0	0	0	0	0	0	0	0	0	0	0	0	0	0	0	0	0	0
	7.43578e-10	1.30593e-09	2.07035e-09	2.96275e-09	3.82714e-09	4.46254e-09	4.69697e-09	4.46254e-09	3.82714e-09	2.96275e-09	2.07035e-09	1.30593e-09	7.43578e-10	3.82173e-10	1.77305e-10	7.42527e-11	2.80692e-11	9.57805e-12	2.9502e-12	8.20266e-13	2.05867e-13	4.66386e-14	9.53748e-15	1.76056e-15	2.93355e-16	4.41231e-17	5.99056e-18	0	0	0	0	0	0	0	0	0	0	0	0	0	0	0	0	0	0	0	0	0	0
	4.94372e-09	8.68258e-09	1.37649e-08	1.9698e-08	2.5445e-08	2.96695e-08	3.12281e-08	2.96695e-08	2.5445e-08	1.9698e-08	1.37649e-08	8.68258e-09	4.94372e-09	2.5409e-09	1.17883e-09	4.93673e-10	1.8662e-10	6.36802e-11	1.96146e-11	5.45359e-12	1.36872e-12	3.1008e-13	6.34105e-14	1.17052e-14	1.95039e-15	2.93355e-16	3.98286e-17	0	0	0	0	0	0	0	0	0	0	0	0	0	0	0	0	0	0	0	0	0	0
	2.96695e-08	5.2108e-08	8.2609e-08	1.18217e-07	1.52707e-07	1.7806e-07	1.87414e-07	1.7806e-07	1.52707e-07	1.18217e-07	8.2609e-08	5.2108e-08	2.96695e-08	1.52491e-08	7.07465e-09	2.96275e-09	1.11999e-09	3.82173e-10	1.17716e-10	3.27294e-11	8.21428e-12	1.86093e-12	3.80554e-13	7.02478e-14	1.17052e-14	1.76056e-15	2.39029e-16	0	0	0	0	0	0	0	0	0	0	0	0	0	0	0	0	0	0	0	0	0	0
	1.60729e-07	2.82285e-07	4.47519e-07	6.40416e-07	8.2726e-07	9.64605e-07	1.01528e-06	9.64605e-07	8.2726e-07	6.40416e-07	4.47519e-07	2.82285e-07	1.60729e-07	8.2609e-08	3.83256e-08	1.60502e-08	6.06733e-09	2.07035e-09	6.37704e-10	1.77305e-10	4.44993e-11	1.00812e-11	2.06158e-12	3.80554e-13	6.34105e-14	9.53748e-15	1.29489e-15	0	0	0	0	0	0	0	0	0	0	0	0	0	0	0	0	0	0	0	0	0	0
	7.8597e-07	1.38039e-06	2.18838e-06	3.13166e-06	4.04533e-06	4.71695e-06	4.96475e-06	4.71695e-06	4.04533e-06	3.13166e-06	2.18838e-06	1.38039e-06	7.8597e-07	4.03961e-07	1.87414e-07	7.84859e-08	2.96695e-08	1.01241e-08	3.1184e-09	8.6703e-10	2.17603e-10	4.92975e-11	1.00812e-11	1.86093e-12	3.1008e-13	4.66386e-14	6.33208e-15	0	0	0	0	0	0	0	0	0	0	0	0	0	0	0	0	0	0	0	0	0	0
	3.46934e-06	6.09314e-06	9.65971e-06	1.38234e-05	1.78564e-05	2.0821e-05	2.19148e-05	2.0821e-05	1.78564e-05	1.38234e-05	9.65971e-06	6.09314e-06	3.46934e-06	1.78312e-06	8.2726e-07	3.46443e-07	1.30963e-07	4.46886e-08	1.37649e-08	3.82714e-09	9.60519e-10	2.17603e-10	4.44993e-11	8.21428e-12	1.36872e-12	2.05867e-13	2.79503e-14	0	0	0	0	0	0	0	0	0	0	0	0	0	0	0	0	0	0	0	0	0	0
	1.38234e-05	2.42778e-05	3.84886e-05	5.50787e-05	7.11481e-05	8.29604e-05	8.73186e-05	8.29604e-05	7.11481e-05	5.50787e-05	3.84886e-05	2.42778e-05	1.38234e-05	7.10475e-06	3.29618e-06	1.38039e-06	5.21818e-07	1.7806e-07	5.48454e-08	1.52491e-08	3.82714e-09	8.6703e-10	1.77305e-10	3.27294e-11	5.45359e-12	8.20266e-13	1.11367e-13	0	0	0	0	0	0	0	0	0	0	0	0	0	0	0	0	0	0	0	0	0	0
	4.97178e-05	8.73186e-05	0.00013843	0.000198098	0.000255894	0.000298379	0.000314054	0.000298379	0.000255894	0.000198098	0.00013843	8.73186e-05	4.97178e-05	2.55532e-05	1.18552e-05	4.96475e-06	1.87679e-06	6.40416e-07	1.97259e-07	5.48454e-08	1.37649e-08	3.1184e-09	6.37704e-10	1.17716e-10	1.96146e-11	2.9502e-12	4.00546e-13	0	0	0	0	0	0	0	0	0	0	0	0	0	0	0	0	0	0	0	0	0	0
	0.000161413	0.000283486	0.000449422	0.000643141	0.000830779	0.000968708	0.0010196	0.000968708	0.000830779	0.000643141	0.000449422	0.000283486	0.000161413	8.29604e-05	3.84886e-05	1.61184e-05	6.09314e-06	2.07916e-06	6.40416e-07	1.7806e-07	4.46886e-08	1.01241e-08	2.07035e-09	3.82173e-10	6.36802e-11	9.57805e-12	1.3004e-12	0	0	0	0	0	0	0	0	0	0	0	0	0	0	0	0	0	0	0	0	0	0
	0.000473032	0.000830779	0.00131707	0.00188477	0.00243466	0.00283888	0.00298801	0.00283888	0.00243466	0.00188477	0.00131707	0.000830779	0.000473032	0.000243122	0.000112794	4.72363e-05	1.78564e-05	6.09314e-06	1.87679e-06	5.21818e-07	1.30963e-07	2.96695e-08	6.06733e-09	1.11999e-09	1.8662e-10	2.80692e-11	3.81093e-12	0	0	0	0	0	0	0	0	0	0	0	0	0	0	0	0	0	0	0	0	0	0
	0.00125133	0.00219769	0.00348409	0.00498587	0.00644051	0.00750979	0.00790431	0.00750979	0.00644051	0.00498587	0.00348409	0.00219769	0.00125133	0.000643141	0.000298379	0.000124956	4.72363e-05	1.61184e-05	4.96475e-06	1.38039e-06	3.46443e-07	7.84859e-08	1.60502e-08	2.96275e-09	4.93673e-10	7.42527e-11	1.00812e-11	0	0	0	0	0	0	0	0	0	0	0	0	0	0	0	0	0	0	0	0	0	0
	0.00298801	0.0052478	0.00831955	0.0119056	0.0153791	0.0179324	0.0188744	0.0179324	0.0153791	0.0119056	0.00831955	0.0052478	0.00298801	0.00153573	0.000712488	0.000298379	0.000112794	3.84886e-05	1.18552e-05	3.29618e-06	8.2726e-07	1.87414e-07	3.83256e-08	7.07465e-09	1.17883e-09	1.77305e-10	2.40726e-11	0	0	0	0	0	0	0	0	0	0	0	0	0	0	0	0	0	0	0	0	0	0
	0.00644051	0.0113114	0.0179324	0.0256619	0.0331489	0.0386524	0.0406829	0.0386524	0.0331489	0.0256619	0.0179324	0.0113114	0.00644051	0.0033102	0.00153573	0.000643141	0.000243122	8.29604e-05	2.55532e-05	7.10475e-06	1.78312e-06	4.03961e-07	8.2609e-08	1.52491e-08	2.5409e-09	3.82173e-10	5.18873e-11	0	0	0	0	0	0	0	0	0	0	0	0	0	0	0	0	0	0	0	0	0	0
	0.012531	0.022008	0.0348903	0.0499293	0.0644963	0.0752043	0.079155	0.0752043	0.0644963	0.0499293	0.0348903	0.022008	0.012531	0.00644051	0.00298801	0.00125133	0.000473032	0.000161413	4.97178e-05	1.38234e-05	3.46934e-06	7.8597e-07	1.60729e-07	2.96695e-08	4.94372e-09	7.43578e-10	1.00955e-10	0	0	0	0	0	0	0	0	0	0	0	0	0	0	0	0	0	0	0	0	0	0
	0.022008	0.0386524	0.0612772	0.08769	0.113274	0.13208	0.139019	0.13208	0.113274	0.08769	0.0612772	0.0386524	0.022008	0.0113114	0.0052478	0.00219769	0.000830779	0.000283486	8.73186e-05	2.42778e-05	6.09314e-06	1.38039e-06	2.82285e-07	5.2108e-08	8.68258e-09	1.30593e-09	1.77305e-10	0	0	0	0	0	0	0	0	0	0	0	0	0	0	0	0	0	0	0	0	0	0
	0.0348903	0.0612772	0.0971453	0.139019	0.179578	0.209392	0.220392	0.209392	0.179578	0.139019	0.0971453	0.0612772	0.0348903	0.0179324	0.00831955	0.00348409	0.00131707	0.000449422	0.00013843	3.84886e-05	9.65971e-06	2.18838e-06	4.47519e-07	8.2609e-08	1.37649e-08	2.07035e-09	2.8109e-10	0	0	0	0	0	0	0	0	0	0	0	0	0	0	0	0	0	0	0	0	0	0
	0.0499293	0.08769	0.139019	0.198941	0.256983	0.299648	0.315389	0.299648	0.256983	0.198941	0.139019	0.08769	0.0499293	0.0256619	0.0119056	0.00498587	0.00188477	0.000643141	0.000198098	5.50787e-05	1.38234e-05	3.13166e-06	6.40416e-07	1.18217e-07	1.9698e-08	2.96275e-09	4.0225e-10	0	0	0	0	0	0	0	0	0	0	0	0	0	0	0	0	0	0	0	0	0	0
	0.0644963	0.113274	0.179578	0.256983	0.331958	0.387071	0.407405	0.387071	0.331958	0.256983	0.179578	0.113274	0.0644963	0.0331489	0.0153791	0.00644051	0.00243466	0.000830779	0.000255894	7.11481e-05	1.78564e-05	4.04533e-06	8.2726e-07	1.52707e-07	2.5445e-08	3.82714e-09	5.19608e-10	0	0	0	0	0	0	0	0	0	0	0	0	0	0	0	0	0	0	0	0	0	0
	0.0752043	0.13208	0.209392	0.299648	0.387071	0.451334	0.475044	0.451334	0.387071	0.299648	0.209392	0.13208	0.0752043	0.0386524	0.0179324	0.00750979	0.00283888	0.000968708	0.000298379	8.29604e-05	2.0821e-05	4.71695e-06	9.64605e-07	1.7806e-07	2.96695e-08	4.46254e-09	6.05875e-10	0	0	0	0	0	0	0	0	0	0	0	0	0	0	0	0	0	0	0	0	0	0
	0.079155	0.139019	0.220392	0.315389	0.407405	0.475044	0.5	0.475044	0.407405	0.315389	0.220392	0.139019	0.079155	0.0406829	0.0188744	0.00790431	0.00298801	0.0010196	0.000314054	8.73186e-05	2.19148e-05	4.96475e-06	1.01528e-06	1.87414e-07	3.12281e-08	4.69697e-09	6.37704e-10	0	0	0	0	0	0	0	0	0	0	0	0	0	0	0	0	0	0	0	0	0	0
	0.0752043	0.13208	0.209392	0.299648	0.387071	0.451334	0.475044	0.451334	0.387071	0.299648	0.209392	0.13208	0.0752043	0.0386524	0.0179324	0.00750979	0.00283888	0.000968708	0.000298379	8.29604e-05	2.0821e-05	4.71695e-06	9.64605e-07	1.7806e-07	2.96695e-08	4.46254e-09	6.05875e-10	0	0	0	0	0	0	0	0	0	0	0	0	0	0	0	0	0	0	0	0	0	0
	0.0644963	0.113274	0.179578	0.256983	0.331958	0.387071	0.407405	0.387071	0.331958	0.256983	0.179578	0.113274	0.0644963	0.0331489	0.0153791	0.00644051	0.00243466	0.000830779	0.000255894	7.11481e-05	1.78564e-05	4.04533e-06	8.2726e-07	1.52707e-07	2.5445e-08	3.82714e-09	5.19608e-10	0	0	0	0	0	0	0	0	0	0	0	0	0	0	0	0	0	0	0	0	0	0
	0.0499293	0.08769	0.139019	0.198941	0.256983	0.299648	0.315389	0.299648	0.256983	0.198941	0.139019	0.08769	0.0499293	0.0256619	0.0119056	0.00498587	0.00188477	0.000643141	0.000198098	5.50787e-05	1.38234e-05	3.13166e-06	6.40416e-07	1.18217e-07	1.9698e-08	2.96275e-09	4.0225e-10	0	0	0	0	0	0	0	0	0	0	0	0	0	0	0	0	0	0	0	0	0	0
	0.0348903	0.0612772	0.0971453	0.139019	0.179578	0.209392	0.220392	0.209392	0.179578	0.139019	0.0971453	0.0612772	0.0348903	0.0179324	0.00831955	0.00348409	0.00131707	0.000449422	0.00013843	3.84886e-05	9.65971e-06	2.18838e-06	4.47519e-07	8.2609e-08	1.37649e-08	2.07035e-09	2.8109e-10	0	0	0	0	0	0	0	0	0	0	0	0	0	0	0	0	0	0	0	0	0	0
	0.022008	0.0386524	0.0612772	0.08769	0.113274	0.13208	0.139019	0.13208	0.113274	0.08769	0.0612772	0.0386524	0.022008	0.0113114	0.0052478	0.00219769	0.000830779	0.000283486	8.73186e-05	2.42778e-05	6.09314e-06	1.38039e-06	2.82285e-07	5.2108e-08	8.68258e-09	1.30593e-09	1.77305e-10	0	0	0	0	0	0	0	0	0	0	0	0	0	0	0	0	0	0	0	0	0	0
	0.012531	0.022008	0.0348903	0.0499293	0.0644963	0.0752043	0.079155	0.0752043	0.0644963	0.0499293	0.0348903	0.022008	0.012531	0.00644051	0.00298801	0.00125133	0.000473032	0.000161413	4.97178e-05	1.38234e-05	3.46934e-06	7.8597e-07	1.60729e-07	2.96695e-08	4.94372e-09	7.43578e-10	1.00955e-10	0	0	0	0	0	0	0	0	0	0	0	0	0	0	0	0	0	0	0	0	0	0
	0.00644051	0.0113114	0.0179324	0.0256619	0.0331489	0.0386524	0.0406829	0.0386524	0.0331489	0.0256619	0.0179324	0.0113114	0.00644051	0.0033102	0.00153573	0.000643141	0.000243122	8.29604e-05	2.55532e-05	7.10475e-06	1.78312e-06	4.03961e-07	8.2609e-08	1.52491e-08	2.5409e-09	3.82173e-10	5.18873e-11	0	0	0	0	0	0	0	0	0	0	0	0	0	0	0	0	0	0	0	0	0	0
	0.00298801	0.0052478	0.00831955	0.0119056	0.0153791	0.0179324	0.0188744	0.0179324	0.0153791	0.0119056	0.00831955	0.0052478	0.00298801	0.00153573	0.000712488	0.000298379	0.000112794	3.84886e-05	1.18552e-05	3.29618e-06	8.2726e-07	1.87414e-07	3.83256e-08	7.07465e-09	1.17883e-09	1.77305e-10	2.40726e-11	0	0	0	0	0	0	0	0	0	0	0	0	0	0	0	0	0	0	0	0	0	0
	0.00125133	0.00219769	0.00348409	0.00498587	0.00644051	0.00750979	0.00790431	0.00750979	0.00644051	0.00498587	0.00348409	0.00219769	0.00125133	0.000643141	0.000298379	0.000124956	4.72363e-05	1.61184e-05	4.96475e-06	1.38039e-06	3.46443e-07	7.84859e-08	1.60502e-08	2.96275e-09	4.93673e-10	7.42527e-11	1.00812e-11	0	0	0	0	0	0	0	0	0	0	0	0	0	0	0	0	0	0	0	0	0	0
	0.000473032	0.000830779	0.00131707	0.00188477	0.00243466	0.00283888	0.00298801	0.00283888	0.00243466	0.00188477	0.00131707	0.000830779	0.000473032	0.000243122	0.000112794	4.72363e-05	1.78564e-05	6.09314e-06	1.87679e-06	5.21818e-07	1.30963e-07	2.96695e-08	6.06733e-09	1.11999e-09	1.8662e-10	2.80692e-11	3.81093e-12	0	0	0	0	0	0	0	0	0	0	0	0	0	0	0	0	0	0	0	0	0	0
	0.000161413	0.000283486	0.000449422	0.000643141	0.000830779	0.000968708	0.0010196	0.000968708	0.000830779	0.000643141	0.000449422	0.000283486	0.000161413	8.29604e-05	3.84886e-05	1.61184e-05	6.09314e-06	2.07916e-06	6.40416e-07	1.7806e-07	4.46886e-08	1.01241e-08	2.07035e-09	3.82173e-10	6.36802e-11	9.57805e-12	1.3004e-12	0	0	0	0	0	0	0	0	0	0	0	0	0	0	0	0	0	0	0	0	0	0
	4.97178e-05	8.73186e-05	0.00013843	0.000198098	0.000255894	0.000298379	0.000314054	0.000298379	0.000255894	0.000198098	0.00013843	8.73186e-05	4.97178e-05	2.55532e-05	1.18552e-05	4.96475e-06	1.87679e-06	6.40416e-07	1.97259e-07	5.48454e-08	1.37649e-08	3.1184e-09	6.37704e-10	1.17716e-10	1.96146e-11	2.9502e-12	4.00546e-13	0	0	0	0	0	0	0	0	0	0	0	0	0	0	0	0	0	0	0	0	0	0
	1.38234e-05	2.42778e-05	3.84886e-05	5.50787e-05	7.11481e-05	8.29604e-05	8.73186e-05	8.29604e-05	7.11481e-05	5.50787e-05	3.84886e-05	2.42778e-05	1.38234e-05	7.10475e-06	3.29618e-06	1.38039e-06	5.21818e-07	1.7806e-07	5.48454e-08	1.52491e-08	3.82714e-09	8.6703e-10	1.77305e-10	3.27294e-11	5.45359e-12	8.20266e-13	1.11367e-13	0	0	0	0	0	0	0	0	0	0	0	0	0	0	0	0	0	0	0	0	0	0
	3.46934e-06	6.09314e-06	9.65971e-06	1.38234e-05	1.78564e-05	2.0821e-05	2.19148e-05	2.0821e-05	1.78564e-05	1.38234e-05	9.65971e-06	6.09314e-06	3.46934e-06	1.78312e-06	8.2726e-07	3.46443e-07	1.30963e-07	4.46886e-08	1.37649e-08	3.82714e-09	9.60519e-10	2.17603e-10	4.44993e-11	8.21428e-12	1.36872e-12	2.05867e-13	2.79503e-14	0	0	0	0	0	0	0	0	0	0	0	0	0	0	0	0	0	0	0	0	0	0
	7.8597e-07	1.38039e-06	2.18838e-06	3.13166e-06	4.04533e-06	4.71695e-06	4.96475e-06	4.71695e-06	4.04533e-06	3.13166e-06	2.18838e-06	1.38039e-06	7.8597e-07	4.03961e-07	1.87414e-07	7.84859e-08	2.96695e-08	1.01241e-08	3.1184e-09	8.6703e-10	2.17603e-10	4.92975e-11	1.00812e-11	1.86093e-12	3.1008e-13	4.66386e-14	6.33208e-15	0	0	0	0	0	0	0	0	0	0	0	0	0	0	0	0	0	0	0	0	0	0
	1.60729e-07	2.82285e-07	4.47519e-07	6.40416e-07	8.2726e-07	9.64605e-07	1.01528e-06	9.64605e-07	8.2726e-07	6.40416e-07	4.47519e-07	2.82285e-07	1.60729e-07	8.2609e-08	3.83256e-08	1.60502e-08	6.06733e-09	2.07035e-09	6.37704e-10	1.77305e-10	4.44993e-11	1.00812e-11	2.06158e-12	3.80554e-13	6.34105e-14	9.53748e-15	1.29489e-15	0	0	0	0	0	0	0	0	0	0	0	0	0	0	0	0	0	0	0	0	0	0
	2.96695e-08	5.2108e-08	8.2609e-08	1.18217e-07	1.52707e-07	1.7806e-07	1.87414e-07	1.7806e-07	1.52707e-07	1.18217e-07	8.2609e-08	5.2108e-08	2.96695e-08	1.52491e-08	7.07465e-09	2.96275e-09	1.11999e-09	3.82173e-10	1.17716e-10	3.27294e-11	8.21428e-12	1.86093e-12	3.80554e-13	7.02478e-14	1.17052e-14	1.76056e-15	2.39029e-16	0	0	0	0	0	0	0	0	0	0	0	0	0	0	0	0	0	0	0	0	0	0
	4.94372e-09	8.68258e-09	1.37649e-08	1.9698e-08	2.5445e-08	2.96695e-08	3.12281e-08	2.96695e-08	2.5445e-08	1.9698e-08	1.37649e-08	8.68258e-09	4.94372e-09	2.5409e-09	1.17883e-09	4.93673e-10	1.8662e-10	6.36802e-11	1.96146e-11	5.45359e-12	1.36872e-12	3.1008e-13	6.34105e-14	1.17052e-14	1.95039e-15	2.93355e-16	3.98286e-17	0	0	0	0	0	0	0	0	0	0	0	0	0	0	0	0	0	0	0	0	0	0
	7.43578e-10	1.30593e-09	2.07035e-09	2.96275e-09	3.82714e-09	4.46254e-09	4.69697e-09	4.46254e-09	3.82714e-09	2.96275e-09	2.07035e-09	1.30593e-09	7.43578e-10	3.82173e-10	1.77305e-10	7.42527e-11	2.80692e-11	9.57805e-12	2.9502e-12	8.20266e-13	2.05867e-13	4.66386e-14	9.53748e-15	1.76056e-15	2.93355e-16	4.41231e-17	5.99056e-18	0	0	0	0	0	0	0	0	0	0	0	0	0	0	0	0	0	0	0	0	0	0
	1.00955e-10	1.77305e-10	2.8109e-10	4.0225e-10	5.19608e-10	6.05875e-10	6.37704e-10	6.05875e-10	5.19608e-10	4.0225e-10	2.8109e-10	1.77305e-10	1.00955e-10	5.18873e-11	2.40726e-11	1.00812e-11	3.81093e-12	1.3004e-12	4.00546e-13	1.11367e-13	2.79503e-14	6.33208e-15	1.29489e-15	2.39029e-16	3.98286e-17	5.99056e-18	8.13332e-19	0	0	0	0	0	0	0	0	0	0	0	0	0	0	0	0	0	0	0	0	0	0
	0	0	0	0	0	0	0	0	0	0	0	0	0	0	0	0	0	0	0	0	0	0	0	0	0	0	0	0	0	0	0	0	0	0	0	0	0	0	0	0	0	0	0	0	0	0	0	0	0
	0	0	0	0	0	0	0	0	0	0	0	0	0	0	0	0	0	0	0	0	0	0	0	0	0	0	0	0	0	0	0	0	0	0	0	0	0	0	0	0	0	0	0	0	0	0	0	0	0
	0	0	0	0	0	0	0	0	0	0	0	0	0	0	0	0	0	0	0	0	0	0	0	0	0	0	0	0	0	0	0	0	0	0	0	0	0	0	0	0	0	0	0	0	0	0	0	0	0
	0	0	0	0	0	0	0	0	0	0	0	0	0	0	0	0	0	0	0	0	0	0	0	0	0	0	0	0	0	0	0	0	0	0	0	0	0	0	0	0	0	0	0	0	0	0	0	0	0
	0	0	0	0	0	0	0	0	0	0	0	0	0	0	0	0	0	0	0	0	0	0	0	0	0	0	0	0	0	0	0	0	0	0	0	0	0	0	0	0	0	0	0	0	0	0	0	0	0
	0	0	0	0	0	0	0	0	0	0	0	0	0	0	0	0	0	0	0	0	0	0	0	0	0	0	0	0	0	0	0	0	0	0	0	0	0	0	0	0	0	0	0	0	0	0	0	0	0
	0	0	0	0	0	0	0	0	0	0	0	0	0	0	0	0	0	0	0	0	0	0	0	0	0	0	0	0	0	0	0	0	0	0	0	0	0	0	0	0	0	0	0	0	0	0	0	0	0
	0	0	0	0	0	0	0	0	0	0	0	0	0	0	0	0	0	0	0	0	0	0	0	0	0	0	0	0	0	0	0	0	0	0	0	0	0	0	0	0	0	0	0	0	0	0	0	0	0
	0	0	0	0	0	0	0	0	0	0	0	0	0	0	0	0	0	0	0	0	0	0	0	0	0	0	0	0	0	0	0	0	0	0	0	0	0	0	0	0	0	0	0	0	0	0	0	0	0
	0	0	0	0	0	0	0	0	0	0	0	0	0	0	0	0	0	0	0	0	0	0	0	0	0	0	0	0	0	0	0	0	0	0	0	0	0	0	0	0	0	0	0	0	0	0	0	0	0
	0	0	0	0	0	0	0	0	0	0	0	0	0	0	0	0	0	0	0	0	0	0	0	0	0	0	0	0	0	0	0	0	0	0	0	0	0	0	0	0	0	0	0	0	0	0	0	0	0
	0	0	0	0	0	0	0	0	0	0	0	0	0	0	0	0	0	0	0	0	0	0	0	0	0	0	0	0	0	0	0	0	0	0	0	0	0	0	0	0	0	0	0	0	0	0	0	0	0
	0	0	0	0	0	0	0	0	0	0	0	0	0	0	0	0	0	0	0	0	0	0	0	0	0	0	0	0	0	0	0	0	0	0	0	0	0	0	0	0	0	0	0	0	0	0	0	0	0
	0	0	0	0	0	0	0	0	0	0	0	0	0	0	0	0	0	0	0	0	0	0	0	0	0	0	0	0	0	0	0	0	0	0	0	0	0	0	0	0	0	0	0	0	0	0	0	0	0
	0	0	0	0	0	0	0	0	0	0	0	0	0	0	0	0	0	0	0	0	0	0	0	0	0	0	0	0	0	0	0	0	0	0	0	0	0	0	0	0	0	0	0	0	0	0	0	0	0
	0	0	0	0	0	0	0	0	0	0	0	0	0	0	0	0	0	0	0	0	0	0	0	0	0	0	0	0	0	0	0	0	0	0	0	0	0	0	0	0	0	0	0	0	0	0	0	0	0
	0	0	0	0	0	0	0	0	0	0	0	0	0	0	0	0	0	0	0	0	0	0	0	0	0	0	0	0	0	0	0	0	0	0	0	0	0	0	0	0	0	0	0	0	0	0	0	0	0
	0	0	0	0	0	0	0	0	0	0	0	0	0	0	0	0	0	0	0	0	0	0	0	0	0	0	0	0	0	0	0	0	0	0	0	0	0	0	0	0	0	0	0	0	0	0	0	0	0
	0	0	0	0	0	0	0	0	0	0	0	0	0	0	0	0	0	0	0	0	0	0	0	0	0	0	0	0	0	0	0	0	0	0	0	0	0	0	0	0	0	0	0	0	0	0	0	0	0
	0	0	0	0	0	0	0	0	0	0	0	0	0	0	0	0	0	0	0	0	0	0	0	0	0	0	0	0	0	0	0	0	0	0	0	0	0	0	0	0	0	0	0	0	0	0	0	0	0
	0	0	0	0	0	0	0	0	0	0	0	0	0	0	0	0	0	0	0	0	0	0	0	0	0	0	0	0	0	0	0	0	0	0	0	0	0	0	0	0	0	0	0	0	0	0	0	0	0
	0	0	0	0	0	0	0	0	0	0	0	0	0	0	0	0	0	0	0	0	0	0	0	0	0	0	0	0	0	0	0	0	0	0	0	0	0	0	0	0	0	0	0	0	0	0	0	0	0
	0	0	0	0	0	0	0	0	0	0	0	0	0	0	0	0	0	0	0	0	0	0	0	0	0	0	0	0	0	0	0	0	0	0	0	0	0	0	0	0	0	0	0	0	0	0	0	0	0
	0	0	0	0	0	0	0	0	0	0	0	0	0	0	0	0	0	0	0	0	0	0	0	0	0	0	0	0	0	0	0	0	0	0	0	0	0	0	0	0	0	0	0	0	0	0	0	0	0
	0	0	0	0	0	0	0	0	0	0	0	0	0	0	0	0	0	0	0	0	0	0	0	0	0	0	0	0	0	0	0	0	0	0	0	0	0	0	0	0	0	0	0	0	0	0	0	0	0
	0	0	0	0	0	0	0	0	0	0	0	0	0	0	0	0	0	0	0	0	0	0	0	0	0	0	0	0	0	0	0	0	0	0	0	0	0	0	0	0	0	0	0	0	0	0	0	0	0
	0	0	0	0	0	0	0	0	0	0	0	0	0	0	0	0	0	0	0	0	0	0	0	0	0	0	0	0	0	0	0	0	0	0	0	0	0	0	0	0	0	0	0	0	0	0	0	0	0
	0	0	0	0	0	0	0	0	0	0	0	0	0	0	0	0	0	0	0	0	0	0	0	0	0	0	0	0	0	0	0	0	0	0	0	0	0	0	0	0	0	0	0	0	0	0	0	0	0
	0	0	0	0	0	0	0	0	0	0	0	0	0	0	0	0	0	0	0	0	0	0	0	0	0	0	0	0	0	0	0	0	0	0	0	0	0	0	0	0	0	0	0	0	0	0	0	0	0
	0	0	0	0	0	0	0	0	0	0	0	0	0	0	0	0	0	0	0	0	0	0	0	0	0	0	0	0	0	0	0	0	0	0	0	0	0	0	0	0	0	0	0	0	0	0	0	0	0
	0	0	0	0	0	0	0	0	0	0	0	0	0	0	0	0	0	0	0	0	0	0	0	0	0	0	0	0	0	0	0	0	0	0	0	0	0	0	0	0	0	0	0	0	0	0	0	0	0
	0	0	0	0	0	0	0	0	0	0	0	0	0	0	0	0	0	0	0	0	0	0	0	0	0	0	0	0	0	0	0	0	0	0	0	0	0	0	0	0	0	0	0	0	0	0	0	0	0
	0	0	0	0	0	0	0	0	0	0	0	0	0	0	0	0	0	0	0	0	0	0	0	0	0	0	0	0	0	0	0	0	0	0	0	0	0	0	0	0	0	0	0	0	0	0	0	0	0
	0	0	0	0	0	0	0	0	0	0	0	0	0	0	0	0	0	0	0	0	0	0	0	0	0	0	0	0	0	0	0	0	0	0	0	0	0	0	0	0	0	0	0	0	0	0	0	0	0
	0	0	0	0	0	0	0	0	0	0	0	0	0	0	0	0	0	0	0	0	0	0	0	0	0	0	0	0	0	0	0	0	0	0	0	0	0	0	0	0	0	0	0	0	0	0	0	0	0
	0	0	0	0	0	0	0	0	0	0	0	0	0	0	0	0	0	0	0	0	0	0	0	0	0	0	0	0	0	0	0	0	0	0	0	0	0	0	0	0	0	0	0	0	0	0	0	0	0
	0	0	0	0	0	0	0	0	0	0	0	0	0	0	0	0	0	0	0	0	0	0	0	0	0	0	0	0	0	0	0	0	0	0	0	0	0	0	0	0	0	0	0	0	0	0	0	0	0
	0	0	0	0	0	0	0	0	0	0	0	0	0	0	0	0	0	0	0	0	0	0	0	0	0	0	0	0	0	0	0	0	0	0	0	0	0	0	0	0	0	0	0	0	0	0	0	0	0
	0	0	0	0	0	0	0	0	0	0	0	0	0	0	0	0	0	0	0	0	0	0	0	0	0	0	0	0	0	0	0	0	0	0	0	0	0	0	0	0	0	0	0	0	0	0	0	0	0
	0	0	0	0	0	0	0	0	0	0	0	0	0	0	0	0	0	0	0	0	0	0	0	0	0	0	0	0	0	0	0	0	0	0	0	0	0	0	0	0	0	0	0	0	0	0	0	0	0
	0	0	0	0	0	0	0	0	0	0	0	0	0	0	0	0	0	0	0	0	0	0	0	0	0	0	0	0	0	0	0	0	0	0	0	0	0	0	0	0	0	0	0	0	0	0	0	0	0
	0	0	0	0	0	0	0	0	0	0	0	0	0	0	0	0	0	0	0	0	0	0	0	0	0	0	0	0	0	0	0	0	0	0	0	0	0	0	0	0	0	0	0	0	0	0	0	0	0
	0	0	0	0	0	0	0	0	0	0	0	0	0	0	0	0	0	0	0	0	0	0	0	0	0	0	0	0	0	0	0	0	0	0	0	0	0	0	0	0	0	0	0	0	0	0	0	0	0
	0	0	0	0	0	0	0	0	0	0	0	0	0	0	0	0	0	0	0	0	0	0	0	0	0	0	0	0	0	0	0	0	0	0	0	0	0	0	0	0	0	0	0	0	0	0	0	0	0
	0	0	0	0	0	0	0	0	0	0	0	0	0	0	0	0	0	0	0	0	0	0	0	0	0	0	0	0	0	0	0	0	0	0	0	0	0	0	0	0	0	0	0	0	0	0	0	0	0
	0	0	0	0	0	0	0	0	0	0	0	0	0	0	0	0	0	0	0	0	0	0	0	0	0	0	0	0	0	0	0	0	0	0	0	0	0	0	0	0	0	0	0	0	0	0	0	0	0
	0	0	0	0	0	0	0	0	0	0	0	0	0	0	0	0	0	0	0	0	0	0	0	0	0	0	0	0	0	0	0	0	0	0	0	0	0	0	0	0	0	0	0	0	0	0	0	0	0
	0	0	0	0	0	0	0	0	0	0	0	0	0	0	0	0	0	0	0	0	0	0	0	0	0	0	0	0	0	0	0	0	0	0	0	0	0	0	0	0	0	0	0	0	0	0	0	0	0
	0	0	0	0	0	0	0	0	0	0	0	0	0	0	0	0	0	0	0	0	0	0	0	0	0	0	0	0	0	0	0	0	0	0	0	0	0	0	0	0	0	0	0	0	0	0	0	0	0
	0	0	0	0	0	0	0	0	0	0	0	0	0	0	0	0	0	0	0	0	0	0	0	0	0	0	0	0	0	0	0	0	0	0	0	0	0	0	0	0	0	0	0	0	0	0	0	0	0
	0	0	0	0	0	0	0	0	0	0	0	0	0	0	0	0	0	0	0	0	0	0	0	0	0	0	0	0	0	0	0	0	0	0	0	0	0	0	0	0	0	0	0	0	0	0	0	0	0
	0	0	0	0	0	0	0	0	0	0	0	0	0	0	0	0	0	0	0	0	0	0	0	0	0	0	0	0	0	0	0	0	0	0	0	0	0	0	0	0	0	0	0	0	0	0	0	0	0
	0	0	0	0	0	0	0	0	0	0	0	0	0	0	0	0	0	0	0	0	0	0	0	0	0	0	0	0	0	0	0	0	0	0	0	0	0	0	0	0	0	0	0	0	0	0	0	0	0
	0	0	0	0	0	0	0	0	0	0	0	0	0	0	0	0	0	0	0	0	0	0	0	0	0	0	0	0	0	0	0	0	0	0	0	0	0	0	0	0	0	0	0	0	0	0	0	0	0
	0	0	0	0	0	0	0	0	0	0	0	0	0	0	0	0	0	0	0	0	0	0	0	0	0	0	0	0	0	0	0	0	0	0	0	0	0	0	0	0	0	0	0	0	0	0	0	0	0
	0	0	0	0	0	0	0	0	0	0	0	0	0	0	0	0	0	0	0	0	0	0	0	0	0	0	0	0	0	0	0	0	0	0	0	0	0	0	0	0	0	0	0	0	0	0	0	0	0
	0	0	0	0	0	0	0	0	0	0	0	0	0	0	0	0	0	0	0	0	0	0	0	0	0	0	0	0	0	0	0	0	0	0	0	0	0	0	0	0	0	0	0	0	0	0	0	0	0
	0	0	0	0	0	0	0	0	0	0	0	0	0	0	0	0	0	0	0	0	0	0	0	0	0	0	0	0	0	0	0	0	0	0	0	0	0	0	0	0	0	0	0	0	0	0	0	0	0
	0	0	0	0	0	0	0	0	0	0	0	0	0	0	0	0	0	0	0	0	0	0	0	0	0	0	0	0	0	0	0	0	0	0	0	0	0	0	0	0	0	0	0	0	0	0	0	0	0
	0	0	0	0	0	0	0	0	0	0	0	0	0	0	0	0	0	0	0	0	0	0	0	0	0	0	0	0	0	0	0	0	0	0	0	0	0	0	0	0	0	0	0	0	0	0	0	0	0
	0	0	0	0	0	0	0	0	0	0	0	0	0	0	0	0	0	0	0	0	0	0	0	0	0	0	0	0	0	0	0	0	0	0	0	0	0	0	0	0	0	0	0	0	0	0	0	0	0
	0	0	0	0	0	0	0	0	0	0	0	0	0	0	0	0	0	0	0	0	0	0	0	0	0	0	0	0	0	0	0	0	0	0	0	0	0	0	0	0	0	0	0	0	0	0	0	0	0
	0	0	0	0	0	0	0	0	0	0	0	0	0	0	0	0	0	0	0	0	0	0	0	0	0	0	0	0	0	0	0	0	0	0	0	0	0	0	0	0	0	0	0	0	0	0	0	0	0
	0	0	0	0	0	0	0	0	0	0	0	0	0	0	0	0	0	0	0	0	0	0	0	0	0	0	0	0	0	0	0	0	0	0	0	0	0	0	0	0	0	0	0	0	0	0	0	0	0
	0	0	0	0	0	0	0	0	0	0	0	0	0	0	0	0	0	0	0	0	0	0	0	0	0	0	0	0	0	0	0	0	0	0	0	0	0	0	0	0	0	0	0	0	0	0	0	0	0
	0	0	0	0	0	0	0	0	0	0	0	0	0	0	0	0	0	0	0	0	0	0	0	0	0	0	0	0	0	0	0	0	0	0	0	0	0	0	0	0	0	0	0	0	0	0	0	0	0
	0	0	0	0	0	0	0	0	0	0	0	0	0	0	0	0	0	0	0	0	0	0	0	0	0	0	0	0	0	0	0	0	0	0	0	0	0	0	0	0	0	0	0	0	0	0	0	0	0
	0	0	0	0	0	0	0	0	0	0	0	0	0	0	0	0	0	0	0	0	0	0	0	0	0	0	0	0	0	0	0	0	0	0	0	0	0	0	0	0	0	0	0	0	0	0	0	0	0
	0	0	0	0	0	0	0	0	0	0	0	0	0	0	0	0	0	0	0	0	0	0	0	0	0	0	0	0	0	0	0	0	0	0	0	0	0	0	0	0	0	0	0	0	0	0	0	0	0
	0	0	0	0	0	0	0	0	0	0	0	0	0	0	0	0	0	0	0	0	0	0	0	0	0	0	0	0	0	0	0	0	0	0	0	0	0	0	0	0	0	0	0	0	0	0	0	0	0
	0	0	0	0	0	0	0	0	0	0	0	0	0	0	0	0	0	0	0	0	0	0	0	0	0	0	0	0	0	0	0	0	0	0	0	0	0	0	0	0	0	0	0	0	0	0	0	0	0
	0	0	0	0	0	0	0	0	0	0	0	0	0	0	0	0	0	0	0	0	0	0	0	0	0	0	0	0	0	0	0	0	0	0	0	0	0	0	0	0	0	0	0	0	0	0	0	0	0
	0	0	0	0	0	0	0	0	0	0	0	0	0	0	0	0	0	0	0	0	0	0	0	0	0	0	0	0	0	0	0	0	0	0	0	0	0	0	0	0	0	0	0	0	0	0	0	0	0
	0	0	0	0	0	0	0	0	0	0	0	0	0	0	0	0	0	0	0	0	0	0	0	0	0	0	0	0	0	0	0	0	0	0	0	0	0	0	0	0	0	0	0	0	0	0	0	0	0
	0	0	0	0	0	0	0	0	0	0	0	0	0	0	0	0	0	0	0	0	0	0	0	0	0	0	0	0	0	0	0	0	0	0	0	0	0	0	0	0	0	0	0	0	0	0	0	0	0
	0	0	0	0	0	0	0	0	0	0	0	0	0	0	0	0	0	0	0	0	0	0	0	0	0	0	0	0	0	0	0	0	0	0	0	0	0	0	0	0	0	0	0	0	0	0	0	0	0
	0	0	0	0	0	0	0	0	0	0	0	0	0	0	0	0	0	0	0	0	0	0	0	0	0	0	0	0	0	0	0	0	0	0	0	0	0	0	0	0	0	0	0	0	0	0	0	0	0
	0	0	0	0	0	0	0	0	0	0	0	0	0	0	0	0	0	0	0	0	0	0	0	0	0	0	0	0	0	0	0	0	0	0	0	0	0	0	0	0	0	0	0	0	0	0	0	0	0
	0	0	0	0	0	0	0	0	0	0	0	0	0	0	0	0	0	0	0	0	0	0	0	0	0	0	0	0	0	0	0	0	0	0	0	0	0	0	0	0	0	0	0	0	0	0	0	0	0
	0	0	0	0	0	0	0	0	0	0	0	0	0	0	0	0	0	0	0	0	0	0	0	0	0	0	0	0	0	0	0	0	0	0	0	0	0	0	0	0	0	0	0	0	0	0	0	0	0
	0	0	0	0	0	0	0	0	0	0	0	0	0	0	0	0	0	0	0	0	0	0	0	0	0	0	0	0	0	0	0	0	0	0	0	0	0	0	0	0	0	0	0	0	0	0	0	0	0
	0	0	0	0	0	0	0	0	0	0	0	0	0	0	0	0	0	0	0	0	0	0	0	0	0	0	0	0	0	0	0	0	0	0	0	0	0	0	0	0	0	0	0	0	0	0	0	0	0
	0	0	0	0	0	0	0	0	0	0	0	0	0	0	0	0	0	0	0	0	0	0	0	0	0	0	0	0	0	0	0	0	0	0	0	0	0	0	0	0	0	0	0	0	0	0	0	0	0
	0	0	0	0	0	0	0	0	0	0	0	0	0	0	0	0	0	0	0	0	0	0	0	0	0	0	0	0	0	0	0	0	0	0	0	0	0	0	0	0	0	0	0	0	0	0	0	0	0
	0	0	0	0	0	0	0	0	0	0	0	0	0	0	0	0	0	0	0	0	0	0	0	0	0	0	0	0	0	0	0	0	0	0	0	0	0	0	0	0	0	0	0	0	0	0	0	0	0
	0	0	0	0	0	0	0	0	0	0	0	0	0	0	0	0	0	0	0	0	0	0	0	0	0	0	0	0	0	0	0	0	0	0	0	0	0	0	0	0	0	0	0	0	0	0	0	0	0
	0	0	0	0	0	0	0	0	0	0	0	0	0	0	0	0	0	0	0	0	0	0	0	0	0	0	0	0	0	0	0	0	0	0	0	0	0	0	0	0	0	0	0	0	0	0	0	0	0
	0	0	0	0	0	0	0	0	0	0	0	0	0	0	0	0	0	0	0	0	0	0	0	0	0	0	0	0	0	0	0	0	0	0	0	0	0	0	0	0	0	0	0	0	0	0	0	0	0
	0	0	0	0	0	0	0	0	0	0	0	0	0	0	0	0	0	0	0	0	0	0	0	0	0	0	0	0	0	0	0	0	0	0	0	0	0	0	0	0	0	0	0	0	0	0	0	0	0
	0	0	0	0	0	0	0	0	0	0	0	0	0	0	0	0	0	0	0	0	0	0	0	0	0	0	0	0	0	0	0	0	0	0	0	0	0	0	0	0	0	0	0	0	0	0	0	0	0
	0	0	0	0	0	0	0	0	0	0	0	0	0	0	0	0	0	0	0	0	0	0	0	0	0	0	0	0	0	0	0	0	0	0	0	0	0	0	0	0	0	0	0	0	0	0	0	0	0
	0	0	0	0	0	0	0	0	0	0	0	0	0	0	0	0	0	0	0	0	0	0	0	0	0	0	0	0	0	0	0	0	0	0	0	0	0	0	0	0	0	0	0	0	0	0	0	0	0
	0	0	0	0	0	0	0	0	0	0	0	0	0	0	0	0	0	0	0	0	0	0	0	0	0	0	0	0	0	0	0	0	0	0	0	0	0	0	0	0	0	0	0	0	0	0	0	0	0
	0	0	0	0	0	0	0	0	0	0	0	0	0	0	0	0	0	0	0	0	0	0	0	0	0	0	0	0	0	0	0	0	0	0	0	0	0	0	0	0	0	0	0	0	0	0	0	0	0
	0	0	0	0	0	0	0	0	0	0	0	0	0	0	0	0	0	0	0	0	0	0	0	0	0	0	0	0	0	0	0	0	0	0	0	0	0	0	0	0	0	0	0	0	0	0	0	0	0
	0	0	0	0	0	0	0	0	0	0	0	0	0	0	0	0	0	0	0	0	0	0	0	0	0	0	0	0	0	0	0	0	0	0	0	0	0	0	0	0	0	0	0	0	0	0	0	0	0
	0	0	0	0	0	0	0	0	0	0	0	0	0	0	0	0	0	0	0	0	0	0	0	0	0	0	0	0	0	0	0	0	0	0	0	0	0	0	0	0	0	0	0	0	0	0	0	0	0
	0	0	0	0	0	0	0	0	0	0	0	0	0	0	0	0	0	0	0	0	0	0	0	0	0	0	0	0	0	0	0	0	0	0	0	0	0	0	0	0	0	0	0	0	0	0	0	0	0
	0	0	0	0	0	0	0	0	0	0	0	0	0	0	0	0	0	0	0	0	0	0	0	0	0	0	0	0	0	0	0	0	0	0	0	0	0	0	0	0	0	0	0	0	0	0	0	0	0
	0	0	0	0	0	0	0	0	0	0	0	0	0	0	0	0	0	0	0	0	0	0	0	0	0	0	0	0	0	0	0	0	0	0	0	0	0	0	0	0	0	0	0	0	0	0	0	0	0
	0	0	0	0	0	0	0	0	0	0	0	0	0	0	0	0	0	0	0	0	0	0	0	0	0	0	0	0	0	0	0	0	0	0	0	0	0	0	0	0	0	0	0	0	0	0	0	0	0
	0	0	0	0	0	0	0	0	0	0	0	0	0	0	0	0	0	0	0	0	0	0	0	0	0	0	0	0	0	0	0	0	0	0	0	0	0	0	0	0	0	0	0	0	0	0	0	0	0
	0	0	0	0	0	0	0	0	0	0	0	0	0	0	0	0	0	0	0	0	0	0	0	0	0	0	0	0	0	0	0	0	0	0	0	0	0	0	0	0	0	0	0	0	0	0	0	0	0
	0	0	0	0	0	0	0	0	0	0	0	0	0	0	0	0	0	0	0	0	0	0	0	0	0	0	0	0	0	0	0	0	0	0	0	0	0	0	0	0	0	0	0	0	0	0	0	0	0
	0	0	0	0	0	0	0	0	0	0	0	0	0	0	0	0	0	0	0	0	0	0	0	0	0	0	0	0	0	0	0	0	0	0	0	0	0	0	0	0	0	0	0	0	0	0	0	0	0
	0	0	0	0	0	0	0	0	0	0	0	0	0	0	0	0	0	0	0	0	0	0	0	0	0	0	0	0	0	0	0	0	0	0	0	0	0	0	0	0	0	0	0	0	0	0	0	0	0
	0	0	0	0	0	0	0	0	0	0	0	0	0	0	0	0	0	0	0	0	0	0	0	0	0	0	0	0	0	0	0	0	0	0	0	0	0	0	0	0	0	0	0	0	0	0	0	0	0
	0	0	0	0	0	0	0	0	0	0	0	0	0	0	0	0	0	0	0	0	0	0	0	0	0	0	0	0	0	0	0	0	0	0	0	0	0	0	0	0	0	0	0	0	0	0	0	0	0
	0	0	0	0	0	0	0	0	0	0	0	0	0	0	0	0	0	0	0	0	0	0	0	0	0	0	0	0	0	0	0	0	0	0	0	0	0	0	0	0	0	0	0	0	0	0	0	0	0
	0	0	0	0	0	0	0	0	0	0	0	0	0	0	0	0	0	0	0	0	0	0	0	0	0	0	0	0	0	0	0	0	0	0	0	0	0	0	0	0	0	0	0	0	0	0	0	0	0
	0	0	0	0	0	0	0	0	0	0	0	0	0	0	0	0	0	0	0	0	0	0	0	0	0	0	0	0	0	0	0	0	0	0	0	0	0	0	0	0	0	0	0	0	0	0	0	0	0
	0	0	0	0	0	0	0	0	0	0	0	0	0	0	0	0	0	0	0	0	0	0	0	0	0	0	0	0	0	0	0	0	0	0	0	0	0	0	0	0	0	0	0	0	0	0	0	0	0
	0	0	0	0	0	0	0	0	0	0	0	0	0	0	0	0	0	0	0	0	0	0	0	0	0	0	0	0	0	0	0	0	0	0	0	0	0	0	0	0	0	0	0	0	0	0	0	0	0
	0	0	0	0	0	0	0	0	0	0	0	0	0	0	0	0	0	0	0	0	0	0	0	0	0	0	0	0	0	0	0	0	0	0	0	0	0	0	0	0	0	0	0	0	0	0	0	0	0
	0	0	0	0	0	0	0	0	0	0	0	0	0	0	0	0	0	0	0	0	0	0	0	0	0	0	0	0	0	0	0	0	0	0	0	0	0	0	0	0	0	0	0	0	0	0	0	0	0
	0	0	0	0	0	0	0	0	0	0	0	0	0	0	0	0	0	0	0	0	0	0	0	0	0	0	0	0	0	0	0	0	0	0	0	0	0	0	0	0	0	0	0	0	0	0	0	0	0
	0	0	0	0	0	0	0	0	0	0	0	0	0	0	0	0	0	0	0	0	0	0	0	0	0	0	0	0	0	0	0	0	0	0	0	0	0	0	0	0	0	0	0	0	0	0	0	0	0
	0	0	0	0	0	0	0	0	0	0	0	0	0	0	0	0	0	0	0	0	0	0	0	0	0	0	0	0	0	0	0	0	0	0	0	0	0	0	0	0	0	0	0	0	0	0	0	0	0
	0	0	0	0	0	0	0	0	0	0	0	0	0	0	0	0	0	0	0	0	0	0	0	0	0	0	0	0	0	0	0	0	0	0	0	0	0	0	0	0	0	0	0	0	0	0	0	0	0
	0	0	0	0	0	0	0	0	0	0	0	0	0	0	0	0	0	0	0	0	0	0	0	0	0	0	0	0	0	0	0	0	0	0	0	0	0	0	0	0	0	0	0	0	0	0	0	0	0
	0	0	0	0	0	0	0	0	0	0	0	0	0	0	0	0	0	0	0	0	0	0	0	0	0	0	0	0	0	0	0	0	0	0	0	0	0	0	0	0	0	0	0	0	0	0	0	0	0
	0	0	0	0	0	0	0	0	0	0	0	0	0	0	0	0	0	0	0	0	0	0	0	0	0	0	0	0	0	0	0	0	0	0	0	0	0	0	0	0	0	0	0	0	0	0	0	0	0
	0	0	0	0	0	0	0	0	0	0	0	0	0	0	0	0	0	0	0	0	0	0	0	0	0	0	0	0	0	0	0	0	0	0	0	0	0	0	0	0	0	0	0	0	0	0	0	0	0
	0	0	0	0	0	0	0	0	0	0	0	0	0	0	0	0	0	0	0	0	0	0	0	0	0	0	0	0	0	0	0	0	0	0	0	0	0	0	0	0	0	0	0	0	0	0	0	0	0
	0	0	0	0	0	0	0	0	0	0	0	0	0	0	0	0	0	0	0	0	0	0	0	0	0	0	0	0	0	0	0	0	0	0	0	0	0	0	0	0	0	0	0	0	0	0	0	0	0
	0	0	0	0	0	0	0	0	0	0	0	0	0	0	0	0	0	0	0	0	0	0	0	0	0	0	0	0	0	0	0	0	0	0	0	0	0	0	0	0	0	0	0	0	0	0	0	0	0
	0	0	0	0	0	0	0	0	0	0	0	0	0	0	0	0	0	0	0	0	0	0	0	0	0	0	0	0	0	0	0	0	0	0	0	0	0	0	0	0	0	0	0	0	0	0	0	0	0
	0	0	0	0	0	0	0	0	0	0	0	0	0	0	0	0	0	0	0	0	0	0	0	0	0	0	0	0	0	0	0	0	0	0	0	0	0	0	0	0	0	0	0	0	0	0	0	0	0
	0	0	0	0	0	0	0	0	0	0	0	0	0	0	0	0	0	0	0	0	0	0	0	0	0	0	0	0	0	0	0	0	0	0	0	0	0	0	0	0	0	0	0	0	0	0	0	0	0
	0	0	0	0	0	0	0	0	0	0	0	0	0	0	0	0	0	0	0	0	0	0	0	0	0	0	0	0	0	0	0	0	0	0	0	0	0	0	0	0	0	0	0	0	0	0	0	0	0
	0	0	0	0	0	0	0	0	0	0	0	0	0	0	0	0	0	0	0	0	0	0	0	0	0	0	0	0	0	0	0	0	0	0	0	0	0	0	0	0	0	0	0	0	0	0	0	0	0
	0	0	0	0	0	0	0	0	0	0	0	0	0	0	0	0	0	0	0	0	0	0	0	0	0	0	0	0	0	0	0	0	0	0	0	0	0	0	0	0	0	0	0	0	0	0	0	0	0
	0	0	0	0	0	0	0	0	0	0	0	0	0	0	0	0	0	0	0	0	0	0	0	0	0	0	0	0	0	0	0	0	0	0	0	0	0	0	0	0	0	0	0	0	0	0	0	0	0
	0	0	0	0	0	0	0	0	0	0	0	0	0	0	0	0	0	0	0	0	0	0	0	0	0	0	0	0	0	0	0	0	0	0	0	0	0	0	0	0	0	0	0	0	0	0	0	0	0
	0	0	0	0	0	0	0	0	0	0	0	0	0	0	0	0	0	0	0	0	0	0	0	0	0	0	0	0	0	0	0	0	0	0	0	0	0	0	0	0	0	0	0	0	0	0	0	0	0
	0	0	0	0	0	0	0	0	0	0	0	0	0	0	0	0	0	0	0	0	0	0	0	0	0	0	0	0	0	0	0	0	0	0	0	0	0	0	0	0	0	0	0	0	0	0	0	0	0
	0	0	0	0	0	0	0	0	0	0	0	0	0	0	0	0	0	0	0	0	0	0	0	0	0	0	0	0	0	0	0	0	0	0	0	0	0	0	0	0	0	0	0	0	0	0	0	0	0
	0	0	0	0	0	0	0	0	0	0	0	0	0	0	0	0	0	0	0	0	0	0	0	0	0	0	0	0	0	0	0	0	0	0	0	0	0	0	0	0	0	0	0	0	0	0	0	0	0
	0	0	0	0	0	0	0	0	0	0	0	0	0	0	0	0	0	0	0	0	0	0	0	0	0	0	0	0	0	0	0	0	0	0	0	0	0	0	0	0	0	0	0	0	0	0	0	0	0
	0	0	0	0	0	0	0	0	0	0	0	0	0	0	0	0	0	0	0	0	0	0	0	0	0	0	0	0	0	0	0	0	0	0	0	0	0	0	0	0	0	0	0	0	0	0	0	0	0
	0	0	0	0	0	0	0	0	0	0	0	0	0	0	0	0	0	0	0	0	0	0	0	0	0	0	0	0	0	0	0	0	0	0	0	0	0	0	0	0	0	0	0	0	0	0	0	0	0
	0	0	0	0	0	0	0	0	0	0	0	0	0	0	0	0	0	0	0	0	0	0	0	0	0	0	0	0	0	0	0	0	0	0	0	0	0	0	0	0	0	0	0	0	0	0	0	0	0
	0	0	0	0	0	0	0	0	0	0	0	0	0	0	0	0	0	0	0	0	0	0	0	0	0	0	0	0	0	0	0	0	0	0	0	0	0	0	0	0	0	0	0	0	0	0	0	0	0
	0	0	0	0	0	0	0	0	0	0	0	0	0	0	0	0	0	0	0	0	0	0	0	0	0	0	0	0	0	0	0	0	0	0	0	0	0	0	0	0	0	0	0	0	0	0	0	0	0
	0	0	0	0	0	0	0	0	0	0	0	0	0	0	0	0	0	0	0	0	0	0	0	0	0	0	0	0	0	0	0	0	0	0	0	0	0	0	0	0	0	0	0	0	0	0	0	0	0
	0	0	0	0	0	0	0	0	0	0	0	0	0	0	0	0	0	0	0	0	0	0	0	0	0	0	0	0	0	0	0	0	0	0	0	0	0	0	0	0	0	0	0	0	0	0	0	0	0
	0	0	0	0	0	0	0	0	0	0	0	0	0	0	0	0	0	0	0	0	0	0	0	0	0	0	0	0	0	0	0	0	0	0	0	0	0	0	0	0	0	0	0	0	0	0	0	0	0
	0	0	0	0	0	0	0	0	0	0	0	0	0	0	0	0	0	0	0	0	0	0	0	0	0	0	0	0	0	0	0	0	0	0	0	0	0	0	0	0	0	0	0	0	0	0	0	0	0
	0	0	0	0	0	0	0	0	0	0	0	0	0	0	0	0	0	0	0	0	0	0	0	0	0	0	0	0	0	0	0	0	0	0	0	0	0	0	0	0	0	0	0	0	0	0	0	0	0
	0	0	0	0	0	0	0	0	0	0	0	0	0	0	0	0	0	0	0	0	0	0	0	0	0	0	0	0	0	0	0	0	0	0	0	0	0	0	0	0	0	0	0	0	0	0	0	0	0
	0	0	0	0	0	0	0	0	0	0	0	0	0	0	0	0	0	0	0	0	0	0	0	0	0	0	0	0	0	0	0	0	0	0	0	0	0	0	0	0	0	0	0	0	0	0	0	0	0
	0	0	0	0	0	0	0	0	0	0	0	0	0	0	0	0	0	0	0	0	0	0	0	0	0	0	0	0	0	0	0	0	0	0	0	0	0	0	0	0	0	0	0	0	0	0	0	0	0
	0	0	0	0	0	0	0	0	0	0	0	0	0	0	0	0	0	0	0	0	0	0	0	0	0	0	0	0	0	0	0	0	0	0	0	0	0	0	0	0	0	0	0	0	0	0	0	0	0
	0	0	0	0	0	0	0	0	0	0	0	0	0	0	0	0	0	0	0	0	0	0	0	0	0	0	0	0	0	0	0	0	0	0	0	0	0	0	0	0	0	0	0	0	0	0	0	0	0
	0	0	0	0	0	0	0	0	0	0	0	0	0	0	0	0	0	0	0	0	0	0	0	0	0	0	0	0	0	0	0	0	0	0	0	0	0	0	0	0	0	0	0	0	0	0	0	0	0
	0	0	0	0	0	0	0	0	0	0	0	0	0	0	0	0	0	0	0	0	0	0	0	0	0	0	0	0	0	0	0	0	0	0	0	0	0	0	0	0	0	0	0	0	0	0	0	0	0
	0	0	0	0	0	0	0	0	0	0	0	0	0	0	0	0	0	0	0	0	0	0	0	0	0	0	0	0	0	0	0	0	0	0	0	0	0	0	0	0	0	0	0	0	0	0	0	0	0
	0	0	0	0	0	0	0	0	0	0	0	0	0	0	0	0	0	0	0	0	0	0	0	0	0	0	0	0	0	0	0	0	0	0	0	0	0	0	0	0	0	0	0	0	0	0	0	0	0
	0	0	0	0	0	0	0	0	0	0	0	0	0	0	0	0	0	0	0	0	0	0	0	0	0	0	0	0	0	0	0	0	0	0	0	0	0	0	0	0	0	0	0	0	0	0	0	0	0
	0	0	0	0	0	0	0	0	0	0	0	0	0	0	0	0	0	0	0	0	0	0	0	0	0	0	0	0	0	0	0	0	0	0	0	0	0	0	0	0	0	0	0	0	0	0	0	0	0
	0	0	0	0	0	0	0	0	0	0	0	0	0	0	0	0	0	0	0	0	0	0	0	0	0	0	0	0	0	0	0	0	0	0	0	0	0	0	0	0	0	0	0	0	0	0	0	0	0
	0	0	0	0	0	0	0	0	0	0	0	0	0	0	0	0	0	0	0	0	0	0	0	0	0	0	0	0	0	0	0	0	0	0	0	0	0	0	0	0	0	0	0	0	0	0	0	0	0
	0	0	0	0	0	0	0	0	0	0	0	0	0	0	0	0	0	0	0	0	0	0	0	0	0	0	0	0	0	0	0	0	0	0	0	0	0	0	0	0	0	0	0	0	0	0	0	0	0
	0	0	0	0	0	0	0	0	0	0	0	0	0	0	0	0	0	0	0	0	0	0	0	0	0	0	0	0	0	0	0	0	0	0	0	0	0	0	0	0	0	0	0	0	0	0	0	0	0
	0	0	0	0	0	0	0	0	0	0	0	0	0	0	0	0	0	0	0	0	0	0	0	0	0	0	0	0	0	0	0	0	0	0	0	0	0	0	0	0	0	0	0	0	0	0	0	0	0
	0	0	0	0	0	0	0	0	0	0	0	0	0	0	0	0	0	0	0	0	0	0	0	0	0	0	0	0	0	0	0	0	0	0	0	0	0	0	0	0	0	0	0	0	0	0	0	0	0
	0	0	0	0	0	0	0	0	0	0	0	0	0	0	0	0	0	0	0	0	0	0	0	0	0	0	0	0	0	0	0	0	0	0	0	0	0	0	0	0	0	0	0	0	0	0	0	0	0
	0	0	0	0	0	0	0	0	0	0	0	0	0	0	0	0	0	0	0	0	0	0	0	0	0	0	0	0	0	0	0	0	0	0	0	0	0	0	0	0	0	0	0	0	0	0	0	0	0
	0	0	0	0	0	0	0	0	0	0	0	0	0	0	0	0	0	0	0	0	0	0	0	0	0	0	0	0	0	0	0	0	0	0	0	0	0	0	0	0	0	0	0	0	0	0	0	0	0
	0	0	0	0	0	0	0	0	0	0	0	0	0	0	0	0	0	0	0	0	0	0	0	0	0	0	0	0	0	0	0	0	0	0	0	0	0	0	0	0	0	0	0	0	0	0	0	0	0
	0	0	0	0	0	0	0	0	0	0	0	0	0	0	0	0	0	0	0	0	0	0	0	0	0	0	0	0	0	0	0	0	0	0	0	0	0	0	0	0	0	0	0	0	0	0	0	0	0
	0	0	0	0	0	0	0	0	0	0	0	0	0	0	0	0	0	0	0	0	0	0	0	0	0	0	0	0	0	0	0	0	0	0	0	0	0	0	0	0	0	0	0	0	0	0	0	0	0
	0	0	0	0	0	0	0	0	0	0	0	0	0	0	0	0	0	0	0	0	0	0	0	0	0	0	0	0	0	0	0	0	0	0	0	0	0	0	0	0	0	0	0	0	0	0	0	0	0
	0	0	0	0	0	0	0	0	0	0	0	0	0	0	0	0	0	0	0	0	0	0	0	0	0	0	0	0	0	0	0	0	0	0	0	0	0	0	0	0	0	0	0	0	0	0	0	0	0
	0	0	0	0	0	0	0	0	0	0	0	0	0	0	0	0	0	0	0	0	0	0	0	0	0	0	0	0	0	0	0	0	0	0	0	0	0	0	0	0	0	0	0	0	0	0	0	0	0
	0	0	0	0	0	0	0	0	0	0	0	0	0	0	0	0	0	0	0	0	0	0	0	0	0	0	0	0	0	0	0	0	0	0	0	0	0	0	0	0	0	0	0	0	0	0	0	0	0
	0	0	0	0	0	0	0	0	0	0	0	0	0	0	0	0	0	0	0	0	0	0	0	0	0	0	0	0	0	0	0	0	0	0	0	0	0	0	0	0	0	0	0	0	0	0	0	0	0
	0	0	0	0	0	0	0	0	0	0	0	0	0	0	0	0	0	0	0	0	0	0	0	0	0	0	0	0	0	0	0	0	0	0	0	0	0	0	0	0	0	0	0	0	0	0	0	0	0
	0	0	0	0	0	0	0	0	0	0	0	0	0	0	0	0	0	0	0	0	0	0	0	0	0	0	0	0	0	0	0	0	0	0	0	0	0	0	0	0	0	0	0	0	0	0	0	0	0
	0	0	0	0	0	0	0	0	0	0	0	0	0	0	0	0	0	0	0	0	0	0	0	0	0	0	0	0	0	0	0	0	0	0	0	0	0	0	0	0	0	0	0	0	0	0	0	0	0
	0	0	0	0	0	0	0	0	0	0	0	0	0	0	0	0	0	0	0	0	0	0	0	0	0	0	0	0	0	0	0	0	0	0	0	0	0	0	0	0	0	0	0	0	0	0	0	0	0
	0	0	0	0	0	0	0	0	0	0	0	0	0	0	0	0	0	0	0	0	0	0	0	0	0	0	0	0	0	0	0	0	0	0	0	0	0	0	0	0	0	0	0	0	0	0	0	0	0
	0	0	0	0	0	0	0	0	0	0	0	0	0	0	0	0	0	0	0	0	0	0	0	0	0	0	0	0	0	0	0	0	0	0	0	0	0	0	0	0	0	0	0	0	0	0	0	0	0
	0	0	0	0	0	0	0	0	0	0	0	0	0	0	0	0	0	0	0	0	0	0	0	0	0	0	0	0	0	0	0	0	0	0	0	0	0	0	0	0	0	0	0	0	0	0	0	0	0
	0	0	0	0	0	0	0	0	0	0	0	0	0	0	0	0	0	0	0	0	0	0	0	0	0	0	0	0	0	0	0	0	0	0	0	0	0	0	0	0	0	0	0	0	0	0	0	0	0
	0	0	0	0	0	0	0	0	0	0	0	0	0	0	0	0	0	0	0	0	0	0	0	0	0	0	0	0	0	0	0	0	0	0	0	0	0	0	0	0	0	0	0	0	0	0	0	0	0
	0	0	0	0	0	0	0	0	0	0	0	0	0	0	0	0	0	0	0	0	0	0	0	0	0	0	0	0	0	0	0	0	0	0	0	0	0	0	0	0	0	0	0	0	0	0	0	0	0
	0	0	0	0	0	0	0	0	0	0	0	0	0	0	0	0	0	0	0	0	0	0	0	0	0	0	0	0	0	0	0	0	0	0	0	0	0	0	0	0	0	0	0	0	0	0	0	0	0
	0	0	0	0	0	0	0	0	0	0	0	0	0	0	0	0	0	0	0	0	0	0	0	0	0	0	0	0	0	0	0	0	0	0	0	0	0	0	0	0	0	0	0	0	0	0	0	0	0
	0	0	0	0	0	0	0	0	0	0	0	0	0	0	0	0	0	0	0	0	0	0	0	0	0	0	0	0	0	0	0	0	0	0	0	0	0	0	0	0	0	0	0	0	0	0	0	0	0
	0	0	0	0	0	0	0	0	0	0	0	0	0	0	0	0	0	0	0	0	0	0	0	0	0	0	0	0	0	0	0	0	0	0	0	0	0	0	0	0	0	0	0	0	0	0	0	0	0
	0	0	0	0	0	0	0	0	0	0	0	0	0	0	0	0	0	0	0	0	0	0	0	0	0	0	0	0	0	0	0	0	0	0	0	0	0	0	0	0	0	0	0	0	0	0	0	0	0
	0	0	0	0	0	0	0	0	0	0	0	0	0	0	0	0	0	0	0	0	0	0	0	0	0	0	0	0	0	0	0	0	0	0	0	0	0	0	0	0	0	0	0	0	0	0	0	0	0
	0	0	0	0	0	0	0	0	0	0	0	0	0	0	0	0	0	0	0	0	0	0	0	0	0	0	0	0	0	0	0	0	0	0	0	0	0	0	0	0	0	0	0	0	0	0	0	0	0
	0	0	0	0	0	0	0	0	0	0	0	0	0	0	0	0	0	0	0	0	0	0	0	0	0	0	0	0	0	0	0	0	0	0	0	0	0	0	0	0	0	0	0	0	0	0	0	0	0
	0	0	0	0	0	0	0	0	0	0	0	0	0	0	0	0	0	0	0	0	0	0	0	0	0	0	0	0	0	0	0	0	0	0	0	0	0	0	0	0	0	0	0	0	0	0	0	0	0
	0	0	0	0	0	0	0	0	0	0	0	0	0	0	0	0	0	0	0	0	0	0	0	0	0	0	0	0	0	0	0	0	0	0	0	0	0	0	0	0	0	0	0	0	0	0	0	0	0
	0	0	0	0	0	0	0	0	0	0	0	0	0	0	0	0	0	0	0	0	0	0	0	0	0	0	0	0	0	0	0	0	0	0	0	0	0	0	0	0	0	0	0	0	0	0	0	0	0
	0	0	0	0	0	0	0	0	0	0	0	0	0	0	0	0	0	0	0	0	0	0	0	0	0	0	0	0	0	0	0	0	0	0	0	0	0	0	0	0	0	0	0	0	0	0	0	0	0
	0	0	0	0	0	0	0	0	0	0	0	0	0	0	0	0	0	0	0	0	0	0	0	0	0	0	0	0	0	0	0	0	0	0	0	0	0	0	0	0	0	0	0	0	0	0	0	0	0
	0	0	0	0	0	0	0	0	0	0	0	0	0	0	0	0	0	0	0	0	0	0	0	0	0	0	0	0	0	0	0	0	0	0	0	0	0	0	0	0	0	0	0	0	0	0	0	0	0
	0	0	0	0	0	0	0	0	0	0	0	0	0	0	0	0	0	0	0	0	0	0	0	0	0	0	0	0	0	0	0	0	0	0	0	0	0	0	0	0	0	0	0	0	0	0	0	0	0
	0	0	0	0	0	0	0	0	0	0	0	0	0	0	0	0	0	0	0	0	0	0	0	0	0	0	0	0	0	0	0	0	0	0	0	0	0	0	0	0	0	0	0	0	0	0	0	0	0
	0	0	0	0	0	0	0	0	0	0	0	0	0	0	0	0	0	0	0	0	0	0	0	0	0	0	0	0	0	0	0	0	0	0	0	0	0	0	0	0	0	0	0	0	0	0	0	0	0
	0	0	0	0	0	0	0	0	0	0	0	0	0	0	0	0	0	0	0	0	0	0	0	0	0	0	0	0	0	0	0	0	0	0	0	0	0	0	0	0	0	0	0	0	0	0	0	0	0
	0	0	0	0	0	0	0	0	0	0	0	0	0	0	0	0	0	0	0	0	0	0	0	0	0	0	0	0	0	0	0	0	0	0	0	0	0	0	0	0	0	0	0	0	0	0	0	0	0
	0	0	0	0	0	0	0	0	0	0	0	0	0	0	0	0	0	0	0	0	0	0	0	0	0	0	0	0	0	0	0	0	0	0	0	0	0	0	0	0	0	0	0	0	0	0	0	0	0
	0	0	0	0	0	0	0	0	0	0	0	0	0	0	0	0	0	0	0	0	0	0	0	0	0	0	0	0	0	0	0	0	0	0	0	0	0	0	0	0	0	0	0	0	0	0	0	0	0
	0	0	0	0	0	0	0	0	0	0	0	0	0	0	0	0	0	0	0	0	0	0	0	0	0	0	0	0	0	0	0	0	0	0	0	0	0	0	0	0	0	0	0	0	0	0	0	0	0
	0	0	0	0	0	0	0	0	0	0	0	0	0	0	0	0	0	0	0	0	0	0	0	0	0	0	0	0	0	0	0	0	0	0	0	0	0	0	0	0	0	0	0	0	0	0	0	0	0
	0	0	0	0	0	0	0	0	0	0	0	0	0	0	0	0	0	0	0	0	0	0	0	0	0	0	0	0	0	0	0	0	0	0	0	0	0	0	0	0	0	0	0	0	0	0	0	0	0
	0	0	0	0	0	0	0	0	0	0	0	0	0	0	0	0	0	0	0	0	0	0	0	0	0	0	0	0	0	0	0	0	0	0	0	0	0	0	0	0	0	0	0	0	0	0	0	0	0
	0	0	0	0	0	0	0	0	0	0	0	0	0	0	0	0	0	0	0	0	0	0	0	0	0	0	0	0	0	0	0	0	0	0	0	0	0	0	0	0	0	0	0	0	0	0	0	0	0
	0	0	0	0	0	0	0	0	0	0	0	0	0	0	0	0	0	0	0	0	0	0	0	0	0	0	0	0	0	0	0	0	0	0	0	0	0	0	0	0	0	0	0	0	0	0	0	0	0
	0	0	0	0	0	0	0	0	0	0	0	0	0	0	0	0	0	0	0	0	0	0	0	0	0	0	0	0	0	0	0	0	0	0	0	0	0	0	0	0	0	0	0	0	0	0	0	0	0
	0	0	0	0	0	0	0	0	0	0	0	0	0	0	0	0	0	0	0	0	0	0	0	0	0	0	0	0	0	0	0	0	0	0	0	0	0	0	0	0	0	0	0	0	0	0	0	0	0
	0	0	0	0	0	0	0	0	0	0	0	0	0	0	0	0	0	0	0	0	0	0	0	0	0	0	0	0	0	0	0	0	0	0	0	0	0	0	0	0	0	0	0	0	0	0	0	0	0
	0	0	0	0	0	0	0	0	0	0	0	0	0	0	0	0	0	0	0	0	0	0	0	0	0	0	0	0	0	0	0	0	0	0	0	0	0	0	0	0	0	0	0	0	0	0	0	0	0
	0	0	0	0	0	0	0	0	0	0	0	0	0	0	0	0	0	0	0	0	0	0	0	0	0	0	0	0	0	0	0	0	0	0	0	0	0	0	0	0	0	0	0	0	0	0	0	0	0
	0	0	0	0	0	0	0	0	0	0	0	0	0	0	0	0	0	0	0	0	0	0	0	0	0	0	0	0	0	0	0	0	0	0	0	0	0	0	0	0	0	0	0	0	0	0	0	0	0
	0	0	0	0	0	0	0	0	0	0	0	0	0	0	0	0	0	0	0	0	0	0	0	0	0	0	0	0	0	0	0	0	0	0	0	0	0	0	0	0	0	0	0	0	0	0	0	0	0
	0	0	0	0	0	0	0	0	0	0	0	0	0	0	0	0	0	0	0	0	0	0	0	0	0	0	0	0	0	0	0	0	0	0	0	0	0	0	0	0	0	0	0	0	0	0	0	0	0
	0	0	0	0	0	0	0	0	0	0	0	0	0	0	0	0	0	0	0	0	0	0	0	0	0	0	0	0	0	0	0	0	0	0	0	0	0	0	0	0	0	0	0	0	0	0	0	0	0
	0	0	0	0	0	0	0	0	0	0	0	0	0	0	0	0	0	0	0	0	0	0	0	0	0	0	0	0	0	0	0	0	0	0	0	0	0	0	0	0	0	0	0	0	0	0	0	0	0
	0	0	0	0	0	0	0	0	0	0	0	0	0	0	0	0	0	0	0	0	0	0	0	0	0	0	0	0	0	0	0	0	0	0	0	0	0	0	0	0	0	0	0	0	0	0	0	0	0
	0	0	0	0	0	0	0	0	0	0	0	0	0	0	0	0	0	0	0	0	0	0	0	0	0	0	0	0	0	0	0	0	0	0	0	0	0	0	0	0	0	0	0	0	0	0	0	0	0
	0	0	0	0	0	0	0	0	0	0	0	0	0	0	0	0	0	0	0	0	0	0	0	0	0	0	0	0	0	0	0	0	0	0	0	0	0	0	0	0	0	0	0	0	0	0	0	0	0
	0	0	0	0	0	0	0	0	0	0	0	0	0	0	0	0	0	0	0	0	0	0	0	0	0	0	0	0	0	0	0	0	0	0	0	0	0	0	0	0	0	0	0	0	0	0	0	0	0
	0	0	0	0	0	0	0	0	0	0	0	0	0	0	0	0	0	0	0	0	0	0	0	0	0	0	0	0	0	0	0	0	0	0	0	0	0	0	0	0	0	0	0	0	0	0	0	0	0
	0	0	0	0	0	0	0	0	0	0	0	0	0	0	0	0	0	0	0	0	0	0	0	0	0	0	0	0	0	0	0	0	0	0	0	0	0	0	0	0	0	0	0	0	0	0	0	0	0
	0	0	0	0	0	0	0	0	0	0	0	0	0	0	0	0	0	0	0	0	0	0	0	0	0	0	0	0	0	0	0	0	0	0	0	0	0	0	0	0	0	0	0	0	0	0	0	0	0
	0	0	0	0	0	0	0	0	0	0	0	0	0	0	0	0	0	0	0	0	0	0	0	0	0	0	0	0	0	0	0	0	0	0	0	0	0	0	0	0	0	0	0	0	0	0	0	0	0
	0	0	0	0	0	0	0	0	0	0	0	0	0	0	0	0	0	0	0	0	0	0	0	0	0	0	0	0	0	0	0	0	0	0	0	0	0	0	0	0	0	0	0	0	0	0	0	0	0
	0	0	0	0	0	0	0	0	0	0	0	0	0	0	0	0	0	0	0	0	0	0	0	0	0	0	0	0	0	0	0	0	0	0	0	0	0	0	0	0	0	0	0	0	0	0	0	0	0
	0	0	0	0	0	0	0	0	0	0	0	0	0	0	0	0	0	0	0	0	0	0	0	0	0	0	0	0	0	0	0	0	0	0	0	0	0	0	0	0	0	0	0	0	0	0	0	0	0
	0	0	0	0	0	0	0	0	0	0	0	0	0	0	0	0	0	0	0	0	0	0	0	0	0	0	0	0	0	0	0	0	0	0	0	0	0	0	0	0	0	0	0	0	0	0	0	0	0
	0	0	0	0	0	0	0	0	0	0	0	0	0	0	0	0	0	0	0	0	0	0	0	0	0	0	0	0	0	0	0	0	0	0	0	0	0	0	0	0	0	0	0	0	0	0	0	0	0
	0	0	0	0	0	0	0	0	0	0	0	0	0	0	0	0	0	0	0	0	0	0	0	0	0	0	0	0	0	0	0	0	0	0	0	0	0	0	0	0	0	0	0	0	0	0	0	0	0
	0	0	0	0	0	0	0	0	0	0	0	0	0	0	0	0	0	0	0	0	0	0	0	0	0	0	0	0	0	0	0	0	0	0	0	0	0	0	0	0	0	0	0	0	0	0	0	0	0
	0	0	0	0	0	0	0	0	0	0	0	0	0	0	0	0	0	0	0	0	0	0	0	0	0	0	0	0	0	0	0	0	0	0	0	0	0	0	0	0	0	0	0	0	0	0	0	0	0
	0	0	0	0	0	0	0	0	0	0	0	0	0	0	0	0	0	0	0	0	0	0	0	0	0	0	0	0	0	0	0	0	0	0	0	0	0	0	0	0	0	0	0	0	0	0	0	0	0
	0	0	0	0	0	0	0	0	0	0	0	0	0	0	0	0	0	0	0	0	0	0	0	0	0	0	0	0	0	0	0	0	0	0	0	0	0	0	0	0	0	0	0	0	0	0	0	0	0
	0	0	0	0	0	0	0	0	0	0	0	0	0	0	0	0	0	0	0	0	0	0	0	0	0	0	0	0	0	0	0	0	0	0	0	0	0	0	0	0	0	0	0	0	0	0	0	0	0
	0	0	0	0	0	0	0	0	0	0	0	0	0	0	0	0	0	0	0	0	0	0	0	0	0	0	0	0	0	0	0	0	0	0	0	0	0	0	0	0	0	0	0	0	0	0	0	0	0
	0	0	0	0	0	0	0	0	0	0	0	0	0	0	0	0	0	0	0	0	0	0	0	0	0	0	0	0	0	0	0	0	0	0	0	0	0	0	0	0	0	0	0	0	0	0	0	0	0
	0	0	0	0	0	0	0	0	0	0	0	0	0	0	0	0	0	0	0	0	0	0	0	0	0	0	0	0	0	0	0	0	0	0	0	0	0	0	0	0	0	0	0	0	0	0	0	0	0
	0	0	0	0	0	0	0	0	0	0	0	0	0	0	0	0	0	0	0	0	0	0	0	0	0	0	0	0	0	0	0	0	0	0	0	0	0	0	0	0	0	0	0	0	0	0	0	0	0
	0	0	0	0	0	0	0	0	0	0	0	0	0	0	0	0	0	0	0	0	0	0	0	0	0	0	0	0	0	0	0	0	0	0	0	0	0	0	0	0	0	0	0	0	0	0	0	0	0
	0	0	0	0	0	0	0	0	0	0	0	0	0	0	0	0	0	0	0	0	0	0	0	0	0	0	0	0	0	0	0	0	0	0	0	0	0	0	0	0	0	0	0	0	0	0	0	0	0
	0	0	0	0	0	0	0	0	0	0	0	0	0	0	0	0	0	0	0	0	0	0	0	0	0	0	0	0	0	0	0	0	0	0	0	0	0	0	0	0	0	0	0	0	0	0	0	0	0
	0	0	0	0	0	0	0	0	0	0	0	0	0	0	0	0	0	0	0	0	0	0	0	0	0	0	0	0	0	0	0	0	0	0	0	0	0	0	0	0	0	0	0	0	0	0	0	0	0
	0	0	0	0	0	0	0	0	0	0	0	0	0	0	0	0	0	0	0	0	0	0	0	0	0	0	0	0	0	0	0	0	0	0	0	0	0	0	0	0	0	0	0	0	0	0	0	0	0
	0	0	0	0	0	0	0	0	0	0	0	0	0	0	0	0	0	0	0	0	0	0	0	0	0	0	0	0	0	0	0	0	0	0	0	0	0	0	0	0	0	0	0	0	0	0	0	0	0
	0	0	0	0	0	0	0	0	0	0	0	0	0	0	0	0	0	0	0	0	0	0	0	0	0	0	0	0	0	0	0	0	0	0	0	0	0	0	0	0	0	0	0	0	0	0	0	0	0
	0	0	0	0	0	0	0	0	0	0	0	0	0	0	0	0	0	0	0	0	0	0	0	0	0	0	0	0	0	0	0	0	0	0	0	0	0	0	0	0	0	0	0	0	0	0	0	0	0
	0	0	0	0	0	0	0	0	0	0	0	0	0	0	0	0	0	0	0	0	0	0	0	0	0	0	0	0	0	0	0	0	0	0	0	0	0	0	0	0	0	0	0	0	0	0	0	0	0
	0	0	0	0	0	0	0	0	0	0	0	0	0	0	0	0	0	0	0	0	0	0	0	0	0	0	0	0	0	0	0	0	0	0	0	0	0	0	0	0	0	0	0	0	0	0	0	0	0
	0	0	0	0	0	0	0	0	0	0	0	0	0	0	0	0	0	0	0	0	0	0	0	0	0	0	0	0	0	0	0	0	0	0	0	0	0	0	0	0	0	0	0	0	0	0	0	0	0
	0	0	0	0	0	0	0	0	0	0	0	0	0	0	0	0	0	0	0	0	0	0	0	0	0	0	0	0	0	0	0	0	0	0	0	0	0	0	0	0	0	0	0	0	0	0	0	0	0
	0	0	0	0	0	0	0	0	0	0	0	0	0	0	0	0	0	0	0	0	0	0	0	0	0	0	0	0	0	0	0	0	0	0	0	0	0	0	0	0	0	0	0	0	0	0	0	0	0
	0	0	0	0	0	0	0	0	0	0	0	0	0	0	0	0	0	0	0	0	0	0	0	0	0	0	0	0	0	0	0	0	0	0	0	0	0	0	0	0	0	0	0	0	0	0	0	0	0
	0	0	0	0	0	0	0	0	0	0	0	0	0	0	0	0	0	0	0	0	0	0	0	0	0	0	0	0	0	0	0	0	0	0	0	0	0	0	0	0	0	0	0	0	0	0	0	0	0
	0	0	0	0	0	0	0	0	0	0	0	0	0	0	0	0	0	0	0	0	0	0	0	0	0	0	0	0	0	0	0	0	0	0	0	0	0	0	0	0	0	0	0	0	0	0	0	0	0
	0	0	0	0	0	0	0	0	0	0	0	0	0	0	0	0	0	0	0	0	0	0	0	0	0	0	0	0	0	0	0	0	0	0	0	0	0	0	0	0	0	0	0	0	0	0	0	0	0
	0	0	0	0	0	0	0	0	0	0	0	0	0	0	0	0	0	0	0	0	0	0	0	0	0	0	0	0	0	0	0	0	0	0	0	0	0	0	0	0	0	0	0	0	0	0	0	0	0
	0	0	0	0	0	0	0	0	0	0	0	0	0	0	0	0	0	0	0	0	0	0	0	0	0	0	0	0	0	0	0	0	0	0	0	0	0	0	0	0	0	0	0	0	0	0	0	0	0
	0	0	0	0	0	0	0	0	0	0	0	0	0	0	0	0	0	0	0	0	0	0	0	0	0	0	0	0	0	0	0	0	0	0	0	0	0	0	0	0	0	0	0	0	0	0	0	0	0
	0	0	0	0	0	0	0	0	0	0	0	0	0	0	0	0	0	0	0	0	0	0	0	0	0	0	0	0	0	0	0	0	0	0	0	0	0	0	0	0	0	0	0	0	0	0	0	0	0
	0	0	0	0	0	0	0	0	0	0	0	0	0	0	0	0	0	0	0	0	0	0	0	0	0	0	0	0	0	0	0	0	0	0	0	0	0	0	0	0	0	0	0	0	0	0	0	0	0
	0	0	0	0	0	0	0	0	0	0	0	0	0	0	0	0	0	0	0	0	0	0	0	0	0	0	0	0	0	0	0	0	0	0	0	0	0	0	0	0	0	0	0	0	0	0	0	0	0
	0	0	0	0	0	0	0	0	0	0	0	0	0	0	0	0	0	0	0	0	0	0	0	0	0	0	0	0	0	0	0	0	0	0	0	0	0	0	0	0	0	0	0	0	0	0	0	0	0
	0	0	0	0	0	0	0	0	0	0	0	0	0	0	0	0	0	0	0	0	0	0	0	0	0	0	0	0	0	0	0	0	0	0	0	0	0	0	0	0	0	0	0	0	0	0	0	0	0
	0	0	0	0	0	0	0	0	0	0	0	0	0	0	0	0	0	0	0	0	0	0	0	0	0	0	0	0	0	0	0	0	0	0	0	0	0	0	0	0	0	0	0	0	0	0	0	0	0
	0	0	0	0	0	0	0	0	0	0	0	0	0	0	0	0	0	0	0	0	0	0	0	0	0	0	0	0	0	0	0	0	0	0	0	0	0	0	0	0	0	0	0	0	0	0	0	0	0
	0	0	0	0	0	0	0	0	0	0	0	0	0	0	0	0	0	0	0	0	0	0	0	0	0	0	0	0	0	0	0	0	0	0	0	0	0	0	0	0	0	0	0	0	0	0	0	0	0
	0	0	0	0	0	0	0	0	0	0	0	0	0	0	0	0	0	0	0	0	0	0	0	0	0	0	0	0	0	0	0	0	0	0	0	0	0	0	0	0	0	0	0	0	0	0	0	0	0
	0	0	0	0	0	0	0	0	0	0	0	0	0	0	0	0	0	0	0	0	0	0	0	0	0	0	0	0	0	0	0	0	0	0	0	0	0	0	0	0	0	0	0	0	0	0	0	0	0
	0	0	0	0	0	0	0	0	0	0	0	0	0	0	0	0	0	0	0	0	0	0	0	0	0	0	0	0	0	0	0	0	0	0	0	0	0	0	0	0	0	0	0	0	0	0	0	0	0
	0	0	0	0	0	0	0	0	0	0	0	0	0	0	0	0	0	0	0	0	0	0	0	0	0	0	0	0	0	0	0	0	0	0	0	0	0	0	0	0	0	0	0	0	0	0	0	0	0
	0	0	0	0	0	0	0	0	0	0	0	0	0	0	0	0	0	0	0	0	0	0	0	0	0	0	0	0	0	0	0	0	0	0	0	0	0	0	0	0	0	0	0	0	0	0	0	0	0
	0	0	0	0	0	0	0	0	0	0	0	0	0	0	0	0	0	0	0	0	0	0	0	0	0	0	0	0	0	0	0	0	0	0	0	0	0	0	0	0	0	0	0	0	0	0	0	0	0
	0	0	0	0	0	0	0	0	0	0	0	0	0	0	0	0	0	0	0	0	0	0	0	0	0	0	0	0	0	0	0	0	0	0	0	0	0	0	0	0	0	0	0	0	0	0	0	0	0
	0	0	0	0	0	0	0	0	0	0	0	0	0	0	0	0	0	0	0	0	0	0	0	0	0	0	0	0	0	0	0	0	0	0	0	0	0	0	0	0	0	0	0	0	0	0	0	0	0
	0	0	0	0	0	0	0	0	0	0	0	0	0	0	0	0	0	0	0	0	0	0	0	0	0	0	0	0	0	0	0	0	0	0	0	0	0	0	0	0	0	0	0	0	0	0	0	0	0
	0	0	0	0	0	0	0	0	0	0	0	0	0	0	0	0	0	0	0	0	0	0	0	0	0	0	0	0	0	0	0	0	0	0	0	0	0	0	0	0	0	0	0	0	0	0	0	0	0
	0	0	0	0	0	0	0	0	0	0	0	0	0	0	0	0	0	0	0	0	0	0	0	0	0	0	0	0	0	0	0	0	0	0	0	0	0	0	0	0	0	0	0	0	0	0	0	0	0
	0	0	0	0	0	0	0	0	0	0	0	0	0	0	0	0	0	0	0	0	0	0	0	0	0	0	0	0	0	0	0	0	0	0	0	0	0	0	0	0	0	0	0	0	0	0	0	0	0
	0	0	0	0	0	0	0	0	0	0	0	0	0	0	0	0	0	0	0	0	0	0	0	0	0	0	0	0	0	0	0	0	0	0	0	0	0	0	0	0	0	0	0	0	0	0	0	0	0
	0	0	0	0	0	0	0	0	0	0	0	0	0	0	0	0	0	0	0	0	0	0	0	0	0	0	0	0	0	0	0	0	0	0	0	0	0	0	0	0	0	0	0	0	0	0	0	0	0
	0	0	0	0	0	0	0	0	0	0	0	0	0	0	0	0	0	0	0	0	0	0	0	0	0	0	0	0	0	0	0	0	0	0	0	0	0	0	0	0	0	0	0	0	0	0	0	0	0
[truncated: 752 more columns]

## Sheet: Fig 2C
Super-Res Intensity Map		Whelk-O1 SPP		1.5 um into particle volume
	0	0	0	0	0	0	0	0	0	0	0	0	0	0	0	0	0	0	0	0	0	0	0	0	0	0	0	0	0	0	0	0	0	0	5.59007e-14	4.11734e-13	2.73743e-12	1.64286e-11	8.89986e-11	4.35207e-10	1.92104e-09	7.65429e-09	2.75297e-08	8.93772e-08	2.61927e-07	6.92886e-07	1.65452e-06	3.56624e-06	6.93867e-06
	0	0	0	0	0	0	0	0	0	0	0	0	0	0	0	0	0	0	0	0	0	0	0	0	0	0	0	0	0	0	0	0	0	0	1.26642e-14	9.32773e-14	6.20159e-13	3.72185e-12	2.01624e-11	9.85951e-11	4.35207e-10	1.73406e-09	6.23679e-09	2.02482e-08	5.93389e-08	1.56972e-07	3.74827e-07	8.07922e-07	1.57194e-06
	0	0	0	0	0	0	0	0	0	0	0	0	0	0	0	0	0	0	0	0	0	0	0	0	0	0	0	0	0	0	0	0	0	0	2.58979e-15	1.9075e-14	1.26821e-13	7.61109e-13	4.12317e-12	2.01624e-11	8.89986e-11	3.54611e-10	1.27541e-09	4.1407e-09	1.21347e-08	3.21003e-08	7.66512e-08	1.65218e-07	3.21458e-07
	0	0	0	0	0	0	0	0	0	0	0	0	0	0	0	0	0	0	0	0	0	0	0	0	0	0	0	0	0	0	0	0	0	0	4.78058e-16	3.52111e-15	2.34103e-14	1.40496e-13	7.61109e-13	3.72185e-12	1.64286e-11	6.54588e-11	2.35432e-10	7.64346e-10	2.23998e-09	5.9255e-09	1.41493e-08	3.04981e-08	5.93389e-08
	0	0	0	0	0	0	0	0	0	0	0	0	0	0	0	0	0	0	0	0	0	0	0	0	0	0	0	0	0	0	0	0	0	0	7.96571e-17	5.86711e-16	3.90078e-15	2.34103e-14	1.26821e-13	6.20159e-13	2.73743e-12	1.09072e-11	3.92292e-11	1.2736e-10	3.7324e-10	9.87347e-10	2.35765e-09	5.0818e-09	9.88745e-09
	0	0	0	0	0	0	0	0	0	0	0	0	0	0	0	0	0	0	0	0	0	0	0	0	0	0	0	0	0	0	0	0	0	0	1.19811e-17	8.82463e-17	5.86711e-16	3.52111e-15	1.9075e-14	9.32773e-14	4.11734e-13	1.64053e-12	5.90041e-12	1.91561e-11	5.61385e-11	1.48505e-10	3.54611e-10	7.64346e-10	1.48716e-09
	0	0	0	0	0	0	0	0	0	0	0	0	0	0	0	0	0	0	0	0	0	0	0	0	0	0	0	0	0	0	0	0	0	0	1.62666e-18	1.19811e-17	7.96571e-17	4.78058e-16	2.58979e-15	1.26642e-14	5.59007e-14	2.22734e-13	8.01092e-13	2.60081e-12	7.62187e-12	2.01624e-11	4.81452e-11	1.03775e-10	2.0191e-10
	0	0	0	0	0	0	0	0	0	0	0	0	0	0	0	0	0	0	0	0	0	0	0	0	0	0	0	0	0	0	0	0	0	0	0	0	0	0	0	0	0	0	0	0	0	0	0	0	0
	0	0	0	0	0	0	0	0	0	0	0	0	0	0	0	0	0	0	0	0	0	0	0	0	0	0	0	0	0	0	0	0	0	0	0	0	0	0	0	0	0	0	0	0	0	0	0	0	0
	0	0	0	0	0	0	0	0	0	0	0	0	0	0	0	0	0	0	0	0	0	0	0	0	0	0	0	0	0	0	0	0	0	0	0	0	0	0	0	0	0	0	0	0	0	0	0	0	0
	0	0	0	0	0	0	0	0	0	0	0	0	0	0	0	0	0	0	0	0	0	0	0	0	0	0	0	0	0	0	0	0	0	0	0	0	0	0	0	0	0	0	0	0	0	0	0	0	0
	0	0	0	0	0	0	0	0	0	0	0	0	0	0	0	0	0	0	0	0	0	0	0	0	0	0	0	0	0	0	0	0	0	0	0	0	0	0	0	0	0	0	0	0	0	0	0	0	0
	0	0	0	0	0	0	0	0	0	0	0	0	0	0	0	0	0	0	0	0	0	0	0	0	0	0	0	0	0	0	0	0	0	0	0	0	0	0	0	0	0	0	0	0	0	0	0	0	0
	0	0	0	0	0	0	0	0	0	0	0	0	0	0	0	0	0	0	0	0	0	0	0	0	0	0	0	0	0	0	0	0	0	0	0	0	0	0	0	0	0	0	0	0	0	0	0	0	0
	0	0	0	0	0	0	0	0	0	0	0	0	0	0	0	0	0	0	0	0	0	0	0	0	0	0	0	0	0	0	0	0	0	0	0	0	0	0	0	0	0	0	0	0	0	0	0	0	0
	0	0	0	0	0	0	0	0	0	0	0	0	0	0	0	0	0	0	0	0	0	0	0	0	0	0	0	0	0	0	0	0	0	0	0	0	0	0	0	0	0	0	0	0	0	0	0	0	0
	0	0	0	0	0	0	0	0	0	0	0	0	0	0	0	0	0	0	0	0	0	0	0	0	0	0	0	0	0	0	0	0	0	0	0	0	0	0	0	0	0	0	0	0	0	0	0	0	0
	0	0	0	0	0	0	0	0	0	0	0	0	0	0	0	0	0	0	0	0	0	0	0	0	0	0	0	0	0	0	0	0	0	0	0	0	0	0	0	0	0	0	0	0	0	0	0	0	0
	0	0	0	0	0	0	0	0	0	0	0	0	0	0	0	0	0	0	0	0	0	0	0	0	0	0	0	0	0	0	0	0	0	0	0	0	0	0	0	0	0	0	0	0	0	0	0	0	0
	0	0	0	0	0	0	0	0	0	0	0	0	0	0	0	0	0	0	0	0	0	0	0	0	0	0	0	0	0	0	0	0	0	0	0	0	0	0	0	0	0	0	0	0	0	0	0	0	0
	0	0	0	0	0	0	0	0	0	0	0	0	0	0	0	0	0	0	0	0	0	0	0	0	0	0	0	0	0	0	0	0	0	0	0	0	0	0	0	0	0	0	0	0	0	0	0	0	0
	0	0	0	0	0	0	0	0	0	0	0	0	0	0	0	0	0	0	0	0	0	0	0	0	0	0	0	0	0	0	0	0	0	0	0	0	0	0	0	0	0	0	0	0	0	0	0	0	0
	0	0	0	0	0	0	0	0	0	0	0	0	0	0	0	0	0	0	0	0	0	0	0	0	0	0	0	0	0	0	0	0	0	0	0	0	0	0	0	0	0	0	0	0	0	0	0	0	0
	0	0	0	0	0	0	0	0	0	0	0	0	0	0	0	0	0	0	0	0	0	0	0	0	0	0	0	0	0	0	0	0	0	0	0	0	0	0	0	0	0	0	0	0	0	0	0	0	0
	0	0	0	0	0	0	0	0	0	0	0	0	0	0	0	0	0	0	0	0	0	0	0	0	0	0	0	0	0	0	0	0	0	0	0	0	0	0	0	0	0	0	0	0	0	0	0	0	0
	0	0	0	0	0	0	0	0	0	0	0	0	0	0	0	0	0	0	0	0	0	0	0	0	0	0	0	0	0	0	0	0	0	0	0	0	0	0	0	0	0	0	0	0	0	0	0	0	0
	0	0	0	0	0	0	0	0	0	0	0	0	0	0	0	0	0	0	0	0	0	0	0	0	0	0	0	0	0	0	0	0	0	0	0	0	0	0	0	0	0	0	0	0	0	0	0	0	0
	0	0	0	0	0	0	0	0	0	0	0	0	0	0	0	0	0	0	0	0	0	0	0	0	0	0	0	0	0	0	0	0	0	0	0	0	0	0	0	0	0	0	0	0	0	0	0	0	0
	0	0	0	0	0	0	0	0	0	0	0	0	0	0	0	0	0	0	0	0	0	0	0	0	0	0	0	0	0	0	0	0	0	0	0	0	0	0	0	0	0	0	0	0	0	0	0	0	0
	0	0	0	0	0	0	0	0	0	0	0	0	0	0	0	0	0	0	0	0	0	0	0	0	0	0	0	0	0	0	0	0	0	0	0	0	0	0	0	0	0	0	0	0	0	0	0	0	0
	0	0	0	0	0	0	0	0	0	0	0	0	0	0	0	0	0	0	0	0	0	0	0	0	0	0	0	0	0	0	0	0	0	0	0	0	0	0	0	0	0	0	0	0	0	0	0	0	0
	0	0	0	0	0	0	0	0	0	0	0	0	0	0	0	0	0	0	0	0	0	0	0	0	0	0	0	0	0	0	0	0	0	0	0	0	0	0	0	0	0	0	0	0	0	0	0	0	0
	0	0	0	0	0	0	0	0	0	0	0	0	0	0	0	0	0	0	0	0	0	0	0	0	0	0	0	0	0	0	0	0	0	0	0	0	0	0	0	0	0	0	0	0	0	0	0	0	0
	0	0	0	0	0	0	0	0	0	0	0	0	0	0	0	0	0	0	0	0	0	0	0	0	0	0	0	0	0	0	0	0	0	0	0	0	0	0	0	0	0	0	0	0	0	0	0	0	0
	0	0	0	0	0	0	0	0	0	0	0	0	0	0	0	0	0	0	0	0	0	0	0	0	0	0	0	0	0	0	0	0	0	0	0	0	0	0	0	0	0	0	0	0	0	0	0	0	0
	0	0	0	0	0	0	0	0	0	0	0	0	0	0	0	0	0	0	0	0	0	0	0	0	0	0	0	0	0	0	0	0	0	0	0	0	0	0	0	0	0	0	0	0	0	0	0	0	0
	0	0	0	0	0	0	0	0	0	0	0	0	0	0	0	0	0	0	0	0	0	0	0	0	0	0	0	0	0	0	0	0	0	0	0	0	0	0	0	0	0	0	0	0	0	0	0	0	0
	0	0	0	0	0	0	0	0	0	0	0	0	0	0	0	0	0	0	0	0	0	0	0	0	0	0	0	0	0	0	0	0	0	0	0	0	0	0	0	0	0	0	0	0	0	0	0	0	0
	0	0	0	0	0	0	0	0	0	0	0	0	0	0	0	0	0	0	0	0	0	0	0	0	0	0	0	0	0	0	0	0	0	0	0	0	0	0	0	0	0	0	0	0	0	0	0	0	0
	0	0	0	0	0	0	0	0	0	0	0	0	0	0	0	0	0	0	0	0	0	0	0	0	0	0	0	0	0	0	0	0	0	0	0	0	0	0	0	0	0	0	0	0	0	0	0	0	0
	0	0	0	0	0	0	0	0	0	0	0	0	0	0	0	0	0	0	0	0	0	0	0	0	0	0	0	0	0	0	0	0	0	0	0	0	0	0	0	0	0	0	0	0	0	0	0	0	0
	0	0	0	0	0	0	0	0	0	0	0	0	0	0	0	0	0	0	0	0	0	0	0	0	0	0	0	0	0	0	0	0	0	0	0	0	0	0	0	0	0	0	0	0	0	0	0	0	0
	0	0	0	0	0	0	0	0	0	0	0	0	0	0	0	0	0	0	0	0	0	0	0	0	0	0	0	0	0	0	0	0	0	0	0	0	0	0	0	0	0	0	0	0	0	0	0	0	0
	0	0	0	0	0	0	0	0	0	0	0	0	0	0	0	0	0	0	0	0	0	0	0	0	0	0	0	0	0	0	0	0	0	0	0	0	0	0	0	0	0	0	0	0	0	0	0	0	0
	0	0	0	0	0	0	0	0	0	0	0	0	0	0	0	0	0	0	0	0	0	0	0	0	0	0	0	0	0	0	0	0	0	0	0	0	0	0	0	0	0	0	0	0	0	0	0	0	0
	0	0	0	0	0	0	0	0	0	0	0	0	0	0	0	0	0	0	0	0	0	0	0	0	0	0	0	0	0	0	0	0	0	0	0	0	0	0	0	0	0	0	0	0	0	0	0	0	0
	0	0	0	0	0	0	0	0	0	0	0	0	0	0	0	0	0	0	0	0	0	0	0	0	0	0	0	0	0	0	0	0	0	0	0	0	0	0	0	0	0	0	0	0	0	0	0	0	0
	0	0	0	0	0	0	0	0	0	0	0	0	0	0	0	0	0	0	0	0	0	0	0	0	0	0	0	0	0	0	0	0	0	0	0	0	0	0	0	0	0	0	0	0	0	0	0	0	0
	0	0	0	0	0	0	0	0	0	0	0	0	0	0	0	0	0	0	0	0	0	0	0	0	0	0	0	0	0	0	0	0	0	0	0	0	0	0	0	0	0	0	0	0	0	0	0	0	0
	0	0	0	0	0	0	0	0	0	0	0	0	0	0	0	0	0	0	0	0	0	0	0	0	0	0	0	0	0	0	0	0	0	0	0	0	0	0	0	0	0	0	0	0	0	0	0	0	0
	0	0	0	0	0	0	0	0	0	0	0	0	0	0	0	0	0	0	0	0	0	0	0	0	0	0	0	0	0	0	0	0	0	0	0	0	0	0	0	0	0	0	0	0	0	0	0	0	0
	0	0	0	0	0	0	0	0	0	0	0	0	0	0	0	0	0	0	0	0	0	0	0	0	0	0	0	0	0	0	0	0	0	0	0	0	0	0	0	0	0	0	0	0	0	0	0	0	0
	0	0	0	0	0	0	0	0	0	0	0	0	0	0	0	0	0	0	0	0	0	0	0	0	0	0	0	0	0	0	0	0	0	0	0	0	0	0	0	0	0	0	0	0	0	0	0	0	0
	0	0	0	0	0	0	0	0	0	0	0	0	0	0	0	0	0	0	0	0	0	0	0	0	0	0	0	0	0	0	0	0	0	0	0	0	0	0	0	0	0	0	0	0	0	0	0	0	0
	0	0	0	0	0	0	0	0	0	0	0	0	0	0	0	0	0	0	0	0	0	0	0	0	0	0	0	0	0	0	0	0	0	0	0	0	0	0	0	0	0	0	0	0	0	0	0	0	0
	0	0	0	0	0	0	0	0	0	0	0	0	0	0	0	0	0	0	0	0	0	0	0	0	0	0	0	0	0	0	0	0	0	0	0	0	0	0	0	0	0	0	0	0	0	0	0	0	0
	0	0	0	0	0	0	0	0	0	0	0	0	0	0	0	0	0	0	0	0	0	0	0	0	0	0	0	0	0	0	0	0	0	0	0	0	0	0	0	0	0	0	0	0	0	0	0	0	0
	0	0	0	0	0	0	0	0	0	0	0	0	0	0	0	0	0	0	0	0	0	0	0	0	0	0	0	0	0	0	0	0	0	0	0	0	0	0	0	0	0	0	0	0	0	0	0	0	0
	0	0	0	0	0	0	0	0	0	0	0	0	0	0	0	0	0	0	0	0	0	0	0	0	0	0	0	0	0	0	0	0	0	0	0	0	0	0	0	0	0	0	0	0	0	0	0	0	0
	0	0	0	0	0	0	0	0	0	0	0	0	0	0	0	0	0	0	0	0	0	0	0	0	0	0	0	0	0	0	0	0	0	0	0	0	0	0	0	0	0	0	0	0	0	0	0	0	0
	0	0	0	0	0	0	0	0	0	0	0	0	0	0	0	0	0	0	0	0	0	0	0	0	0	0	0	0	0	0	0	0	0	0	0	0	0	0	0	0	0	0	0	0	0	0	0	0	0
	0	0	0	0	0	0	0	0	0	0	0	0	0	0	0	0	0	0	0	0	0	0	0	0	0	0	0	0	0	0	0	0	0	0	0	0	0	0	0	0	0	0	0	0	0	0	0	0	0
	0	0	0	0	0	0	0	0	0	0	0	0	0	0	0	0	0	0	0	0	0	0	0	0	0	0	0	0	0	0	0	0	0	0	0	0	0	0	0	0	0	0	0	0	0	0	0	0	0
	0	0	0	0	0	0	0	0	0	0	0	0	0	0	0	0	0	0	0	0	0	0	0	0	0	0	0	0	0	0	0	0	0	0	0	0	0	0	0	0	0	0	0	0	0	0	0	0	0
	0	0	0	0	0	0	0	0	0	0	0	0	0	0	0	0	0	0	0	0	0	0	0	0	0	0	0	0	0	0	0	0	0	0	0	0	0	0	0	0	0	0	0	0	0	0	0	0	0
	0	0	0	0	0	0	0	0	0	0	0	0	0	0	0	0	0	0	0	0	0	0	0	0	0	0	0	0	0	0	0	0	0	0	0	0	0	0	0	0	0	0	0	0	0	0	0	0	0
	0	0	0	0	0	0	0	0	0	0	0	0	0	0	0	0	0	0	0	0	0	0	0	0	0	0	0	0	0	0	0	0	0	0	0	0	0	0	0	0	0	0	0	0	0	0	0	0	0
	0	0	0	0	0	0	0	0	0	0	0	0	0	0	0	0	0	0	0	0	0	0	0	0	0	0	0	0	0	0	0	0	0	0	0	0	0	0	0	0	0	0	0	0	0	0	0	0	0
	0	0	0	0	0	0	0	0	0	0	0	0	0	0	0	0	0	0	0	0	0	0	0	0	0	0	0	0	0	0	0	0	0	0	0	0	0	0	0	0	0	0	0	0	0	0	0	0	0
	0	0	0	0	0	0	0	0	0	0	0	0	0	0	0	0	0	0	0	0	0	0	0	0	0	0	0	0	0	0	0	0	0	0	0	0	0	0	0	0	0	0	0	0	0	0	0	0	0
	0	0	0	0	0	0	0	0	0	0	0	0	0	0	0	0	0	0	0	0	0	0	0	0	0	0	0	0	0	0	0	0	0	0	0	0	0	0	0	0	0	0	0	0	0	0	0	0	0
	0	0	0	0	0	0	0	0	0	0	0	0	0	0	0	0	0	0	0	0	0	0	0	0	0	0	0	0	0	0	0	0	0	0	0	0	0	0	0	0	0	0	0	0	0	0	0	0	0
	0	0	0	0	0	0	0	0	0	0	0	0	0	0	0	0	0	0	0	0	0	0	0	0	0	0	0	0	0	0	0	0	0	0	0	0	0	0	0	0	0	0	0	0	0	0	0	0	0
	0	0	0	0	0	0	0	0	0	0	0	0	0	0	0	0	0	0	0	0	0	0	0	0	0	0	0	0	0	0	0	0	0	0	0	0	0	0	0	0	0	0	0	0	0	0	0	0	0
	0	0	0	0	0	0	0	0	0	0	0	0	0	0	0	0	0	0	0	0	0	0	0	0	0	0	0	0	0	0	0	0	0	0	0	0	0	0	0	0	0	0	0	0	0	0	0	0	0
	0	0	0	0	0	0	0	0	0	0	0	0	0	0	0	0	0	0	0	0	0	0	0	0	0	0	0	0	0	0	0	0	0	0	0	0	0	0	0	0	0	0	0	0	0	0	0	0	0
	0	0	0	0	0	0	0	0	0	0	0	0	0	0	0	0	0	0	0	0	0	0	0	0	0	0	0	0	0	0	0	0	0	0	0	0	0	0	0	0	0	0	0	0	0	0	0	0	0
	0	0	0	0	0	0	0	0	0	0	0	0	0	0	0	0	0	0	0	0	0	0	0	0	0	0	0	0	0	0	0	0	0	0	0	0	0	0	0	0	0	0	0	0	0	0	0	0	0
	0	0	0	0	0	0	0	0	0	0	0	0	0	0	0	0	0	0	0	0	0	0	0	0	0	0	0	0	0	0	0	0	0	0	0	0	0	0	0	0	0	0	0	0	0	0	0	0	0
	0	0	0	0	0	0	0	0	0	0	0	0	0	0	0	0	0	0	0	0	0	0	0	0	0	0	0	0	0	0	0	0	0	0	0	0	0	0	0	0	0	0	0	0	0	0	0	0	0
	0	0	0	0	0	0	0	0	0	0	0	0	0	0	0	0	0	0	0	0	0	0	0	0	0	0	0	0	0	0	0	0	0	0	0	0	0	0	0	0	0	0	0	0	0	0	0	0	0
	0	0	0	0	0	0	0	0	0	0	0	0	0	0	0	0	0	0	0	0	0	0	0	0	0	0	0	0	0	0	0	0	0	0	0	0	0	0	0	0	0	0	0	0	0	0	0	0	0
	0	0	0	0	0	0	0	0	0	0	0	0	0	0	0	0	0	0	0	0	0	0	0	0	0	0	0	0	0	0	0	0	0	0	0	0	0	0	0	0	0	0	0	0	0	0	0	0	0
	0	0	0	0	0	0	0	0	0	0	0	0	0	0	0	0	0	0	0	0	0	0	0	0	0	0	0	0	0	0	0	0	0	0	0	0	0	0	0	0	0	0	0	0	0	0	0	0	0
	0	0	0	0	0	0	0	0	0	0	0	0	0	0	0	0	0	0	0	0	0	0	0	0	0	0	0	0	0	0	0	0	0	0	0	0	0	0	0	0	0	0	0	0	0	0	0	0	0
	0	0	0	0	0	0	0	0	0	0	0	0	0	0	0	0	0	0	0	0	0	0	0	0	0	0	0	0	0	0	0	0	0	0	0	0	0	0	0	0	0	0	0	0	0	0	0	0	0
	0	0	0	0	0	0	0	0	0	0	0	0	0	0	0	0	0	0	0	0	0	0	0	0	0	0	0	0	0	0	0	0	0	0	0	0	0	0	0	0	0	0	0	0	0	0	0	0	0
	0	0	0	0	0	0	0	0	0	0	0	0	0	0	0	0	0	0	0	0	0	0	0	0	0	0	0	0	0	0	0	0	0	0	0	0	0	0	0	0	0	0	0	0	0	0	0	0	0
	0	0	0	0	0	0	0	0	0	0	0	0	0	0	0	0	0	0	0	0	0	0	0	0	0	0	0	0	0	0	0	0	0	0	0	0	0	0	0	0	0	0	0	0	0	0	0	0	0
	0	0	0	0	0	0	0	0	0	0	0	0	0	0	0	0	0	0	0	0	0	0	0	0	0	0	0	0	0	0	0	0	0	0	0	0	0	0	0	0	0	0	0	0	0	0	0	0	0
	0	0	0	0	0	0	0	0	0	0	0	0	0	0	0	0	0	0	0	0	0	0	0	0	0	0	0	0	0	0	0	0	0	0	0	0	0	0	0	0	0	0	0	0	0	0	0	0	0
	0	0	0	0	0	0	0	0	0	0	0	0	0	0	0	0	0	0	0	0	0	0	0	0	0	0	0	0	0	0	0	0	0	0	0	0	0	0	0	0	0	0	0	0	0	0	0	0	0
	0	0	0	0	0	0	0	0	0	0	0	0	0	0	0	0	0	0	0	0	0	0	0	0	0	0	0	0	0	0	0	0	0	0	0	0	0	0	0	0	0	0	0	0	0	0	0	0	0
	0	1.62666e-18	1.19811e-17	7.96571e-17	4.78058e-16	2.58979e-15	1.26642e-14	5.59007e-14	2.22734e-13	8.01092e-13	2.60081e-12	7.62187e-12	2.01624e-11	4.81452e-11	1.03775e-10	2.0191e-10	3.54611e-10	5.62179e-10	8.045e-10	1.03922e-09	1.21175e-09	1.27541e-09	1.21175e-09	1.03922e-09	8.045e-10	5.62179e-10	3.54611e-10	2.0191e-10	1.03775e-10	4.81452e-11	2.01624e-11	7.62187e-12	2.60081e-12	8.01092e-13	2.22734e-13	5.59007e-14	1.26642e-14	2.58979e-15	4.78058e-16	7.96571e-17	1.19811e-17	1.62666e-18	0	0	0	0	0	0	0
	0	1.19811e-17	8.82463e-17	5.86711e-16	3.52111e-15	1.9075e-14	9.32773e-14	4.11734e-13	1.64053e-12	5.90041e-12	1.91561e-11	5.61385e-11	1.48505e-10	3.54611e-10	7.64346e-10	1.48716e-09	2.61187e-09	4.1407e-09	5.9255e-09	7.65429e-09	8.92508e-09	9.39395e-09	8.92508e-09	7.65429e-09	5.9255e-09	4.1407e-09	2.61187e-09	1.48716e-09	7.64346e-10	3.54611e-10	1.48505e-10	5.61385e-11	1.91561e-11	5.90041e-12	1.64053e-12	4.11734e-13	9.32773e-14	1.9075e-14	3.52111e-15	5.86711e-16	8.82463e-17	1.19811e-17	0	0	0	0	0	0	0
	0	7.96571e-17	5.86711e-16	3.90078e-15	2.34103e-14	1.26821e-13	6.20159e-13	2.73743e-12	1.09072e-11	3.92292e-11	1.2736e-10	3.7324e-10	9.87347e-10	2.35765e-09	5.0818e-09	9.88745e-09	1.73652e-08	2.75297e-08	3.93961e-08	5.089e-08	5.93389e-08	6.24562e-08	5.93389e-08	5.089e-08	3.93961e-08	2.75297e-08	1.73652e-08	9.88745e-09	5.0818e-09	2.35765e-09	9.87347e-10	3.7324e-10	1.2736e-10	3.92292e-11	1.09072e-11	2.73743e-12	6.20159e-13	1.26821e-13	2.34103e-14	3.90078e-15	5.86711e-16	7.96571e-17	0	0	0	0	0	0	0
	0	4.78058e-16	3.52111e-15	2.34103e-14	1.40496e-13	7.61109e-13	3.72185e-12	1.64286e-11	6.54588e-11	2.35432e-10	7.64346e-10	2.23998e-09	5.9255e-09	1.41493e-08	3.04981e-08	5.93389e-08	1.04216e-07	1.65218e-07	2.36433e-07	3.05413e-07	3.56119e-07	3.74827e-07	3.56119e-07	3.05413e-07	2.36433e-07	1.65218e-07	1.04216e-07	5.93389e-08	3.04981e-08	1.41493e-08	5.9255e-09	2.23998e-09	7.64346e-10	2.35432e-10	6.54588e-11	1.64286e-11	3.72185e-12	7.61109e-13	1.40496e-13	2.34103e-14	3.52111e-15	4.78058e-16	0	0	0	0	0	0	0
	0	2.58979e-15	1.9075e-14	1.26821e-13	7.61109e-13	4.12317e-12	2.01624e-11	8.89986e-11	3.54611e-10	1.27541e-09	4.1407e-09	1.21347e-08	3.21003e-08	7.66512e-08	1.65218e-07	3.21458e-07	5.64571e-07	8.95038e-07	1.28083e-06	1.65452e-06	1.92921e-06	2.03056e-06	1.92921e-06	1.65452e-06	1.28083e-06	8.95038e-07	5.64571e-07	3.21458e-07	1.65218e-07	7.66512e-08	3.21003e-08	1.21347e-08	4.1407e-09	1.27541e-09	3.54611e-10	8.89986e-11	2.01624e-11	4.12317e-12	7.61109e-13	1.26821e-13	1.9075e-14	2.58979e-15	0	0	0	0	0	0	0
	0	1.26642e-14	9.32773e-14	6.20159e-13	3.72185e-12	2.01624e-11	9.85951e-11	4.35207e-10	1.73406e-09	6.23679e-09	2.02482e-08	5.93389e-08	1.56972e-07	3.74827e-07	8.07922e-07	1.57194e-06	2.76077e-06	4.37677e-06	6.26332e-06	8.09066e-06	9.43391e-06	9.9295e-06	9.43391e-06	8.09066e-06	6.26332e-06	4.37677e-06	2.76077e-06	1.57194e-06	8.07922e-07	3.74827e-07	1.56972e-07	5.93389e-08	2.02482e-08	6.23679e-09	1.73406e-09	4.35207e-10	9.85951e-11	2.01624e-11	3.72185e-12	6.20159e-13	9.32773e-14	1.26642e-14	0	0	0	0	0	0	0
	0	5.59007e-14	4.11734e-13	2.73743e-12	1.64286e-11	8.89986e-11	4.35207e-10	1.92104e-09	7.65429e-09	2.75297e-08	8.93772e-08	2.61927e-07	6.92886e-07	1.65452e-06	3.56624e-06	6.93867e-06	1.21863e-05	1.93194e-05	2.76468e-05	3.57128e-05	4.16421e-05	4.38297e-05	4.16421e-05	3.57128e-05	2.76468e-05	1.93194e-05	1.21863e-05	6.93867e-06	3.56624e-06	1.65452e-06	6.92886e-07	2.61927e-07	8.93772e-08	2.75297e-08	7.65429e-09	1.92104e-09	4.35207e-10	8.89986e-11	1.64286e-11	2.73743e-12	4.11734e-13	5.59007e-14	0	0	0	0	0	0	0
	0	2.22734e-13	1.64053e-12	1.09072e-11	6.54588e-11	3.54611e-10	1.73406e-09	7.65429e-09	3.04981e-08	1.09691e-07	3.56119e-07	1.04364e-06	2.76077e-06	6.59235e-06	1.42095e-05	2.76468e-05	4.85556e-05	7.69773e-05	0.000110157	0.000142296	0.000165921	0.000174637	0.000165921	0.000142296	0.000110157	7.69773e-05	4.85556e-05	2.76468e-05	1.42095e-05	6.59235e-06	2.76077e-06	1.04364e-06	3.56119e-07	1.09691e-07	3.04981e-08	7.65429e-09	1.73406e-09	3.54611e-10	6.54588e-11	1.09072e-11	1.64053e-12	2.22734e-13	0	0	0	0	0	0	0
	0	8.01092e-13	5.90041e-12	3.92292e-11	2.35432e-10	1.27541e-09	6.23679e-09	2.75297e-08	1.09691e-07	3.94518e-07	1.28083e-06	3.75358e-06	9.9295e-06	2.37103e-05	5.11064e-05	9.94356e-05	0.000174637	0.00027686	0.000396197	0.000511788	0.000596757	0.000628107	0.000596757	0.000511788	0.000396197	0.00027686	0.000174637	9.94356e-05	5.11064e-05	2.37103e-05	9.9295e-06	3.75358e-06	1.28083e-06	3.94518e-07	1.09691e-07	2.75297e-08	6.23679e-09	1.27541e-09	2.35432e-10	3.92292e-11	5.90041e-12	8.01092e-13	0	0	0	0	0	0	0
	0	2.60081e-12	1.91561e-11	1.2736e-10	7.64346e-10	4.1407e-09	2.02482e-08	8.93772e-08	3.56119e-07	1.28083e-06	4.15832e-06	1.21863e-05	3.22369e-05	7.69773e-05	0.000165921	0.000322825	0.000566972	0.000898845	0.00128628	0.00166156	0.00193742	0.0020392	0.00193742	0.00166156	0.00128628	0.000898845	0.000566972	0.000322825	0.000165921	7.69773e-05	3.22369e-05	1.21863e-05	4.15832e-06	1.28083e-06	3.56119e-07	8.93772e-08	2.02482e-08	4.1407e-09	7.64346e-10	1.2736e-10	1.91561e-11	2.60081e-12	0	0	0	0	0	0	0
	0	7.62187e-12	5.61385e-11	3.7324e-10	2.23998e-09	1.21347e-08	5.93389e-08	2.61927e-07	1.04364e-06	3.75358e-06	1.21863e-05	3.57128e-05	9.44727e-05	0.000225588	0.000486244	0.000946064	0.00166156	0.00263414	0.00376955	0.00486932	0.00567775	0.00597602	0.00567775	0.00486932	0.00376955	0.00263414	0.00166156	0.000946064	0.000486244	0.000225588	9.44727e-05	3.57128e-05	1.21863e-05	3.75358e-06	1.04364e-06	2.61927e-07	5.93389e-08	1.21347e-08	2.23998e-09	3.7324e-10	5.61385e-11	7.62187e-12	0	0	0	0	0	0	0
	0	2.01624e-11	1.48505e-10	9.87347e-10	5.9255e-09	3.21003e-08	1.56972e-07	6.92886e-07	2.76077e-06	9.9295e-06	3.22369e-05	9.44727e-05	0.000249912	0.000596757	0.00128628	0.00250266	0.00439539	0.00696819	0.00997174	0.012881	0.0150196	0.0158086	0.0150196	0.012881	0.00997174	0.00696819	0.00439539	0.00250266	0.00128628	0.000596757	0.000249912	9.44727e-05	3.22369e-05	9.9295e-06	2.76077e-06	6.92886e-07	1.56972e-07	3.21003e-08	5.9255e-09	9.87347e-10	1.48505e-10	2.01624e-11	0	0	0	0	0	0	0
	0	4.81452e-11	3.54611e-10	2.35765e-09	1.41493e-08	7.66512e-08	3.74827e-07	1.65452e-06	6.59235e-06	2.37103e-05	7.69773e-05	0.000225588	0.000596757	0.00142498	0.00307147	0.00597602	0.0104956	0.0166391	0.0238112	0.0307582	0.0358648	0.0377489	0.0358648	0.0307582	0.0238112	0.0166391	0.0104956	0.00597602	0.00307147	0.00142498	0.000596757	0.000225588	7.69773e-05	2.37103e-05	6.59235e-06	1.65452e-06	3.74827e-07	7.66512e-08	1.41493e-08	2.35765e-09	3.54611e-10	4.81452e-11	0	0	0	0	0	0	0
	0	1.03775e-10	7.64346e-10	5.0818e-09	3.04981e-08	1.65218e-07	8.07922e-07	3.56624e-06	1.42095e-05	5.11064e-05	0.000165921	0.000486244	0.00128628	0.00307147	0.0066204	0.012881	0.0226227	0.0358648	0.0513238	0.0662977	0.0773047	0.0813658	0.0773047	0.0662977	0.0513238	0.0358648	0.0226227	0.012881	0.0066204	0.00307147	0.00128628	0.000486244	0.000165921	5.11064e-05	1.42095e-05	3.56624e-06	8.07922e-07	1.65218e-07	3.04981e-08	5.0818e-09	7.64346e-10	1.03775e-10	0	0	0	0	0	0	0
	0	2.0191e-10	1.48716e-09	9.88745e-09	5.93389e-08	3.21458e-07	1.57194e-06	6.93867e-06	2.76468e-05	9.94356e-05	0.000322825	0.000946064	0.00250266	0.00597602	0.012881	0.0250621	0.0440161	0.0697805	0.0998586	0.128993	0.150409	0.15831	0.150409	0.128993	0.0998586	0.0697805	0.0440161	0.0250621	0.012881	0.00597602	0.00250266	0.000946064	0.000322825	9.94356e-05	2.76468e-05	6.93867e-06	1.57194e-06	3.21458e-07	5.93389e-08	9.88745e-09	1.48716e-09	2.0191e-10	0	0	0	0	0	0	0
	0	3.54611e-10	2.61187e-09	1.73652e-08	1.04216e-07	5.64571e-07	2.76077e-06	1.21863e-05	4.85556e-05	0.000174637	0.000566972	0.00166156	0.00439539	0.0104956	0.0226227	0.0440161	0.0773047	0.122554	0.17538	0.226548	0.26416	0.278037	0.26416	0.226548	0.17538	0.122554	0.0773047	0.0440161	0.0226227	0.0104956	0.00439539	0.00166156	0.000566972	0.000174637	4.85556e-05	1.21863e-05	2.76077e-06	5.64571e-07	1.04216e-07	1.73652e-08	2.61187e-09	3.54611e-10	0	0	0	0	0	0	0
	0	5.62179e-10	4.1407e-09	2.75297e-08	1.65218e-07	8.95038e-07	4.37677e-06	1.93194e-05	7.69773e-05	0.00027686	0.000898845	0.00263414	0.00696819	0.0166391	0.0358648	0.0697805	0.122554	0.194291	0.278037	0.359155	0.418784	0.440784	0.418784	0.359155	0.278037	0.194291	0.122554	0.0697805	0.0358648	0.0166391	0.00696819	0.00263414	0.000898845	0.00027686	7.69773e-05	1.93194e-05	4.37677e-06	8.95038e-07	1.65218e-07	2.75297e-08	4.1407e-09	5.62179e-10	0	0	0	0	0	0	0
	0	8.045e-10	5.9255e-09	3.93961e-08	2.36433e-07	1.28083e-06	6.26332e-06	2.76468e-05	0.000110157	0.000396197	0.00128628	0.00376955	0.00997174	0.0238112	0.0513238	0.0998586	0.17538	0.278037	0.397882	0.513965	0.599296	0.630779	0.599296	0.513965	0.397882	0.278037	0.17538	0.0998586	0.0513238	0.0238112	0.00997174	0.00376955	0.00128628	0.000396197	0.000110157	2.76468e-05	6.26332e-06	1.28083e-06	2.36433e-07	3.93961e-08	5.9255e-09	8.045e-10	0	0	0	0	0	0	0
	0	1.03922e-09	7.65429e-09	5.089e-08	3.05413e-07	1.65452e-06	8.09066e-06	3.57128e-05	0.000142296	0.000511788	0.00166156	0.00486932	0.012881	0.0307582	0.0662977	0.128993	0.226548	0.359155	0.513965	0.663916	0.774142	0.81481	0.774142	0.663916	0.513965	0.359155	0.226548	0.128993	0.0662977	0.0307582	0.012881	0.00486932	0.00166156	0.000511788	0.000142296	3.57128e-05	8.09066e-06	1.65452e-06	3.05413e-07	5.089e-08	7.65429e-09	1.03922e-09	0	0	0	0	0	0	0
	0	1.21175e-09	8.92508e-09	5.93389e-08	3.56119e-07	1.92921e-06	9.43391e-06	4.16421e-05	0.000165921	0.000596757	0.00193742	0.00567775	0.0150196	0.0358648	0.0773047	0.150409	0.26416	0.418784	0.599296	0.774142	0.902668	0.950089	0.902668	0.774142	0.599296	0.418784	0.26416	0.150409	0.0773047	0.0358648	0.0150196	0.00567775	0.00193742	0.000596757	0.000165921	4.16421e-05	9.43391e-06	1.92921e-06	3.56119e-07	5.93389e-08	8.92508e-09	1.21175e-09	0	0	0	0	0	0	0
	0	1.27541e-09	9.39395e-09	6.24562e-08	3.74827e-07	2.03056e-06	9.9295e-06	4.38297e-05	0.000174637	0.000628107	0.0020392	0.00597602	0.0158086	0.0377489	0.0813658	0.15831	0.278037	0.440784	0.630779	0.81481	0.950089	1	0.950089	0.81481	0.630779	0.440784	0.278037	0.15831	0.0813658	0.0377489	0.0158086	0.00597602	0.0020392	0.000628107	0.000174637	4.38297e-05	9.9295e-06	2.03056e-06	3.74827e-07	6.24562e-08	9.39395e-09	1.27541e-09	0	0	0	0	0	0	0
	0	1.21175e-09	8.92508e-09	5.93389e-08	3.56119e-07	1.92921e-06	9.43391e-06	4.16421e-05	0.000165921	0.000596757	0.00193742	0.00567775	0.0150196	0.0358648	0.0773047	0.150409	0.26416	0.418784	0.599296	0.774142	0.902668	0.950089	0.902668	0.774142	0.599296	0.418784	0.26416	0.150409	0.0773047	0.0358648	0.0150196	0.00567775	0.00193742	0.000596757	0.000165921	4.16421e-05	9.43391e-06	1.92921e-06	3.56119e-07	5.93389e-08	8.92508e-09	1.21175e-09	0	0	0	0	0	0	0
	0	1.03922e-09	7.65429e-09	5.089e-08	3.05413e-07	1.65452e-06	8.09066e-06	3.57128e-05	0.000142296	0.000511788	0.00166156	0.00486932	0.012881	0.0307582	0.0662977	0.128993	0.226548	0.359155	0.513965	0.663916	0.774142	0.81481	0.774142	0.663916	0.513965	0.359155	0.226548	0.128993	0.0662977	0.0307582	0.012881	0.00486932	0.00166156	0.000511788	0.000142296	3.57128e-05	8.09066e-06	1.65452e-06	3.05413e-07	5.089e-08	7.65429e-09	1.03922e-09	0	0	0	0	0	0	0
	0	8.045e-10	5.9255e-09	3.93961e-08	2.36433e-07	1.28083e-06	6.26332e-06	2.76468e-05	0.000110157	0.000396197	0.00128628	0.00376955	0.00997174	0.0238112	0.0513238	0.0998586	0.17538	0.278037	0.397882	0.513965	0.599296	0.630779	0.599296	0.513965	0.397882	0.278037	0.17538	0.0998586	0.0513238	0.0238112	0.00997174	0.00376955	0.00128628	0.000396197	0.000110157	2.76468e-05	6.26332e-06	1.28083e-06	2.36433e-07	3.93961e-08	5.9255e-09	8.045e-10	0	0	0	0	0	0	0
	0	5.62179e-10	4.1407e-09	2.75297e-08	1.65218e-07	8.95038e-07	4.37677e-06	1.93194e-05	7.69773e-05	0.00027686	0.000898845	0.00263414	0.00696819	0.0166391	0.0358648	0.0697805	0.122554	0.194291	0.278037	0.359155	0.418784	0.440784	0.418784	0.359155	0.278037	0.194291	0.122554	0.0697805	0.0358648	0.0166391	0.00696819	0.00263414	0.000898845	0.00027686	7.69773e-05	1.93194e-05	4.37677e-06	8.95038e-07	1.65218e-07	2.75297e-08	4.1407e-09	5.62179e-10	0	0	0	0	0	0	0
	0	3.54611e-10	2.61187e-09	1.73652e-08	1.04216e-07	5.64571e-07	2.76077e-06	1.21863e-05	4.85556e-05	0.000174637	0.000566972	0.00166156	0.00439539	0.0104956	0.0226227	0.0440161	0.0773047	0.122554	0.17538	0.226548	0.26416	0.278037	0.26416	0.226548	0.17538	0.122554	0.0773047	0.0440161	0.0226227	0.0104956	0.00439539	0.00166156	0.000566972	0.000174637	4.85556e-05	1.21863e-05	2.76077e-06	5.64571e-07	1.04216e-07	1.73652e-08	2.61187e-09	3.54611e-10	0	0	0	0	0	0	0
	0	2.0191e-10	1.48716e-09	9.88745e-09	5.93389e-08	3.21458e-07	1.57194e-06	6.93867e-06	2.76468e-05	9.94356e-05	0.000322825	0.000946064	0.00250266	0.00597602	0.012881	0.0250621	0.0440161	0.0697805	0.0998586	0.128993	0.150409	0.15831	0.150409	0.128993	0.0998586	0.0697805	0.0440161	0.0250621	0.012881	0.00597602	0.00250266	0.000946064	0.000322825	9.94356e-05	2.76468e-05	6.93867e-06	1.57194e-06	3.21458e-07	5.93389e-08	9.88745e-09	1.48716e-09	2.0191e-10	0	0	0	0	0	0	0
	0	1.03775e-10	7.64346e-10	5.0818e-09	3.04981e-08	1.65218e-07	8.07922e-07	3.56624e-06	1.42095e-05	5.11064e-05	0.000165921	0.000486244	0.00128628	0.00307147	0.0066204	0.012881	0.0226227	0.0358648	0.0513238	0.0662977	0.0773047	0.0813658	0.0773047	0.0662977	0.0513238	0.0358648	0.0226227	0.012881	0.0066204	0.00307147	0.00128628	0.000486244	0.000165921	5.11064e-05	1.42095e-05	3.56624e-06	8.07922e-07	1.65218e-07	3.04981e-08	5.0818e-09	7.64346e-10	1.03775e-10	0	0	0	0	0	0	0
	0	4.81452e-11	3.54611e-10	2.35765e-09	1.41493e-08	7.66512e-08	3.74827e-07	1.65452e-06	6.59235e-06	2.37103e-05	7.69773e-05	0.000225588	0.000596757	0.00142498	0.00307147	0.00597602	0.0104956	0.0166391	0.0238112	0.0307582	0.0358648	0.0377489	0.0358648	0.0307582	0.0238112	0.0166391	0.0104956	0.00597602	0.00307147	0.00142498	0.000596757	0.000225588	7.69773e-05	2.37103e-05	6.59235e-06	1.65452e-06	3.74827e-07	7.66512e-08	1.41493e-08	2.35765e-09	3.54611e-10	4.81452e-11	0	0	0	0	0	0	0
	0	2.01624e-11	1.48505e-10	9.87347e-10	5.9255e-09	3.21003e-08	1.56972e-07	6.92886e-07	2.76077e-06	9.9295e-06	3.22369e-05	9.44727e-05	0.000249912	0.000596757	0.00128628	0.00250266	0.00439539	0.00696819	0.00997174	0.012881	0.0150196	0.0158086	0.0150196	0.012881	0.00997174	0.00696819	0.00439539	0.00250266	0.00128628	0.000596757	0.000249912	9.44727e-05	3.22369e-05	9.9295e-06	2.76077e-06	6.92886e-07	1.56972e-07	3.21003e-08	5.9255e-09	9.87347e-10	1.48505e-10	2.01624e-11	0	0	0	0	0	0	0
	0	7.62187e-12	5.61385e-11	3.7324e-10	2.23998e-09	1.21347e-08	5.93389e-08	2.61927e-07	1.04364e-06	3.75358e-06	1.21863e-05	3.57128e-05	9.44727e-05	0.000225588	0.000486244	0.000946064	0.00166156	0.00263414	0.00376955	0.00486932	0.00567775	0.00597602	0.00567775	0.00486932	0.00376955	0.00263414	0.00166156	0.000946064	0.000486244	0.000225588	9.44727e-05	3.57128e-05	1.21863e-05	3.75358e-06	1.04364e-06	2.61927e-07	5.93389e-08	1.21347e-08	2.23998e-09	3.7324e-10	5.61385e-11	7.62187e-12	0	0	0	0	0	0	0
	0	2.60081e-12	1.91561e-11	1.2736e-10	7.64346e-10	4.1407e-09	2.02482e-08	8.93772e-08	3.56119e-07	1.28083e-06	4.15832e-06	1.21863e-05	3.22369e-05	7.69773e-05	0.000165921	0.000322825	0.000566972	0.000898845	0.00128628	0.00166156	0.00193742	0.0020392	0.00193742	0.00166156	0.00128628	0.000898845	0.000566972	0.000322825	0.000165921	7.69773e-05	3.22369e-05	1.21863e-05	4.15832e-06	1.28083e-06	3.56119e-07	8.93772e-08	2.02482e-08	4.1407e-09	7.64346e-10	1.2736e-10	1.91561e-11	2.60081e-12	0	0	0	0	0	0	0
	0	8.01092e-13	5.90041e-12	3.92292e-11	2.35432e-10	1.27541e-09	6.23679e-09	2.75297e-08	1.09691e-07	3.94518e-07	1.28083e-06	3.75358e-06	9.9295e-06	2.37103e-05	5.11064e-05	9.94356e-05	0.000174637	0.00027686	0.000396197	0.000511788	0.000596757	0.000628107	0.000596757	0.000511788	0.000396197	0.00027686	0.000174637	9.94356e-05	5.11064e-05	2.37103e-05	9.9295e-06	3.75358e-06	1.28083e-06	3.94518e-07	1.09691e-07	2.75297e-08	6.23679e-09	1.27541e-09	2.35432e-10	3.92292e-11	5.90041e-12	8.01092e-13	0	0	0	0	0	0	0
	0	2.22734e-13	1.64053e-12	1.09072e-11	6.54588e-11	3.54611e-10	1.73406e-09	7.65429e-09	3.04981e-08	1.09691e-07	3.56119e-07	1.04364e-06	2.76077e-06	6.59235e-06	1.42095e-05	2.76468e-05	4.85556e-05	7.69773e-05	0.000110157	0.000142296	0.000165921	0.000174637	0.000165921	0.000142296	0.000110157	7.69773e-05	4.85556e-05	2.76468e-05	1.42095e-05	6.59235e-06	2.76077e-06	1.04364e-06	3.56119e-07	1.09691e-07	3.04981e-08	7.65429e-09	1.73406e-09	3.54611e-10	6.54588e-11	1.09072e-11	1.64053e-12	2.22734e-13	0	0	0	0	0	0	0
	0	5.59007e-14	4.11734e-13	2.73743e-12	1.64286e-11	8.89986e-11	4.35207e-10	1.92104e-09	7.65429e-09	2.75297e-08	8.93772e-08	2.61927e-07	6.92886e-07	1.65452e-06	3.56624e-06	6.93867e-06	1.21863e-05	1.93194e-05	2.76468e-05	3.57128e-05	4.16421e-05	4.38297e-05	4.16421e-05	3.57128e-05	2.76468e-05	1.93194e-05	1.21863e-05	6.93867e-06	3.56624e-06	1.65452e-06	6.92886e-07	2.61927e-07	8.93772e-08	2.75297e-08	7.65429e-09	1.92104e-09	4.35207e-10	8.89986e-11	1.64286e-11	2.73743e-12	4.11734e-13	5.59007e-14	0	0	0	0	0	0	0
	0	1.26642e-14	9.32773e-14	6.20159e-13	3.72185e-12	2.01624e-11	9.85951e-11	4.35207e-10	1.73406e-09	6.23679e-09	2.02482e-08	5.93389e-08	1.56972e-07	3.74827e-07	8.07922e-07	1.57194e-06	2.76077e-06	4.37677e-06	6.26332e-06	8.09066e-06	9.43391e-06	9.9295e-06	9.43391e-06	8.09066e-06	6.26332e-06	4.37677e-06	2.76077e-06	1.57194e-06	8.07922e-07	3.74827e-07	1.56972e-07	5.93389e-08	2.02482e-08	6.23679e-09	1.73406e-09	4.35207e-10	9.85951e-11	2.01624e-11	3.72185e-12	6.20159e-13	9.32773e-14	1.26642e-14	0	0	0	0	0	0	0
	0	2.58979e-15	1.9075e-14	1.26821e-13	7.61109e-13	4.12317e-12	2.01624e-11	8.89986e-11	3.54611e-10	1.27541e-09	4.1407e-09	1.21347e-08	3.21003e-08	7.66512e-08	1.65218e-07	3.21458e-07	5.64571e-07	8.95038e-07	1.28083e-06	1.65452e-06	1.92921e-06	2.03056e-06	1.92921e-06	1.65452e-06	1.28083e-06	8.95038e-07	5.64571e-07	3.21458e-07	1.65218e-07	7.66512e-08	3.21003e-08	1.21347e-08	4.1407e-09	1.27541e-09	3.54611e-10	8.89986e-11	2.01624e-11	4.12317e-12	7.61109e-13	1.26821e-13	1.9075e-14	2.58979e-15	0	0	0	0	0	0	0
	0	4.78058e-16	3.52111e-15	2.34103e-14	1.40496e-13	7.61109e-13	3.72185e-12	1.64286e-11	6.54588e-11	2.35432e-10	7.64346e-10	2.23998e-09	5.9255e-09	1.41493e-08	3.04981e-08	5.93389e-08	1.04216e-07	1.65218e-07	2.36433e-07	3.05413e-07	3.56119e-07	3.74827e-07	3.56119e-07	3.05413e-07	2.36433e-07	1.65218e-07	1.04216e-07	5.93389e-08	3.04981e-08	1.41493e-08	5.9255e-09	2.23998e-09	7.64346e-10	2.35432e-10	6.54588e-11	1.64286e-11	3.72185e-12	7.61109e-13	1.40496e-13	2.34103e-14	3.52111e-15	4.78058e-16	0	0	0	0	0	0	0
	0	7.96571e-17	5.86711e-16	3.90078e-15	2.34103e-14	1.26821e-13	6.20159e-13	2.73743e-12	1.09072e-11	3.92292e-11	1.2736e-10	3.7324e-10	9.87347e-10	2.35765e-09	5.0818e-09	9.88745e-09	1.73652e-08	2.75297e-08	3.93961e-08	5.089e-08	5.93389e-08	6.24562e-08	5.93389e-08	5.089e-08	3.93961e-08	2.75297e-08	1.73652e-08	9.88745e-09	5.0818e-09	2.35765e-09	9.87347e-10	3.7324e-10	1.2736e-10	3.92292e-11	1.09072e-11	2.73743e-12	6.20159e-13	1.26821e-13	2.34103e-14	3.90078e-15	5.86711e-16	7.96571e-17	0	0	0	0	0	0	0
	0	1.19811e-17	8.82463e-17	5.86711e-16	3.52111e-15	1.9075e-14	9.32773e-14	4.11734e-13	1.64053e-12	5.90041e-12	1.91561e-11	5.61385e-11	1.48505e-10	3.54611e-10	7.64346e-10	1.48716e-09	2.61187e-09	4.1407e-09	5.9255e-09	7.65429e-09	8.92508e-09	9.39395e-09	8.92508e-09	7.65429e-09	5.9255e-09	4.1407e-09	2.61187e-09	1.48716e-09	7.64346e-10	3.54611e-10	1.48505e-10	5.61385e-11	1.91561e-11	5.90041e-12	1.64053e-12	4.11734e-13	9.32773e-14	1.9075e-14	3.52111e-15	5.86711e-16	8.82463e-17	1.19811e-17	0	0	0	0	0	0	0
	0	1.62666e-18	1.19811e-17	7.96571e-17	4.78058e-16	2.58979e-15	1.26642e-14	5.59007e-14	2.22734e-13	8.01092e-13	2.60081e-12	7.62187e-12	2.01624e-11	4.81452e-11	1.03775e-10	2.0191e-10	3.54611e-10	5.62179e-10	8.045e-10	1.03922e-09	1.21175e-09	1.27541e-09	1.21175e-09	1.03922e-09	8.045e-10	5.62179e-10	3.54611e-10	2.0191e-10	1.03775e-10	4.81452e-11	2.01624e-11	7.62187e-12	2.60081e-12	8.01092e-13	2.22734e-13	5.59007e-14	1.26642e-14	2.58979e-15	4.78058e-16	7.96571e-17	1.19811e-17	1.62666e-18	0	0	0	0	0	0	0
	0	0	0	0	0	0	0	0	0	0	0	0	0	0	0	0	0	0	0	0	0	0	0	0	0	0	0	0	0	0	0	0	0	0	0	0	0	0	0	0	0	0	0	0	0	0	0	0	0
	0	0	0	0	0	0	0	0	0	0	0	0	0	0	0	0	0	0	0	0	0	0	0	0	0	0	0	0	0	0	0	0	0	0	0	0	0	0	0	0	0	0	0	0	0	0	0	0	0
	0	0	0	0	0	0	0	0	0	0	0	0	0	0	0	0	0	0	0	0	0	0	0	0	0	0	0	0	0	0	0	0	0	0	0	0	0	0	0	0	0	0	0	0	0	0	0	0	0
	0	0	0	0	0	0	0	0	0	0	0	0	0	0	0	0	0	0	0	0	0	0	0	0	0	0	0	0	0	0	0	0	0	0	0	0	0	0	0	0	0	0	0	0	0	0	0	0	0
	0	0	0	0	0	0	0	0	0	0	0	0	0	0	0	0	0	0	0	0	0	0	0	0	0	0	0	0	0	0	0	0	0	0	0	0	0	0	0	0	0	0	0	0	0	0	0	0	0
	0	0	0	0	0	0	0	0	0	0	0	0	0	0	0	0	0	0	0	0	0	0	0	0	0	0	0	0	0	0	0	0	0	0	0	0	0	0	0	0	0	0	0	0	0	0	0	0	0
	0	0	0	0	0	0	0	0	0	0	0	0	0	0	0	0	0	0	0	0	0	0	0	0	0	0	0	0	0	0	0	0	0	0	0	0	0	0	0	0	0	0	0	0	0	0	0	0	0
	0	0	0	0	0	0	0	0	0	0	0	0	0	0	0	0	0	0	0	0	0	0	0	0	0	0	0	0	0	0	0	0	0	0	0	0	0	0	0	0	0	0	0	0	0	0	0	0	0
	0	0	0	0	0	0	0	0	0	0	0	0	0	0	0	0	0	0	0	0	0	0	0	0	0	0	0	0	0	0	0	0	0	0	0	0	0	0	0	0	0	0	0	0	0	0	0	0	0
	0	0	0	0	0	0	0	0	0	0	0	0	0	0	0	0	0	0	0	0	0	0	0	0	0	0	0	0	0	0	0	0	0	0	0	0	0	0	0	0	0	0	0	0	0	0	0	0	0
	0	0	0	0	0	0	0	0	0	0	0	0	0	0	0	0	0	0	0	0	0	0	0	0	0	0	0	0	0	0	0	0	0	0	0	0	0	0	0	0	0	0	0	0	0	0	0	0	0
	0	0	0	0	0	0	0	0	0	0	0	0	0	0	0	0	0	0	0	0	0	0	0	0	0	0	0	0	0	0	0	0	0	0	0	0	0	0	0	0	0	0	0	0	0	0	0	0	0
	0	0	0	0	0	0	0	0	0	0	0	0	0	0	0	0	0	0	0	0	0	0	0	0	0	0	0	0	0	0	0	0	0	0	0	0	0	0	0	0	0	0	0	0	0	0	0	0	0
	0	0	0	0	0	0	0	0	0	0	0	0	0	0	0	0	0	0	0	0	0	0	0	0	0	0	0	0	0	0	0	0	0	0	0	0	0	0	0	0	0	0	0	0	0	0	0	0	0
	0	0	0	0	0	0	0	0	0	0	0	0	0	0	0	0	0	0	0	0	0	0	0	0	0	0	0	0	0	0	0	0	0	0	0	0	0	0	0	0	0	0	0	0	0	0	0	0	0
	0	0	0	0	0	0	0	0	0	0	0	0	0	0	0	0	0	0	0	0	0	0	0	0	0	0	0	0	0	0	0	0	0	0	0	0	0	0	0	0	0	0	0	0	0	0	0	0	0
	0	0	0	0	0	0	0	0	0	0	0	0	0	0	0	0	0	0	0	0	0	0	0	0	0	0	0	0	0	0	0	0	0	0	0	0	0	0	0	0	0	0	0	0	0	0	0	0	0
	0	0	0	0	0	0	0	0	0	0	0	0	0	0	0	0	0	0	0	0	0	0	0	0	0	0	0	0	0	0	0	0	0	0	0	0	0	0	0	0	0	0	0	0	0	0	0	0	0
	0	0	0	0	0	0	0	0	0	0	0	0	0	0	0	0	0	0	0	0	0	0	0	0	0	0	0	0	0	0	0	0	0	0	0	0	0	0	0	0	0	0	0	0	0	0	0	0	0
	0	0	0	0	0	0	0	0	0	0	0	0	0	0	0	0	0	0	0	0	0	0	0	0	0	0	0	0	0	0	0	0	0	0	0	0	0	0	0	0	0	0	0	0	0	0	0	0	0
	0	0	0	0	0	0	0	0	0	0	0	0	0	0	0	0	0	0	0	0	0	0	0	0	0	0	0	0	0	0	0	0	0	0	0	0	0	0	0	0	0	0	0	0	0	0	0	0	0
	0	0	0	0	0	0	0	0	0	0	0	0	0	0	0	0	0	0	0	0	0	0	0	0	0	0	0	0	0	0	0	0	0	0	0	0	0	0	0	0	0	0	0	0	0	0	0	0	0
	0	0	0	0	0	0	0	0	0	0	0	0	0	0	0	0	0	0	0	0	0	0	0	0	0	0	0	0	0	0	0	0	0	0	0	0	0	0	0	0	0	0	0	0	0	0	0	0	0
	0	0	0	0	0	0	0	0	0	0	0	0	0	0	0	0	0	0	0	0	0	0	0	0	0	0	0	0	0	0	0	0	0	0	0	0	0	0	0	0	0	0	0	0	0	0	0	0	0
	0	0	0	0	0	0	0	0	0	0	0	0	0	0	0	0	0	0	0	0	0	0	0	0	0	0	0	0	0	0	0	0	0	0	0	0	0	0	0	0	0	0	0	0	0	0	0	0	0
	0	0	0	0	0	0	0	0	0	0	0	0	0	0	0	0	0	0	0	0	0	0	0	0	0	0	0	0	0	0	0	0	0	0	0	0	0	0	0	0	0	0	0	0	0	0	0	0	0
	0	0	0	0	0	0	0	0	0	0	0	0	0	0	0	0	0	0	0	0	0	0	0	0	0	0	0	0	0	0	0	0	0	0	0	0	0	0	0	0	0	0	0	0	0	0	0	0	0
	0	0	0	0	0	0	0	0	0	0	0	0	0	0	0	0	0	0	0	0	0	0	0	0	0	0	0	0	0	0	0	0	0	0	0	0	0	0	0	0	0	0	0	0	0	0	0	0	0
	0	0	0	0	0	0	0	0	0	0	0	0	0	0	0	0	0	0	0	0	0	0	0	0	0	0	0	0	0	0	0	0	0	0	0	0	0	0	0	0	0	0	0	0	0	0	0	0	0
	0	0	0	0	0	0	0	0	0	0	0	0	0	0	0	0	0	0	0	0	0	0	0	0	0	0	0	0	0	0	0	0	0	0	0	0	0	0	0	0	0	0	0	0	0	0	0	0	0
	0	0	0	0	0	0	0	0	0	0	0	0	0	0	0	0	0	0	0	0	0	0	0	0	0	0	0	0	0	0	0	0	0	0	0	0	0	0	0	0	0	0	0	0	0	0	0	0	0
	0	0	0	0	0	0	0	0	0	0	0	0	0	0	0	0	0	0	0	0	0	0	0	0	0	0	0	0	0	0	0	0	0	0	0	0	0	0	0	0	0	0	0	0	0	0	0	0	0
	0	0	0	0	0	0	0	0	0	0	0	0	0	0	0	0	0	0	0	0	0	0	0	0	0	0	0	0	0	0	0	0	0	0	0	0	0	0	0	0	0	0	0	0	0	0	0	0	0
	0	0	0	0	0	0	0	0	0	0	0	0	0	0	0	0	0	0	0	0	0	0	0	0	0	0	0	0	0	0	0	0	0	0	0	0	0	0	0	0	0	0	0	0	0	0	0	0	0
	0	0	0	0	0	0	0	0	0	0	0	0	0	0	0	0	0	0	0	0	0	0	0	0	0	0	0	0	0	0	0	0	0	0	0	0	0	0	0	0	0	0	0	0	0	0	0	0	0
	0	0	0	0	0	0	0	0	0	0	0	0	0	0	0	0	0	0	0	0	0	0	0	0	0	0	0	0	0	0	0	0	0	0	0	0	0	0	0	0	0	0	0	0	0	0	0	0	0
	0	0	0	0	0	0	0	0	0	0	0	0	0	0	0	0	0	0	0	0	0	0	0	0	0	0	0	0	0	0	0	0	0	0	0	0	0	0	0	0	0	0	0	0	0	0	0	0	0
	0	0	0	0	0	0	0	0	0	0	0	0	0	0	0	0	0	0	0	0	0	0	0	0	0	0	0	0	0	0	0	0	0	0	0	0	0	0	0	0	0	0	0	0	0	0	0	0	0
	0	0	0	0	0	0	0	0	0	0	0	0	0	0	0	0	0	0	0	0	0	0	0	0	0	0	0	0	0	0	0	0	0	0	0	0	0	0	0	0	0	0	0	0	0	0	0	0	0
	0	0	0	0	0	0	0	0	0	0	0	0	0	0	0	0	0	0	0	0	0	0	0	0	0	0	0	0	0	0	0	0	0	0	0	0	0	0	0	0	0	0	0	0	0	0	0	0	0
	0	0	0	0	0	0	0	0	0	0	0	0	0	0	0	0	0	0	0	0	0	0	0	0	0	0	0	0	0	0	0	0	0	0	0	0	0	0	0	0	0	0	0	0	0	0	0	0	0
	0	0	0	0	0	0	0	0	0	0	0	0	0	0	0	0	0	0	0	0	0	0	0	0	0	0	0	0	0	0	0	0	0	0	0	0	0	0	0	0	0	0	0	0	0	0	0	0	0
	0	0	0	0	0	0	0	0	0	0	0	0	0	0	0	0	0	0	0	0	0	0	0	0	0	0	0	0	0	0	0	0	0	0	0	0	0	0	0	0	0	0	0	0	0	0	0	0	0
	0	0	0	0	0	0	0	0	0	0	0	0	0	0	0	0	0	0	0	0	0	0	0	0	0	0	0	0	0	0	0	0	0	0	0	0	0	0	0	0	0	0	0	0	0	0	0	0	0
	0	0	0	0	0	0	0	0	0	0	0	0	0	0	0	0	0	0	0	0	0	0	0	0	0	0	0	0	0	0	0	0	0	0	0	0	0	0	0	0	0	0	0	0	0	0	0	0	0
	0	0	0	0	0	0	0	0	0	0	0	0	0	0	0	0	0	0	0	0	0	0	0	0	0	0	0	0	0	0	0	0	0	0	0	0	0	0	0	0	0	0	0	0	0	0	0	0	0
	0	0	0	0	0	0	0	0	0	0	0	0	0	0	0	0	0	0	0	0	0	0	0	0	0	0	0	0	0	0	0	0	0	0	0	0	0	0	0	0	0	0	0	0	0	0	0	0	0
	0	0	0	0	0	0	0	0	0	0	0	0	0	0	0	0	0	0	0	0	0	0	0	0	0	0	0	0	0	0	0	0	0	0	0	0	0	0	0	0	0	0	0	0	0	0	0	0	0
	0	0	0	0	0	0	0	0	0	0	0	0	0	0	0	0	0	0	0	0	0	0	0	0	0	0	0	0	0	0	0	0	0	0	0	0	0	0	0	0	0	0	0	0	0	0	0	0	0
	0	0	0	0	0	0	0	0	0	0	0	0	0	0	0	0	0	0	0	0	0	0	0	0	0	0	0	0	0	0	0	0	0	0	0	0	0	0	0	0	0	0	0	0	0	0	0	0	0
	0	0	0	0	0	0	0	0	0	0	0	0	0	0	0	0	0	0	0	0	0	0	0	0	0	0	0	0	0	0	0	0	0	0	0	0	0	0	0	0	0	0	0	0	0	0	0	0	0
	0	0	0	0	0	0	0	0	0	0	0	0	0	0	0	0	0	0	0	0	0	0	0	0	0	0	0	0	0	0	0	0	0	0	0	0	0	0	0	0	0	0	0	0	0	0	0	0	0
	0	0	0	0	0	0	0	0	0	0	0	0	0	0	0	0	0	0	0	0	0	0	0	0	0	0	0	0	0	0	0	0	0	0	0	0	0	0	0	0	0	0	0	0	0	0	0	0	0
	0	0	0	0	0	0	0	0	0	0	0	0	0	0	0	0	0	0	0	0	0	0	0	0	0	0	0	0	0	0	0	0	0	0	0	0	0	0	0	0	0	0	0	0	0	0	0	0	0
	0	0	0	0	0	0	0	0	0	0	0	0	0	0	0	0	0	0	0	0	0	0	0	0	0	0	0	0	0	0	0	0	0	0	0	0	0	0	0	0	0	0	0	0	0	0	0	0	0
	0	0	0	0	0	0	0	0	0	0	0	0	0	0	0	0	0	0	0	0	0	0	0	0	0	0	0	0	0	0	0	0	0	0	0	0	0	0	0	0	0	0	0	0	0	0	0	0	0
	0	0	0	0	0	0	0	0	0	0	0	0	0	0	0	0	0	0	0	0	0	0	0	0	0	0	0	0	0	0	0	0	0	0	0	0	0	0	0	0	0	0	0	0	0	0	0	0	0
	0	0	0	0	0	0	0	0	0	0	0	0	0	0	0	0	0	0	0	0	0	0	0	0	0	0	0	0	0	0	0	0	0	0	0	0	0	0	0	0	0	0	0	0	0	0	0	0	0
	0	0	0	0	0	0	0	0	0	0	0	0	0	0	0	0	0	0	0	0	0	0	0	0	0	0	0	0	0	0	0	0	0	0	0	0	0	0	0	0	0	0	0	0	0	0	0	0	0
	0	0	0	0	0	0	0	0	0	0	0	0	0	0	0	0	0	0	0	0	0	0	0	0	0	0	0	0	0	0	0	0	0	0	0	0	0	0	0	0	0	0	0	0	0	0	0	0	0
	0	0	0	0	0	0	0	0	0	0	0	0	0	0	0	0	0	0	0	0	0	0	0	0	0	0	0	0	0	0	0	0	0	0	0	0	0	0	0	0	0	0	0	0	0	0	0	0	0
	0	0	0	0	0	0	0	0	0	0	0	0	0	0	0	0	0	0	0	0	0	0	0	0	0	0	0	0	0	0	0	0	0	0	0	0	0	0	0	0	0	0	0	0	0	0	0	0	0
	0	0	0	0	0	0	0	0	0	0	0	0	0	0	0	0	0	0	0	0	0	0	0	0	0	0	0	0	0	0	0	0	0	0	0	0	0	0	0	0	0	0	0	0	0	0	0	0	0
	0	0	0	0	0	0	0	0	0	0	0	0	0	0	0	0	0	0	0	0	0	0	0	0	0	0	0	0	0	0	0	0	0	0	0	0	0	0	0	0	0	0	0	0	0	0	0	0	0
	0	0	0	0	0	0	0	0	0	0	0	0	0	0	0	0	0	0	0	0	0	0	0	0	0	0	0	0	0	0	0	0	0	0	0	0	0	0	0	0	0	0	0	0	0	0	0	0	0
	0	0	0	0	0	0	0	0	0	0	0	0	0	0	0	0	0	0	0	0	0	0	0	0	0	0	0	0	0	0	0	0	0	0	0	0	0	0	0	0	0	0	0	0	0	0	0	0	0
	0	0	0	0	0	0	0	0	0	0	0	0	0	0	0	0	0	0	0	0	0	0	0	0	0	0	0	0	0	0	0	0	0	0	0	0	0	0	0	0	0	0	0	0	0	0	0	0	0
	0	0	0	0	0	0	0	0	0	0	0	0	0	0	0	0	0	0	0	0	0	0	0	0	0	0	0	0	0	0	0	0	0	0	0	0	0	0	0	0	0	0	0	0	0	0	0	0	0
	0	0	0	0	0	0	0	0	0	0	0	0	0	0	0	0	0	0	0	0	0	0	0	0	0	0	0	0	0	0	0	0	0	0	0	0	0	0	0	0	0	0	0	0	0	0	0	0	0
	0	0	0	0	0	0	0	0	0	0	0	0	0	0	0	0	0	0	0	0	0	0	0	0	0	0	0	0	0	0	0	0	0	0	0	0	0	0	0	0	0	0	0	0	0	0	0	0	0
	0	0	0	0	0	0	0	0	0	0	0	0	0	0	0	0	0	0	0	0	0	0	0	0	0	0	0	0	0	0	0	0	0	0	0	0	0	0	0	0	0	0	0	0	0	0	0	0	0
	0	0	0	0	0	0	0	0	0	0	0	0	0	0	0	0	0	0	0	0	0	0	0	0	0	0	0	0	0	0	0	0	0	0	0	0	0	0	0	0	0	0	0	0	0	0	0	0	0
	0	0	0	0	0	0	0	0	0	0	0	0	0	0	0	0	0	0	0	0	0	0	0	0	0	0	0	0	0	0	0	0	0	0	0	0	0	0	0	0	0	0	0	0	0	0	0	0	0
	0	0	0	0	0	0	0	0	0	0	0	0	0	0	0	0	0	0	0	0	0	0	0	0	0	0	0	0	0	0	0	0	0	0	0	0	0	0	0	0	0	0	0	0	0	0	0	0	0
	0	0	0	0	0	0	0	0	0	0	0	0	0	0	0	0	0	0	0	0	0	0	0	0	0	0	0	0	0	0	0	0	0	0	0	0	0	0	0	0	0	0	0	0	0	0	0	0	0
	0	0	0	0	0	0	0	0	0	0	0	0	0	0	0	0	0	0	0	0	0	0	0	0	0	0	0	0	0	0	0	0	0	0	0	0	0	0	0	0	0	0	0	0	0	0	0	0	0
	0	0	0	0	0	0	0	0	0	0	0	0	0	0	0	0	0	0	0	0	0	0	0	0	0	0	0	0	0	0	0	0	0	0	0	0	0	0	0	0	0	0	0	0	0	0	0	0	0
	0	0	0	0	0	0	0	0	0	0	0	0	0	0	0	0	0	0	0	0	0	0	0	0	0	0	0	0	0	0	0	0	0	0	0	0	0	0	0	0	0	0	0	0	0	0	0	0	0
	0	0	0	0	0	0	0	0	0	0	0	0	0	0	0	0	0	0	0	0	0	0	0	0	0	0	0	0	0	0	0	0	0	0	0	0	0	0	0	0	0	0	0	0	0	0	0	0	0
	0	0	0	0	0	0	0	0	0	0	0	0	0	0	0	0	0	0	0	0	0	0	0	0	0	0	0	0	0	0	0	0	0	0	0	0	0	0	0	0	0	0	0	0	0	0	0	0	0
	0	0	0	0	0	0	0	0	0	0	0	0	0	0	0	0	0	0	0	0	0	0	0	1.62666e-18	1.19811e-17	7.96571e-17	4.78058e-16	2.58979e-15	1.26642e-14	5.59007e-14	2.22734e-13	8.01092e-13	2.60081e-12	7.62187e-12	2.01624e-11	4.81452e-11	1.03775e-10	2.0191e-10	3.54611e-10	5.62179e-10	8.045e-10	1.03922e-09	1.21175e-09	1.27541e-09	1.21175e-09	1.03922e-09	8.045e-10	5.62179e-10	3.54611e-10
	0	0	0	0	0	0	0	0	0	0	0	0	0	0	0	0	0	0	0	0	0	0	0	1.19811e-17	8.82463e-17	5.86711e-16	3.52111e-15	1.9075e-14	9.32773e-14	4.11734e-13	1.64053e-12	5.90041e-12	1.91561e-11	5.61385e-11	1.48505e-10	3.54611e-10	7.64346e-10	1.48716e-09	2.61187e-09	4.1407e-09	5.9255e-09	7.65429e-09	8.92508e-09	9.39395e-09	8.92508e-09	7.65429e-09	5.9255e-09	4.1407e-09	2.61187e-09
	0	0	0	0	0	0	0	0	0	0	0	0	0	0	0	0	0	0	0	0	0	0	0	7.96571e-17	5.86711e-16	3.90078e-15	2.34103e-14	1.26821e-13	6.20159e-13	2.73743e-12	1.09072e-11	3.92292e-11	1.2736e-10	3.7324e-10	9.87347e-10	2.35765e-09	5.0818e-09	9.88745e-09	1.73652e-08	2.75297e-08	3.93961e-08	5.089e-08	5.93389e-08	6.24562e-08	5.93389e-08	5.089e-08	3.93961e-08	2.75297e-08	1.73652e-08
	0	0	0	0	0	0	0	0	0	0	0	0	0	0	0	0	0	0	0	0	0	0	0	4.78058e-16	3.52111e-15	2.34103e-14	1.40496e-13	7.61109e-13	3.72185e-12	1.64286e-11	6.54588e-11	2.35432e-10	7.64346e-10	2.23998e-09	5.9255e-09	1.41493e-08	3.04981e-08	5.93389e-08	1.04216e-07	1.65218e-07	2.36433e-07	3.05413e-07	3.56119e-07	3.74827e-07	3.56119e-07	3.05413e-07	2.36433e-07	1.65218e-07	1.04216e-07
	0	0	0	0	0	0	0	0	0	0	0	0	0	0	0	0	0	0	0	0	0	0	0	2.58979e-15	1.9075e-14	1.26821e-13	7.61109e-13	4.12317e-12	2.01624e-11	8.89986e-11	3.54611e-10	1.27541e-09	4.1407e-09	1.21347e-08	3.21003e-08	7.66512e-08	1.65218e-07	3.21458e-07	5.64571e-07	8.95038e-07	1.28083e-06	1.65452e-06	1.92921e-06	2.03056e-06	1.92921e-06	1.65452e-06	1.28083e-06	8.95038e-07	5.64571e-07
	0	0	0	0	0	0	0	0	0	0	0	0	0	0	0	0	0	0	0	0	0	0	0	1.26642e-14	9.32773e-14	6.20159e-13	3.72185e-12	2.01624e-11	9.85951e-11	4.35207e-10	1.73406e-09	6.23679e-09	2.02482e-08	5.93389e-08	1.56972e-07	3.74827e-07	8.07922e-07	1.57194e-06	2.76077e-06	4.37677e-06	6.26332e-06	8.09066e-06	9.43391e-06	9.9295e-06	9.43391e-06	8.09066e-06	6.26332e-06	4.37677e-06	2.76077e-06
	0	0	0	0	0	0	0	0	0	0	0	0	0	0	0	0	0	0	0	0	0	0	0	5.59007e-14	4.11734e-13	2.73743e-12	1.64286e-11	8.89986e-11	4.35207e-10	1.92104e-09	7.65429e-09	2.75297e-08	8.93772e-08	2.61927e-07	6.92886e-07	1.65452e-06	3.56624e-06	6.93867e-06	1.21863e-05	1.93194e-05	2.76468e-05	3.57128e-05	4.16421e-05	4.38297e-05	4.16421e-05	3.57128e-05	2.76468e-05	1.93194e-05	1.21863e-05
	0	0	0	0	0	0	0	0	0	0	0	0	0	0	0	0	0	0	0	0	0	0	0	2.22734e-13	1.64053e-12	1.09072e-11	6.54588e-11	3.54611e-10	1.73406e-09	7.65429e-09	3.04981e-08	1.09691e-07	3.56119e-07	1.04364e-06	2.76077e-06	6.59235e-06	1.42095e-05	2.76468e-05	4.85556e-05	7.69773e-05	0.000110157	0.000142296	0.000165921	0.000174637	0.000165921	0.000142296	0.000110157	7.69773e-05	4.85556e-05
	0	0	0	0	0	0	0	0	0	0	0	0	0	0	0	0	0	0	0	0	0	0	0	8.01092e-13	5.90041e-12	3.92292e-11	2.35432e-10	1.27541e-09	6.23679e-09	2.75297e-08	1.09691e-07	3.94518e-07	1.28083e-06	3.75358e-06	9.9295e-06	2.37103e-05	5.11064e-05	9.94356e-05	0.000174637	0.00027686	0.000396197	0.000511788	0.000596757	0.000628107	0.000596757	0.000511788	0.000396197	0.00027686	0.000174637
	0	0	0	0	0	0	0	0	0	0	0	0	0	0	0	0	0	0	0	0	0	0	0	2.60081e-12	1.91561e-11	1.2736e-10	7.64346e-10	4.1407e-09	2.02482e-08	8.93772e-08	3.56119e-07	1.28083e-06	4.15832e-06	1.21863e-05	3.22369e-05	7.69773e-05	0.000165921	0.000322825	0.000566972	0.000898845	0.00128628	0.00166156	0.00193742	0.0020392	0.00193742	0.00166156	0.00128628	0.000898845	0.000566972
	0	0	0	0	0	0	0	0	0	0	0	0	0	0	0	0	0	0	0	0	0	0	0	7.62187e-12	5.61385e-11	3.7324e-10	2.23998e-09	1.21347e-08	5.93389e-08	2.61927e-07	1.04364e-06	3.75358e-06	1.21863e-05	3.57128e-05	9.44727e-05	0.000225588	0.000486244	0.000946064	0.00166156	0.00263414	0.00376955	0.00486932	0.00567775	0.00597602	0.00567775	0.00486932	0.00376955	0.00263414	0.00166156
	0	0	0	0	0	0	0	0	0	0	0	0	0	0	0	0	0	0	0	0	0	0	0	2.01624e-11	1.48505e-10	9.87347e-10	5.9255e-09	3.21003e-08	1.56972e-07	6.92886e-07	2.76077e-06	9.9295e-06	3.22369e-05	9.44727e-05	0.000249912	0.000596757	0.00128628	0.00250266	0.00439539	0.00696819	0.00997174	0.012881	0.0150196	0.0158086	0.0150196	0.012881	0.00997174	0.00696819	0.00439539
	0	0	0	0	0	0	0	0	0	0	0	0	0	0	0	0	0	0	0	0	0	0	0	4.81452e-11	3.54611e-10	2.35765e-09	1.41493e-08	7.66512e-08	3.74827e-07	1.65452e-06	6.59235e-06	2.37103e-05	7.69773e-05	0.000225588	0.000596757	0.00142498	0.00307147	0.00597602	0.0104956	0.0166391	0.0238112	0.0307582	0.0358648	0.0377489	0.0358648	0.0307582	0.0238112	0.0166391	0.0104956
	0	0	0	0	0	0	0	0	0	0	0	0	0	0	0	0	0	0	0	0	0	0	0	1.03775e-10	7.64346e-10	5.0818e-09	3.04981e-08	1.65218e-07	8.07922e-07	3.56624e-06	1.42095e-05	5.11064e-05	0.000165921	0.000486244	0.00128628	0.00307147	0.0066204	0.012881	0.0226227	0.0358648	0.0513238	0.0662977	0.0773047	0.0813658	0.0773047	0.0662977	0.0513238	0.0358648	0.0226227
	0	0	0	0	0	0	0	0	0	0	0	0	0	0	0	0	0	0	0	0	0	0	0	2.0191e-10	1.48716e-09	9.88745e-09	5.93389e-08	3.21458e-07	1.57194e-06	6.93867e-06	2.76468e-05	9.94356e-05	0.000322825	0.000946064	0.00250266	0.00597602	0.012881	0.0250621	0.0440161	0.0697805	0.0998586	0.128993	0.150409	0.15831	0.150409	0.128993	0.0998586	0.0697805	0.0440161
	0	0	0	0	0	0	0	0	0	0	0	0	0	0	0	0	0	0	0	0	0	0	0	3.54611e-10	2.61187e-09	1.73652e-08	1.04216e-07	5.64571e-07	2.76077e-06	1.21863e-05	4.85556e-05	0.000174637	0.000566972	0.00166156	0.00439539	0.0104956	0.0226227	0.0440161	0.0773047	0.122554	0.17538	0.226548	0.26416	0.278037	0.26416	0.226548	0.17538	0.122554	0.0773047
	0	0	0	0	0	0	0	0	0	0	0	0	0	0	0	0	0	0	0	0	0	0	0	5.62179e-10	4.1407e-09	2.75297e-08	1.65218e-07	8.95038e-07	4.37677e-06	1.93194e-05	7.69773e-05	0.00027686	0.000898845	0.00263414	0.00696819	0.0166391	0.0358648	0.0697805	0.122554	0.194291	0.278037	0.359155	0.418784	0.440784	0.418784	0.359155	0.278037	0.194291	0.122554
	0	0	0	0	0	0	0	0	0	0	0	0	0	0	0	0	0	0	0	0	0	0	0	8.045e-10	5.9255e-09	3.93961e-08	2.36433e-07	1.28083e-06	6.26332e-06	2.76468e-05	0.000110157	0.000396197	0.00128628	0.00376955	0.00997174	0.0238112	0.0513238	0.0998586	0.17538	0.278037	0.397882	0.513965	0.599296	0.630779	0.599296	0.513965	0.397882	0.278037	0.17538
	0	0	0	0	0	0	0	0	0	0	0	0	0	0	0	0	0	0	0	0	0	0	0	1.03922e-09	7.65429e-09	5.089e-08	3.05413e-07	1.65452e-06	8.09066e-06	3.57128e-05	0.000142296	0.000511788	0.00166156	0.00486932	0.012881	0.0307582	0.0662977	0.128993	0.226548	0.359155	0.513965	0.663916	0.774142	0.81481	0.774142	0.663916	0.513965	0.359155	0.226548
	0	0	0	0	0	0	0	0	0	0	0	0	0	0	0	0	0	0	0	0	0	0	0	1.21175e-09	8.92508e-09	5.93389e-08	3.56119e-07	1.92921e-06	9.43391e-06	4.16421e-05	0.000165921	0.000596757	0.00193742	0.00567775	0.0150196	0.0358648	0.0773047	0.150409	0.26416	0.418784	0.599296	0.774142	0.902668	0.950089	0.902668	0.774142	0.599296	0.418784	0.26416
	0	0	0	0	0	0	0	0	0	0	0	0	0	0	0	0	0	0	0	0	0	0	0	1.27541e-09	9.39395e-09	6.24562e-08	3.74827e-07	2.03056e-06	9.9295e-06	4.38297e-05	0.000174637	0.000628107	0.0020392	0.00597602	0.0158086	0.0377489	0.0813658	0.15831	0.278037	0.440784	0.630779	0.81481	0.950089	1	0.950089	0.81481	0.630779	0.440784	0.278037
	0	0	0	0	0	0	0	0	0	0	0	0	0	0	0	0	0	0	0	0	0	0	0	1.21175e-09	8.92508e-09	5.93389e-08	3.56119e-07	1.92921e-06	9.43391e-06	4.16421e-05	0.000165921	0.000596757	0.00193742	0.00567775	0.0150196	0.0358648	0.0773047	0.150409	0.26416	0.418784	0.599296	0.774142	0.902668	0.950089	0.902668	0.774142	0.599296	0.418784	0.26416
	0	0	0	0	0	0	0	0	0	0	0	0	0	0	0	0	0	0	0	0	0	0	0	1.03922e-09	7.65429e-09	5.089e-08	3.05413e-07	1.65452e-06	8.09066e-06	3.57128e-05	0.000142296	0.000511788	0.00166156	0.00486932	0.012881	0.0307582	0.0662977	0.128993	0.226548	0.359155	0.513965	0.663916	0.774142	0.81481	0.774142	0.663916	0.513965	0.359155	0.226548
	0	0	0	0	0	0	0	0	0	0	0	0	0	0	0	0	0	0	0	0	0	0	0	8.045e-10	5.9255e-09	3.93961e-08	2.36433e-07	1.28083e-06	6.26332e-06	2.76468e-05	0.000110157	0.000396197	0.00128628	0.00376955	0.00997174	0.0238112	0.0513238	0.0998586	0.17538	0.278037	0.397882	0.513965	0.599296	0.630779	0.599296	0.513965	0.397882	0.278037	0.17538
	0	0	0	0	0	0	0	0	0	0	0	0	0	0	0	0	0	0	0	0	0	0	0	5.62179e-10	4.1407e-09	2.75297e-08	1.65218e-07	8.95038e-07	4.37677e-06	1.93194e-05	7.69773e-05	0.00027686	0.000898845	0.00263414	0.00696819	0.0166391	0.0358648	0.0697805	0.122554	0.194291	0.278037	0.359155	0.418784	0.440784	0.418784	0.359155	0.278037	0.194291	0.122554
	0	0	0	0	0	0	0	0	0	0	0	0	0	0	0	0	0	0	0	0	0	0	0	3.54611e-10	2.61187e-09	1.73652e-08	1.04216e-07	5.64571e-07	2.76077e-06	1.21863e-05	4.85556e-05	0.000174637	0.000566972	0.00166156	0.00439539	0.0104956	0.0226227	0.0440161	0.0773047	0.122554	0.17538	0.226548	0.26416	0.278037	0.26416	0.226548	0.17538	0.122554	0.0773047
	0	0	0	0	0	0	0	0	0	0	0	0	0	0	0	0	0	0	0	0	0	0	0	2.0191e-10	1.48716e-09	9.88745e-09	5.93389e-08	3.21458e-07	1.57194e-06	6.93867e-06	2.76468e-05	9.94356e-05	0.000322825	0.000946064	0.00250266	0.00597602	0.012881	0.0250621	0.0440161	0.0697805	0.0998586	0.128993	0.150409	0.15831	0.150409	0.128993	0.0998586	0.0697805	0.0440161
	0	0	0	0	0	0	0	0	0	0	0	0	0	0	0	0	0	0	0	0	0	0	0	1.03775e-10	7.64346e-10	5.0818e-09	3.04981e-08	1.65218e-07	8.07922e-07	3.56624e-06	1.42095e-05	5.11064e-05	0.000165921	0.000486244	0.00128628	0.00307147	0.0066204	0.012881	0.0226227	0.0358648	0.0513238	0.0662977	0.0773047	0.0813658	0.0773047	0.0662977	0.0513238	0.0358648	0.0226227
	0	0	0	0	0	0	0	0	0	0	0	0	0	0	0	0	0	0	0	0	0	0	0	4.81452e-11	3.54611e-10	2.35765e-09	1.41493e-08	7.66512e-08	3.74827e-07	1.65452e-06	6.59235e-06	2.37103e-05	7.69773e-05	0.000225588	0.000596757	0.00142498	0.00307147	0.00597602	0.0104956	0.0166391	0.0238112	0.0307582	0.0358648	0.0377489	0.0358648	0.0307582	0.0238112	0.0166391	0.0104956
	0	0	0	0	0	0	0	0	0	0	0	0	0	0	0	0	0	0	0	0	0	0	0	2.01624e-11	1.48505e-10	9.87347e-10	5.9255e-09	3.21003e-08	1.56972e-07	6.92886e-07	2.76077e-06	9.9295e-06	3.22369e-05	9.44727e-05	0.000249912	0.000596757	0.00128628	0.00250266	0.00439539	0.00696819	0.00997174	0.012881	0.0150196	0.0158086	0.0150196	0.012881	0.00997174	0.00696819	0.00439539
	0	0	0	0	0	0	0	0	0	0	0	0	0	0	0	0	0	0	0	0	0	0	0	7.62187e-12	5.61385e-11	3.7324e-10	2.23998e-09	1.21347e-08	5.93389e-08	2.61927e-07	1.04364e-06	3.75358e-06	1.21863e-05	3.57128e-05	9.44727e-05	0.000225588	0.000486244	0.000946064	0.00166156	0.00263414	0.00376955	0.00486932	0.00567775	0.00597602	0.00567775	0.00486932	0.00376955	0.00263414	0.00166156
	0	0	0	0	0	0	0	0	0	0	0	0	0	0	0	0	0	0	0	0	0	0	0	2.60081e-12	1.91561e-11	1.2736e-10	7.64346e-10	4.1407e-09	2.02482e-08	8.93772e-08	3.56119e-07	1.28083e-06	4.15832e-06	1.21863e-05	3.22369e-05	7.69773e-05	0.000165921	0.000322825	0.000566972	0.000898845	0.00128628	0.00166156	0.00193742	0.0020392	0.00193742	0.00166156	0.00128628	0.000898845	0.000566972
	0	0	0	0	0	0	0	0	0	0	0	0	0	0	0	0	0	0	0	0	0	0	0	8.01092e-13	5.90041e-12	3.92292e-11	2.35432e-10	1.27541e-09	6.23679e-09	2.75297e-08	1.09691e-07	3.94518e-07	1.28083e-06	3.75358e-06	9.9295e-06	2.37103e-05	5.11064e-05	9.94356e-05	0.000174637	0.00027686	0.000396197	0.000511788	0.000596757	0.000628107	0.000596757	0.000511788	0.000396197	0.00027686	0.000174637
	0	0	0	0	0	0	0	0	0	0	0	0	0	0	0	0	0	0	0	0	0	0	0	2.22734e-13	1.64053e-12	1.09072e-11	6.54588e-11	3.54611e-10	1.73406e-09	7.65429e-09	3.04981e-08	1.09691e-07	3.56119e-07	1.04364e-06	2.76077e-06	6.59235e-06	1.42095e-05	2.76468e-05	4.85556e-05	7.69773e-05	0.000110157	0.000142296	0.000165921	0.000174637	0.000165921	0.000142296	0.000110157	7.69773e-05	4.85557e-05
	0	0	0	0	0	0	0	0	0	0	0	0	0	0	0	0	0	0	0	0	0	0	0	5.59007e-14	4.11734e-13	2.73743e-12	1.64286e-11	8.89986e-11	4.35207e-10	1.92104e-09	7.65429e-09	2.75297e-08	8.93772e-08	2.61927e-07	6.92886e-07	1.65452e-06	3.56624e-06	6.93867e-06	1.21863e-05	1.93194e-05	2.76468e-05	3.57128e-05	4.16421e-05	4.38297e-05	4.16421e-05	3.57128e-05	2.76468e-05	1.93194e-05	1.21863e-05
	0	0	0	0	0	0	0	0	0	0	0	0	0	0	0	0	0	0	0	0	0	0	0	1.26642e-14	9.32773e-14	6.20159e-13	3.72185e-12	2.01624e-11	9.85951e-11	4.35207e-10	1.73406e-09	6.23679e-09	2.02482e-08	5.93389e-08	1.56972e-07	3.74827e-07	8.07922e-07	1.57194e-06	2.76077e-06	4.37677e-06	6.26332e-06	8.09066e-06	9.43391e-06	9.9295e-06	9.43391e-06	8.09066e-06	6.26332e-06	4.37677e-06	2.76078e-06
	0	0	0	0	0	0	0	0	0	0	0	0	0	0	0	0	0	0	0	0	0	0	0	2.58979e-15	1.9075e-14	1.26821e-13	7.61109e-13	4.12317e-12	2.01624e-11	8.89986e-11	3.54611e-10	1.27541e-09	4.1407e-09	1.21347e-08	3.21003e-08	7.66512e-08	1.65218e-07	3.21458e-07	5.64571e-07	8.95038e-07	1.28083e-06	1.65452e-06	1.92921e-06	2.03056e-06	1.92921e-06	1.65452e-06	1.28083e-06	8.95038e-07	5.64572e-07
	0	0	0	0	0	0	0	0	0	0	0	0	0	0	0	0	0	0	0	0	0	0	0	4.78058e-16	3.52111e-15	2.34103e-14	1.40496e-13	7.61109e-13	3.72185e-12	1.64286e-11	6.54588e-11	2.35432e-10	7.64346e-10	2.23998e-09	5.9255e-09	1.41493e-08	3.04981e-08	5.93389e-08	1.04216e-07	1.65218e-07	2.36433e-07	3.05413e-07	3.56119e-07	3.74827e-07	3.56119e-07	3.05413e-07	2.36433e-07	1.65218e-07	1.04216e-07
	0	0	0	0	0	0	0	0	0	0	0	0	0	0	0	0	0	0	0	0	0	0	0	7.96571e-17	5.86711e-16	3.90078e-15	2.34103e-14	1.26821e-13	6.20159e-13	2.73743e-12	1.09072e-11	3.92292e-11	1.2736e-10	3.7324e-10	9.87347e-10	2.35765e-09	5.0818e-09	9.88745e-09	1.73652e-08	2.75297e-08	3.93961e-08	5.089e-08	5.93389e-08	6.24562e-08	5.93389e-08	5.089e-08	3.93961e-08	2.75297e-08	1.73652e-08
	0	0	0	0	0	0	0	0	0	0	0	0	0	0	0	0	0	0	0	0	0	0	0	1.19811e-17	8.82463e-17	5.86711e-16	3.52111e-15	1.9075e-14	9.32773e-14	4.11734e-13	1.64053e-12	5.90041e-12	1.91561e-11	5.61385e-11	1.48505e-10	3.54611e-10	7.64346e-10	1.48716e-09	2.61187e-09	4.1407e-09	5.9255e-09	7.65429e-09	8.92508e-09	9.39395e-09	8.92508e-09	7.65429e-09	5.9255e-09	4.1407e-09	2.61188e-09
	0	0	0	0	0	0	0	0	0	0	0	0	0	0	0	0	0	0	0	0	0	0	0	1.62666e-18	1.19811e-17	7.96571e-17	4.78058e-16	2.58979e-15	1.26642e-14	5.59007e-14	2.22734e-13	8.01092e-13	2.60081e-12	7.62187e-12	2.01624e-11	4.81452e-11	1.03775e-10	2.0191e-10	3.54611e-10	5.62179e-10	8.045e-10	1.03922e-09	1.21175e-09	1.27541e-09	1.21175e-09	1.03922e-09	8.045e-10	5.62179e-10	3.54613e-10
	0	0	0	0	0	0	0	0	0	0	0	0	0	0	0	0	0	0	0	0	0	0	0	0	0	0	0	0	0	0	0	0	0	0	0	0	0	0	0	0	0	0	0	0	0	0	0	0	4.78058e-16
	0	0	0	0	0	0	0	0	0	0	0	0	0	0	0	0	0	0	0	0	0	0	0	0	0	0	0	0	0	0	0	0	0	0	0	0	0	0	0	0	0	0	0	0	0	0	0	0	7.96571e-17
	0	0	0	0	0	0	0	0	0	0	0	0	0	0	0	0	0	0	0	0	0	0	0	0	0	0	0	0	0	0	0	0	0	0	0	0	0	0	0	0	0	0	0	0	0	0	0	0	1.19811e-17
	0	0	0	0	0	0	0	0	0	0	0	0	0	0	0	0	0	0	0	0	0	0	0	0	0	0	0	0	0	0	0	0	0	0	0	0	0	0	0	0	0	0	0	0	0	0	0	0	1.62666e-18
	0	0	0	0	0	0	0	0	0	0	0	0	0	0	0	0	0	0	0	0	0	0	0	0	0	0	0	0	0	0	0	0	0	0	0	0	0	0	0	0	0	0	0	0	0	0	0	0	0
	0	0	0	0	0	0	0	0	0	0	0	0	0	0	0	0	0	0	0	0	0	0	0	0	0	0	0	0	0	0	0	0	0	0	0	0	0	0	0	0	0	0	0	0	0	0	0	0	0
	0	0	1.62666e-18	1.19811e-17	7.96571e-17	4.78058e-16	2.58979e-15	1.26642e-14	5.59007e-14	2.22734e-13	8.01092e-13	2.60081e-12	7.62187e-12	2.01624e-11	4.81452e-11	1.03775e-10	2.0191e-10	3.54611e-10	5.62179e-10	8.045e-10	1.03922e-09	1.21175e-09	1.27541e-09	1.21175e-09	1.03922e-09	8.045e-10	5.62179e-10	3.54611e-10	2.0191e-10	1.03775e-10	4.81452e-11	2.01624e-11	7.62187e-12	2.60081e-12	8.01092e-13	2.22734e-13	5.59007e-14	1.26642e-14	2.58979e-15	4.78058e-16	7.96571e-17	1.19811e-17	1.62666e-18	0	0	0	0	0	0
	0	0	1.19811e-17	8.82463e-17	5.86711e-16	3.52111e-15	1.9075e-14	9.32773e-14	4.11734e-13	1.64053e-12	5.90041e-12	1.91561e-11	5.61385e-11	1.48505e-10	3.54611e-10	7.64346e-10	1.48716e-09	2.61187e-09	4.1407e-09	5.9255e-09	7.65429e-09	8.92508e-09	9.39395e-09	8.92508e-09	7.65429e-09	5.9255e-09	4.1407e-09	2.61187e-09	1.48716e-09	7.64346e-10	3.54611e-10	1.48505e-10	5.61385e-11	1.91561e-11	5.90041e-12	1.64053e-12	4.11734e-13	9.32773e-14	1.9075e-14	3.52111e-15	5.86711e-16	8.82463e-17	1.19811e-17	0	0	0	0	0	0
	0	0	7.96571e-17	5.86711e-16	3.90078e-15	2.34103e-14	1.26821e-13	6.20159e-13	2.73743e-12	1.09072e-11	3.92292e-11	1.2736e-10	3.7324e-10	9.87347e-10	2.35765e-09	5.0818e-09	9.88745e-09	1.73652e-08	2.75297e-08	3.93961e-08	5.089e-08	5.93389e-08	6.24562e-08	5.93389e-08	5.089e-08	3.93961e-08	2.75297e-08	1.73652e-08	9.88745e-09	5.0818e-09	2.35765e-09	9.87347e-10	3.7324e-10	1.2736e-10	3.92292e-11	1.09072e-11	2.73743e-12	6.20159e-13	1.26821e-13	2.34103e-14	3.90078e-15	5.86711e-16	7.96571e-17	0	0	0	0	0	0
	0	0	4.78058e-16	3.52111e-15	2.34103e-14	1.40496e-13	7.61109e-13	3.72185e-12	1.64286e-11	6.54588e-11	2.35432e-10	7.64346e-10	2.23998e-09	5.9255e-09	1.41493e-08	3.04981e-08	5.93389e-08	1.04216e-07	1.65218e-07	2.36433e-07	3.05413e-07	3.56119e-07	3.74827e-07	3.56119e-07	3.05413e-07	2.36433e-07	1.65218e-07	1.04216e-07	5.93389e-08	3.04981e-08	1.41493e-08	5.9255e-09	2.23998e-09	7.64346e-10	2.35432e-10	6.54588e-11	1.64286e-11	3.72185e-12	7.61109e-13	1.40496e-13	2.34103e-14	3.52111e-15	4.78058e-16	0	0	0	0	0	0
	0	0	2.58979e-15	1.9075e-14	1.26821e-13	7.61109e-13	4.12317e-12	2.01624e-11	8.89986e-11	3.54611e-10	1.27541e-09	4.1407e-09	1.21347e-08	3.21003e-08	7.66512e-08	1.65218e-07	3.21458e-07	5.64571e-07	8.95038e-07	1.28083e-06	1.65452e-06	1.92921e-06	2.03056e-06	1.92921e-06	1.65452e-06	1.28083e-06	8.95038e-07	5.64571e-07	3.21458e-07	1.65218e-07	7.66512e-08	3.21003e-08	1.21347e-08	4.1407e-09	1.27541e-09	3.54611e-10	8.89986e-11	2.01624e-11	4.12317e-12	7.61109e-13	1.26821e-13	1.9075e-14	2.58979e-15	0	0	0	0	0	0
	0	0	1.26642e-14	9.32773e-14	6.20159e-13	3.72185e-12	2.01624e-11	9.85951e-11	4.35207e-10	1.73406e-09	6.23679e-09	2.02482e-08	5.93389e-08	1.56972e-07	3.74827e-07	8.07922e-07	1.57194e-06	2.76077e-06	4.37677e-06	6.26332e-06	8.09066e-06	9.43391e-06	9.9295e-06	9.43391e-06	8.09066e-06	6.26332e-06	4.37677e-06	2.76077e-06	1.57194e-06	8.07922e-07	3.74827e-07	1.56972e-07	5.93389e-08	2.02482e-08	6.23679e-09	1.73406e-09	4.35207e-10	9.85951e-11	2.01624e-11	3.72185e-12	6.20159e-13	9.32773e-14	1.26642e-14	0	0	0	0	0	0
	0	0	5.59007e-14	4.11734e-13	2.73743e-12	1.64286e-11	8.89986e-11	4.35207e-10	1.92104e-09	7.65429e-09	2.75297e-08	8.93772e-08	2.61927e-07	6.92886e-07	1.65452e-06	3.56624e-06	6.93867e-06	1.21863e-05	1.93194e-05	2.76468e-05	3.57128e-05	4.16421e-05	4.38297e-05	4.16421e-05	3.57128e-05	2.76468e-05	1.93194e-05	1.21863e-05	6.93867e-06	3.56624e-06	1.65452e-06	6.92886e-07	2.61927e-07	8.93772e-08	2.75297e-08	7.65429e-09	1.92104e-09	4.35207e-10	8.89986e-11	1.64286e-11	2.73743e-12	4.11734e-13	5.59007e-14	0	0	0	0	0	0
	0	0	2.22734e-13	1.64053e-12	1.09072e-11	6.54588e-11	3.54611e-10	1.73406e-09	7.65429e-09	3.04981e-08	1.09691e-07	3.56119e-07	1.04364e-06	2.76077e-06	6.59235e-06	1.42095e-05	2.76468e-05	4.85556e-05	7.69773e-05	0.000110157	0.000142296	0.000165921	0.000174637	0.000165921	0.000142296	0.000110157	7.69773e-05	4.85556e-05	2.76468e-05	1.42095e-05	6.59235e-06	2.76077e-06	1.04364e-06	3.56119e-07	1.09691e-07	3.04981e-08	7.65429e-09	1.73406e-09	3.54611e-10	6.54588e-11	1.09072e-11	1.64053e-12	2.22734e-13	0	0	0	0	0	0
	0	0	8.01092e-13	5.90041e-12	3.92292e-11	2.35432e-10	1.27541e-09	6.23679e-09	2.75297e-08	1.09691e-07	3.94518e-07	1.28083e-06	3.75358e-06	9.9295e-06	2.37103e-05	5.11064e-05	9.94356e-05	0.000174637	0.00027686	0.000396197	0.000511788	0.000596757	0.000628107	0.000596757	0.000511788	0.000396197	0.00027686	0.000174637	9.94356e-05	5.11064e-05	2.37103e-05	9.9295e-06	3.75358e-06	1.28083e-06	3.94518e-07	1.09691e-07	2.75297e-08	6.23679e-09	1.27541e-09	2.35432e-10	3.92292e-11	5.90041e-12	8.01092e-13	0	0	0	0	0	0
	0	0	2.60081e-12	1.91561e-11	1.2736e-10	7.64346e-10	4.1407e-09	2.02482e-08	8.93772e-08	3.56119e-07	1.28083e-06	4.15832e-06	1.21863e-05	3.22369e-05	7.69773e-05	0.000165921	0.000322825	0.000566972	0.000898845	0.00128628	0.00166156	0.00193742	0.0020392	0.00193742	0.00166156	0.00128628	0.000898845	0.000566972	0.000322825	0.000165921	7.69773e-05	3.22369e-05	1.21863e-05	4.15832e-06	1.28083e-06	3.56119e-07	8.93772e-08	2.02482e-08	4.1407e-09	7.64346e-10	1.2736e-10	1.91561e-11	2.60081e-12	0	0	0	0	0	0
	0	0	7.62187e-12	5.61385e-11	3.7324e-10	2.23998e-09	1.21347e-08	5.93389e-08	2.61927e-07	1.04364e-06	3.75358e-06	1.21863e-05	3.57128e-05	9.44727e-05	0.000225588	0.000486244	0.000946064	0.00166156	0.00263414	0.00376955	0.00486932	0.00567775	0.00597602	0.00567775	0.00486932	0.00376955	0.00263414	0.00166156	0.000946064	0.000486244	0.000225588	9.44727e-05	3.57128e-05	1.21863e-05	3.75358e-06	1.04364e-06	2.61927e-07	5.93389e-08	1.21347e-08	2.23998e-09	3.7324e-10	5.61385e-11	7.62187e-12	0	0	0	0	0	0
	0	0	2.01624e-11	1.48505e-10	9.87347e-10	5.9255e-09	3.21003e-08	1.56972e-07	6.92886e-07	2.76077e-06	9.9295e-06	3.22369e-05	9.44727e-05	0.000249912	0.000596757	0.00128628	0.00250266	0.00439539	0.00696819	0.00997174	0.012881	0.0150196	0.0158086	0.0150196	0.012881	0.00997174	0.00696819	0.00439539	0.00250266	0.00128628	0.000596757	0.000249912	9.44727e-05	3.22369e-05	9.9295e-06	2.76077e-06	6.92886e-07	1.56972e-07	3.21003e-08	5.9255e-09	9.87347e-10	1.48505e-10	2.01624e-11	0	0	0	0	0	0
	0	0	4.81452e-11	3.54611e-10	2.35765e-09	1.41493e-08	7.66512e-08	3.74827e-07	1.65452e-06	6.59235e-06	2.37103e-05	7.69773e-05	0.000225588	0.000596757	0.00142498	0.00307147	0.00597602	0.0104956	0.0166391	0.0238112	0.0307582	0.0358648	0.0377489	0.0358648	0.0307582	0.0238112	0.0166391	0.0104956	0.00597602	0.00307147	0.00142498	0.000596757	0.000225588	7.69773e-05	2.37103e-05	6.59235e-06	1.65452e-06	3.74827e-07	7.66512e-08	1.41493e-08	2.35765e-09	3.54611e-10	4.81452e-11	0	0	0	0	0	0
	0	0	1.03775e-10	7.64346e-10	5.0818e-09	3.04981e-08	1.65218e-07	8.07922e-07	3.56624e-06	1.42095e-05	5.11064e-05	0.000165921	0.000486244	0.00128628	0.00307147	0.0066204	0.012881	0.0226227	0.0358648	0.0513238	0.0662977	0.0773047	0.0813658	0.0773047	0.0662977	0.0513238	0.0358648	0.0226227	0.012881	0.0066204	0.00307147	0.00128628	0.000486244	0.000165921	5.11064e-05	1.42095e-05	3.56624e-06	8.07922e-07	1.65218e-07	3.04981e-08	5.0818e-09	7.64346e-10	1.03775e-10	0	0	0	0	0	0
	0	0	2.0191e-10	1.48716e-09	9.88745e-09	5.93389e-08	3.21458e-07	1.57194e-06	6.93867e-06	2.76468e-05	9.94356e-05	0.000322825	0.000946064	0.00250266	0.00597602	0.012881	0.0250621	0.0440161	0.0697805	0.0998586	0.128993	0.150409	0.15831	0.150409	0.128993	0.0998586	0.0697805	0.0440161	0.0250621	0.012881	0.00597602	0.00250266	0.000946064	0.000322825	9.94356e-05	2.76468e-05	6.93867e-06	1.57194e-06	3.21458e-07	5.93389e-08	9.88745e-09	1.48716e-09	2.0191e-10	0	0	0	0	0	0
	0	0	3.54611e-10	2.61187e-09	1.73652e-08	1.04216e-07	5.64571e-07	2.76077e-06	1.21863e-05	4.85556e-05	0.000174637	0.000566972	0.00166156	0.00439539	0.0104956	0.0226227	0.0440161	0.0773047	0.122554	0.17538	0.226548	0.26416	0.278037	0.26416	0.226548	0.17538	0.122554	0.0773047	0.0440161	0.0226227	0.0104956	0.00439539	0.00166156	0.000566972	0.000174637	4.85556e-05	1.21863e-05	2.76077e-06	5.64571e-07	1.04216e-07	1.73652e-08	2.61187e-09	3.54611e-10	0	0	0	0	0	0
	0	0	5.62179e-10	4.1407e-09	2.75297e-08	1.65218e-07	8.95038e-07	4.37677e-06	1.93194e-05	7.69773e-05	0.00027686	0.000898845	0.00263414	0.00696819	0.0166391	0.0358648	0.0697805	0.122554	0.194291	0.278037	0.359155	0.418784	0.440784	0.418784	0.359155	0.278037	0.194291	0.122554	0.0697805	0.0358648	0.0166391	0.00696819	0.00263414	0.000898845	0.00027686	7.69773e-05	1.93194e-05	4.37677e-06	8.95038e-07	1.65218e-07	2.75297e-08	4.1407e-09	5.62179e-10	0	0	0	0	0	0
	0	0	8.045e-10	5.9255e-09	3.93961e-08	2.36433e-07	1.28083e-06	6.26332e-06	2.76468e-05	0.000110157	0.000396197	0.00128628	0.00376955	0.00997174	0.0238112	0.0513238	0.0998586	0.17538	0.278037	0.397882	0.513965	0.599296	0.630779	0.599296	0.513965	0.397882	0.278037	0.17538	0.0998586	0.0513238	0.0238112	0.00997174	0.00376955	0.00128628	0.000396197	0.000110157	2.76468e-05	6.26332e-06	1.28083e-06	2.36433e-07	3.93961e-08	5.9255e-09	8.045e-10	0	0	0	0	0	0
	0	0	1.03922e-09	7.65429e-09	5.089e-08	3.05413e-07	1.65452e-06	8.09066e-06	3.57128e-05	0.000142296	0.000511788	0.00166156	0.00486932	0.012881	0.0307582	0.0662977	0.128993	0.226548	0.359155	0.513965	0.663916	0.774142	0.81481	0.774142	0.663916	0.513965	0.359155	0.226548	0.128993	0.0662977	0.0307582	0.012881	0.00486932	0.00166156	0.000511788	0.000142296	3.57128e-05	8.09066e-06	1.65452e-06	3.05413e-07	5.089e-08	7.65429e-09	1.03922e-09	0	0	0	0	0	0
	0	0	1.21175e-09	8.92508e-09	5.93389e-08	3.56119e-07	1.92921e-06	9.43391e-06	4.16421e-05	0.000165921	0.000596757	0.00193742	0.00567775	0.0150196	0.0358648	0.0773047	0.150409	0.26416	0.418784	0.599296	0.774142	0.902668	0.950089	0.902668	0.774142	0.599296	0.418784	0.26416	0.150409	0.0773047	0.0358648	0.0150196	0.00567775	0.00193742	0.000596757	0.000165921	4.16421e-05	9.43391e-06	1.92921e-06	3.56119e-07	5.93389e-08	8.92508e-09	1.21175e-09	0	0	0	0	0	0
	0	0	1.27541e-09	9.39395e-09	6.24562e-08	3.74827e-07	2.03056e-06	9.9295e-06	4.38297e-05	0.000174637	0.000628107	0.0020392	0.00597602	0.0158086	0.0377489	0.0813658	0.15831	0.278037	0.440784	0.630779	0.81481	0.950089	1	0.950089	0.81481	0.630779	0.440784	0.278037	0.15831	0.0813658	0.0377489	0.0158086	0.00597602	0.0020392	0.000628107	0.000174637	4.38297e-05	9.9295e-06	2.03056e-06	3.74827e-07	6.24562e-08	9.39395e-09	1.27541e-09	0	0	0	0	0	0
	0	0	1.21175e-09	8.92508e-09	5.93389e-08	3.56119e-07	1.92921e-06	9.43391e-06	4.16421e-05	0.000165921	0.000596757	0.00193742	0.00567775	0.0150196	0.0358648	0.0773047	0.150409	0.26416	0.418784	0.599296	0.774142	0.902668	0.950089	0.902668	0.774142	0.599296	0.418784	0.26416	0.150409	0.0773047	0.0358648	0.0150196	0.00567775	0.00193742	0.000596757	0.000165921	4.16421e-05	9.43391e-06	1.92921e-06	3.56119e-07	5.93389e-08	8.92508e-09	1.21175e-09	0	0	0	0	0	0
	0	0	1.03922e-09	7.65429e-09	5.089e-08	3.05413e-07	1.65452e-06	8.09066e-06	3.57128e-05	0.000142296	0.000511788	0.00166156	0.00486932	0.012881	0.0307582	0.0662977	0.128993	0.226548	0.359155	0.513965	0.663916	0.774142	0.81481	0.774142	0.663916	0.513965	0.359155	0.226548	0.128993	0.0662977	0.0307582	0.012881	0.00486932	0.00166156	0.000511788	0.000142296	3.57128e-05	8.09066e-06	1.65452e-06	3.05413e-07	5.089e-08	7.65429e-09	1.03922e-09	0	0	0	0	0	0
	0	0	8.045e-10	5.9255e-09	3.93961e-08	2.36433e-07	1.28083e-06	6.26332e-06	2.76468e-05	0.000110157	0.000396197	0.00128628	0.00376955	0.00997174	0.0238112	0.0513238	0.0998586	0.17538	0.278037	0.397882	0.513965	0.599296	0.630779	0.599296	0.513965	0.397882	0.278037	0.17538	0.0998586	0.0513238	0.0238112	0.00997174	0.00376955	0.00128628	0.000396197	0.000110157	2.76468e-05	6.26332e-06	1.28083e-06	2.36433e-07	3.93961e-08	5.9255e-09	8.045e-10	0	0	0	0	0	0
	0	0	5.62179e-10	4.1407e-09	2.75297e-08	1.65218e-07	8.95038e-07	4.37677e-06	1.93194e-05	7.69773e-05	0.00027686	0.000898845	0.00263414	0.00696819	0.0166391	0.0358648	0.0697805	0.122554	0.194291	0.278037	0.359155	0.418784	0.440784	0.418784	0.359155	0.278037	0.194291	0.122554	0.0697805	0.0358648	0.0166391	0.00696819	0.00263414	0.000898845	0.00027686	7.69773e-05	1.93194e-05	4.37677e-06	8.95038e-07	1.65218e-07	2.75297e-08	4.1407e-09	5.62179e-10	0	0	0	0	0	0
	0	0	3.54611e-10	2.61187e-09	1.73652e-08	1.04216e-07	5.64571e-07	2.76077e-06	1.21863e-05	4.85556e-05	0.000174637	0.000566972	0.00166156	0.00439539	0.0104956	0.0226227	0.0440161	0.0773047	0.122554	0.17538	0.226548	0.26416	0.278037	0.26416	0.226548	0.17538	0.122554	0.0773047	0.0440161	0.0226227	0.0104956	0.00439539	0.00166156	0.000566972	0.000174637	4.85556e-05	1.21863e-05	2.76077e-06	5.64571e-07	1.04216e-07	1.73652e-08	2.61187e-09	3.54611e-10	0	0	0	0	0	0
	0	0	2.0191e-10	1.48716e-09	9.88745e-09	5.93389e-08	3.21458e-07	1.57194e-06	6.93867e-06	2.76468e-05	9.94356e-05	0.000322825	0.000946064	0.00250266	0.00597602	0.012881	0.0250621	0.0440161	0.0697805	0.0998586	0.128993	0.150409	0.15831	0.150409	0.128993	0.0998586	0.0697805	0.0440161	0.0250621	0.012881	0.00597602	0.00250266	0.000946064	0.000322825	9.94356e-05	2.76468e-05	6.93867e-06	1.57194e-06	3.21458e-07	5.93389e-08	9.88745e-09	1.48716e-09	2.0191e-10	0	0	0	0	0	0
	0	0	1.03775e-10	7.64346e-10	5.0818e-09	3.04981e-08	1.65218e-07	8.07922e-07	3.56624e-06	1.42095e-05	5.11064e-05	0.000165921	0.000486244	0.00128628	0.00307147	0.0066204	0.012881	0.0226227	0.0358648	0.0513238	0.0662977	0.0773047	0.0813658	0.0773047	0.0662977	0.0513238	0.0358648	0.0226227	0.012881	0.0066204	0.00307147	0.00128628	0.000486244	0.000165921	5.11064e-05	1.42095e-05	3.56624e-06	8.07922e-07	1.65218e-07	3.04981e-08	5.0818e-09	7.64346e-10	1.03775e-10	0	0	0	0	0	0
	0	0	4.81452e-11	3.54611e-10	2.35765e-09	1.41493e-08	7.66512e-08	3.74827e-07	1.65452e-06	6.59235e-06	2.37103e-05	7.69773e-05	0.000225588	0.000596757	0.00142498	0.00307147	0.00597602	0.0104956	0.0166391	0.0238112	0.0307582	0.0358648	0.0377489	0.0358648	0.0307582	0.0238112	0.0166391	0.0104956	0.00597602	0.00307147	0.00142498	0.000596757	0.000225588	7.69773e-05	2.37103e-05	6.59235e-06	1.65452e-06	3.74827e-07	7.66512e-08	1.41493e-08	2.35765e-09	3.54611e-10	4.81452e-11	0	0	0	0	0	0
	0	0	2.01624e-11	1.48505e-10	9.87347e-10	5.9255e-09	3.21003e-08	1.56972e-07	6.92886e-07	2.76077e-06	9.9295e-06	3.22369e-05	9.44727e-05	0.000249912	0.000596757	0.00128628	0.00250266	0.00439539	0.00696819	0.00997174	0.012881	0.0150196	0.0158086	0.0150196	0.012881	0.00997174	0.00696819	0.00439539	0.00250266	0.00128628	0.000596757	0.000249912	9.44727e-05	3.22369e-05	9.9295e-06	2.76077e-06	6.92886e-07	1.56972e-07	3.21003e-08	5.9255e-09	9.87347e-10	1.48505e-10	2.01624e-11	0	0	0	0	0	0
	0	0	7.62187e-12	5.61385e-11	3.7324e-10	2.23998e-09	1.21347e-08	5.93389e-08	2.61927e-07	1.04364e-06	3.75358e-06	1.21863e-05	3.57128e-05	9.44727e-05	0.000225588	0.000486244	0.000946064	0.00166156	0.00263414	0.00376955	0.00486932	0.00567775	0.00597602	0.00567775	0.00486932	0.00376955	0.00263414	0.00166156	0.000946064	0.000486244	0.000225588	9.44727e-05	3.57128e-05	1.21863e-05	3.75358e-06	1.04364e-06	2.61927e-07	5.93389e-08	1.21347e-08	2.23998e-09	3.7324e-10	5.61385e-11	7.62187e-12	0	0	0	0	0	0
	0	0	2.60081e-12	1.91561e-11	1.2736e-10	7.64346e-10	4.1407e-09	2.02482e-08	8.93772e-08	3.56119e-07	1.28083e-06	4.15832e-06	1.21863e-05	3.22369e-05	7.69773e-05	0.000165921	0.000322825	0.000566972	0.000898845	0.00128628	0.00166156	0.00193742	0.0020392	0.00193742	0.00166156	0.00128628	0.000898845	0.000566972	0.000322825	0.000165921	7.69773e-05	3.22369e-05	1.21863e-05	4.15832e-06	1.28083e-06	3.56119e-07	8.93772e-08	2.02482e-08	4.1407e-09	7.64346e-10	1.2736e-10	1.91561e-11	2.60081e-12	0	0	0	0	0	0
	0	0	8.01092e-13	5.90041e-12	3.92292e-11	2.35432e-10	1.27541e-09	6.23679e-09	2.75297e-08	1.09691e-07	3.94518e-07	1.28083e-06	3.75358e-06	9.9295e-06	2.37103e-05	5.11064e-05	9.94356e-05	0.000174637	0.00027686	0.000396197	0.000511788	0.000596757	0.000628107	0.000596757	0.000511788	0.000396197	0.00027686	0.000174637	9.94356e-05	5.11064e-05	2.37103e-05	9.9295e-06	3.75358e-06	1.28083e-06	3.94518e-07	1.09691e-07	2.75297e-08	6.23679e-09	1.27541e-09	2.35432e-10	3.92292e-11	5.90041e-12	8.01092e-13	0	0	0	0	0	0
	0	0	2.22734e-13	1.64053e-12	1.09072e-11	6.54588e-11	3.54611e-10	1.73406e-09	7.65429e-09	3.04981e-08	1.09691e-07	3.56119e-07	1.04364e-06	2.76077e-06	6.59235e-06	1.42095e-05	2.76468e-05	4.85556e-05	7.69773e-05	0.000110157	0.000142296	0.000165921	0.000174637	0.000165921	0.000142296	0.000110157	7.69773e-05	4.85556e-05	2.76468e-05	1.42095e-05	6.59235e-06	2.76077e-06	1.04364e-06	3.56119e-07	1.09691e-07	3.04981e-08	7.65429e-09	1.73406e-09	3.54611e-10	6.54588e-11	1.09072e-11	1.64053e-12	2.22734e-13	0	0	0	0	0	0
	0	0	5.59007e-14	4.11734e-13	2.73743e-12	1.64286e-11	8.89986e-11	4.35207e-10	1.92104e-09	7.65429e-09	2.75297e-08	8.93772e-08	2.61927e-07	6.92886e-07	1.65452e-06	3.56624e-06	6.93867e-06	1.21863e-05	1.93194e-05	2.76468e-05	3.57128e-05	4.16421e-05	4.38297e-05	4.16421e-05	3.57128e-05	2.76468e-05	1.93194e-05	1.21863e-05	6.93867e-06	3.56624e-06	1.65452e-06	6.92886e-07	2.61927e-07	8.93772e-08	2.75297e-08	7.65429e-09	1.92104e-09	4.35207e-10	8.89986e-11	1.64286e-11	2.73743e-12	4.11734e-13	5.59007e-14	0	0	0	0	0	0
	0	0	1.26642e-14	9.32773e-14	6.20159e-13	3.72185e-12	2.01624e-11	9.85951e-11	4.35207e-10	1.73406e-09	6.23679e-09	2.02482e-08	5.93389e-08	1.56972e-07	3.74827e-07	8.07922e-07	1.57194e-06	2.76077e-06	4.37677e-06	6.26332e-06	8.09066e-06	9.43391e-06	9.9295e-06	9.43391e-06	8.09066e-06	6.26332e-06	4.37677e-06	2.76077e-06	1.57194e-06	8.07922e-07	3.74827e-07	1.56972e-07	5.93389e-08	2.02482e-08	6.23679e-09	1.73406e-09	4.35207e-10	9.85951e-11	2.01624e-11	3.72185e-12	6.20159e-13	9.32773e-14	1.26642e-14	0	0	0	0	0	0
	0	0	2.58979e-15	1.9075e-14	1.26821e-13	7.61109e-13	4.12317e-12	2.01624e-11	8.89986e-11	3.54611e-10	1.27541e-09	4.1407e-09	1.21347e-08	3.21003e-08	7.66512e-08	1.65218e-07	3.21458e-07	5.64571e-07	8.95038e-07	1.28083e-06	1.65452e-06	1.92921e-06	2.03056e-06	1.92921e-06	1.65452e-06	1.28083e-06	8.95038e-07	5.64571e-07	3.21458e-07	1.65218e-07	7.66512e-08	3.21003e-08	1.21347e-08	4.1407e-09	1.27541e-09	3.54611e-10	8.89986e-11	2.01624e-11	4.12317e-12	7.61109e-13	1.26821e-13	1.9075e-14	2.58979e-15	0	0	0	0	0	0
	0	0	4.78058e-16	3.52111e-15	2.34103e-14	1.40496e-13	7.61109e-13	3.72185e-12	1.64286e-11	6.54588e-11	2.35432e-10	7.64346e-10	2.23998e-09	5.9255e-09	1.41493e-08	3.04981e-08	5.93389e-08	1.04216e-07	1.65218e-07	2.36433e-07	3.05413e-07	3.56119e-07	3.74827e-07	3.56119e-07	3.05413e-07	2.36433e-07	1.65218e-07	1.04216e-07	5.93389e-08	3.04981e-08	1.41493e-08	5.9255e-09	2.23998e-09	7.64346e-10	2.35432e-10	6.54588e-11	1.64286e-11	3.72185e-12	7.61109e-13	1.40496e-13	2.34103e-14	3.52111e-15	4.78058e-16	0	0	0	0	0	0
	0	0	7.96571e-17	5.86711e-16	3.90078e-15	2.34103e-14	1.26821e-13	6.20159e-13	2.73743e-12	1.09072e-11	3.92292e-11	1.2736e-10	3.7324e-10	9.87347e-10	2.35765e-09	5.0818e-09	9.88745e-09	1.73652e-08	2.75297e-08	3.93961e-08	5.089e-08	5.93389e-08	6.24562e-08	5.93389e-08	5.089e-08	3.93961e-08	2.75297e-08	1.73652e-08	9.88745e-09	5.0818e-09	2.35765e-09	9.87347e-10	3.7324e-10	1.2736e-10	3.92292e-11	1.09072e-11	2.73743e-12	6.20159e-13	1.26821e-13	2.34103e-14	3.90078e-15	5.86711e-16	7.96571e-17	0	0	0	0	0	0
	0	0	1.19811e-17	8.82463e-17	5.86711e-16	3.52111e-15	1.9075e-14	9.32773e-14	4.11734e-13	1.64053e-12	5.90041e-12	1.91561e-11	5.61385e-11	1.48505e-10	3.54611e-10	7.64346e-10	1.48716e-09	2.61187e-09	4.1407e-09	5.9255e-09	7.65429e-09	8.92508e-09	9.39395e-09	8.92508e-09	7.65429e-09	5.9255e-09	4.1407e-09	2.61187e-09	1.48716e-09	7.64346e-10	3.54611e-10	1.48505e-10	5.61385e-11	1.91561e-11	5.90041e-12	1.64053e-12	4.11734e-13	9.32773e-14	1.9075e-14	3.52111e-15	5.86711e-16	8.82463e-17	1.19811e-17	0	0	0	0	0	0
	0	0	1.62666e-18	1.19811e-17	7.96571e-17	4.78058e-16	2.58979e-15	1.26642e-14	5.59007e-14	2.22734e-13	8.01092e-13	2.60081e-12	7.62187e-12	2.01624e-11	4.81452e-11	1.03775e-10	2.0191e-10	3.54611e-10	5.62179e-10	8.045e-10	1.03922e-09	1.21175e-09	1.27541e-09	1.21175e-09	1.03922e-09	8.045e-10	5.62179e-10	3.54611e-10	2.0191e-10	1.03775e-10	4.81452e-11	2.01624e-11	7.62187e-12	2.60081e-12	8.01092e-13	2.22734e-13	5.59007e-14	1.26642e-14	2.58979e-15	4.78058e-16	7.96571e-17	1.19811e-17	1.62666e-18	0	0	0	0	0	0
	0	0	0	0	0	0	0	0	0	0	0	0	0	0	0	0	0	0	0	0	0	0	0	0	0	0	0	0	0	0	0	0	0	0	0	0	0	0	0	0	0	0	0	0	0	0	0	0	0
	0	0	0	0	0	0	0	0	0	0	0	0	0	0	0	0	0	0	0	0	0	0	0	0	0	0	0	0	0	0	0	0	0	0	0	0	0	0	0	0	0	0	0	0	0	0	0	0	0
	0	0	0	0	0	0	0	0	0	0	0	0	0	0	0	0	0	0	0	0	0	0	0	0	0	0	0	0	0	0	0	0	0	0	0	0	0	0	0	0	0	0	0	0	0	0	0	0	0
	0	0	0	0	0	0	0	0	0	0	0	0	0	0	0	0	0	0	0	0	0	0	0	0	0	0	0	0	0	0	0	0	0	0	0	0	0	0	0	0	0	0	0	0	0	0	0	0	0
	0	0	0	0	0	0	0	0	0	0	0	0	0	0	0	0	0	0	0	0	0	0	0	0	0	0	0	0	0	0	0	0	0	0	0	0	0	0	0	0	0	0	0	0	0	0	0	0	0
	0	0	0	0	0	0	0	0	0	0	0	0	0	0	0	0	0	0	0	0	0	0	0	0	0	0	0	0	0	0	0	0	0	0	0	0	0	0	0	0	0	0	0	0	0	0	0	0	0
	0	0	0	0	0	0	0	0	0	0	0	0	0	0	0	0	0	0	0	0	0	0	0	0	0	0	0	0	0	0	0	0	0	0	0	0	0	0	0	0	0	0	0	0	0	0	0	0	0
	0	0	0	0	0	0	0	0	0	0	0	0	0	0	0	0	0	0	0	0	0	0	0	0	0	0	0	0	0	0	0	0	0	0	0	0	0	0	0	0	0	0	0	0	0	0	0	0	0
	0	0	0	0	0	0	0	0	0	0	0	0	0	0	0	0	0	0	0	0	0	0	0	0	0	0	0	0	0	0	0	0	0	0	0	0	0	0	0	0	0	0	0	0	0	0	0	0	0
	0	0	0	0	0	0	0	0	0	0	0	0	0	0	0	0	0	0	0	0	0	0	0	0	0	0	0	0	0	0	0	0	0	0	0	0	0	0	0	0	0	0	0	0	0	0	0	0	0
	0	0	0	0	0	0	0	0	0	0	0	0	0	0	0	0	0	0	0	0	0	0	0	0	0	0	0	0	0	0	0	0	0	0	0	0	0	0	0	0	0	0	0	0	0	0	0	0	0
	0	0	0	0	0	0	0	0	0	0	0	0	0	0	0	0	0	0	0	0	0	0	0	0	0	0	0	0	0	0	0	0	0	0	0	0	0	0	0	0	0	0	0	0	0	0	0	0	0
	0	0	0	0	0	0	0	0	0	0	0	0	0	0	0	0	0	0	0	0	0	0	0	0	0	0	0	0	0	0	0	0	0	0	0	0	0	0	0	0	0	0	0	0	0	0	0	0	0
	0	0	0	0	0	0	0	0	0	0	0	0	0	0	0	0	0	0	0	0	0	0	0	0	0	0	0	0	0	0	0	0	0	0	0	0	0	0	0	0	0	0	0	0	0	0	0	0	0
	0	0	0	0	0	0	0	0	0	0	0	0	0	0	0	0	0	0	0	0	0	0	0	0	0	0	0	0	0	0	0	0	0	0	0	0	0	0	0	0	0	0	0	0	0	0	0	0	0
	0	0	0	0	0	0	0	0	0	0	0	0	0	0	0	0	0	0	0	0	0	0	0	0	0	0	0	0	0	0	0	0	0	0	0	0	0	0	0	0	0	0	0	0	0	0	0	0	0
	0	0	0	0	0	0	0	0	0	0	0	0	0	0	0	0	0	0	0	0	0	0	0	0	0	0	0	0	0	0	0	0	0	0	0	0	0	0	0	0	0	0	0	0	0	0	0	0	0
	0	0	0	0	0	0	0	0	0	0	0	0	0	0	0	0	0	0	0	0	0	0	0	0	0	0	0	0	0	0	0	0	0	0	0	0	0	0	0	0	0	0	0	0	0	0	0	0	0
	0	0	0	0	0	0	0	0	0	0	0	0	0	0	0	0	0	0	0	0	0	0	0	0	0	0	0	0	0	0	0	0	0	0	0	0	0	0	0	0	0	0	0	0	0	0	0	0	0
	0	0	0	0	0	0	0	0	0	0	0	0	0	0	0	0	0	0	0	0	0	0	0	0	0	0	0	0	0	0	0	0	0	0	0	0	0	0	0	0	0	0	0	0	0	0	0	0	0
	0	0	0	0	0	0	0	0	0	0	0	0	0	0	0	0	0	0	0	0	0	0	0	0	0	0	0	0	0	0	0	0	0	0	0	0	0	0	0	0	0	0	0	0	0	0	0	0	0
	0	0	0	0	0	0	0	0	0	0	0	0	0	0	0	0	0	0	0	0	0	0	0	0	0	0	0	0	0	0	0	0	0	0	0	0	0	0	0	0	0	0	0	0	0	0	0	0	0
	0	0	0	0	0	0	0	0	0	0	0	0	0	0	0	0	0	0	0	0	0	0	0	0	0	0	0	0	0	0	0	0	0	0	0	0	0	0	0	0	0	0	0	0	0	0	0	0	0
	0	0	0	0	0	0	0	0	0	0	0	0	0	0	0	0	0	0	0	0	0	0	0	0	0	0	0	0	0	0	0	0	0	0	0	0	0	0	0	0	0	0	0	0	0	0	0	0	0
	0	0	0	0	0	0	0	0	0	0	0	0	0	0	0	0	0	0	0	0	0	0	0	0	0	0	0	0	0	0	0	0	0	0	0	0	0	0	0	0	0	0	0	0	0	0	0	0	0
	0	0	0	0	0	0	0	0	0	0	0	0	0	0	0	0	0	0	0	0	0	0	0	0	0	0	0	0	0	0	0	0	0	0	0	0	0	0	0	0	0	0	0	0	0	0	0	0	0
	0	0	0	0	0	0	0	0	0	0	0	0	0	0	0	0	0	0	0	0	0	0	0	0	0	0	0	0	0	0	0	0	0	0	0	0	0	0	0	0	0	0	0	0	0	0	0	0	0
	0	0	0	0	0	0	0	0	0	0	0	0	0	0	0	0	0	0	0	0	0	0	0	0	0	0	0	0	0	0	0	0	0	0	0	0	0	0	0	0	0	0	0	0	0	0	0	0	0
	0	0	0	0	0	0	0	0	0	0	0	0	0	0	0	0	0	0	0	0	0	0	0	0	0	0	0	0	0	0	0	0	0	0	0	0	0	0	0	0	0	0	0	0	0	0	0	0	0
	0	0	0	0	0	0	0	0	0	0	0	0	0	0	0	0	0	0	0	0	0	0	0	0	0	0	0	0	0	0	0	0	0	0	0	0	0	0	0	0	0	0	0	0	0	0	0	0	0
	0	0	0	0	0	0	0	0	0	0	0	0	0	0	0	0	0	0	0	0	0	0	0	0	0	0	0	0	0	0	0	0	0	0	0	0	0	0	0	0	0	0	0	0	0	0	0	0	0
	0	0	0	0	0	0	0	0	0	0	0	0	0	0	0	0	0	0	0	0	0	0	0	0	0	0	0	0	0	0	0	0	0	0	0	0	0	0	0	0	0	0	0	0	0	0	0	0	0
	0	0	0	0	0	0	0	0	0	0	0	0	0	0	0	0	0	0	0	0	0	0	0	0	0	0	0	0	0	0	0	0	0	0	0	0	0	0	0	0	0	0	0	0	0	0	0	0	0
	0	0	0	0	0	0	0	0	0	0	0	0	0	0	0	0	0	0	0	0	0	0	0	0	0	0	0	0	0	0	0	0	0	0	0	0	0	0	0	0	0	0	0	0	0	0	0	0	0
	0	0	0	0	0	0	0	0	0	0	0	0	0	0	0	0	0	0	0	0	0	0	0	0	0	0	0	0	0	0	0	0	0	0	0	0	0	0	0	0	0	0	0	0	0	0	0	0	0
	0	0	0	0	0	0	0	0	0	0	0	0	0	0	0	0	0	0	0	0	0	0	0	0	0	0	0	0	0	0	0	0	0	0	0	0	0	0	0	0	0	0	0	0	0	0	0	0	0
	0	0	0	0	0	0	0	0	0	0	0	0	0	0	0	0	0	0	0	0	0	0	0	0	0	0	0	0	0	0	0	0	0	0	0	0	0	0	0	0	0	0	0	0	0	0	0	0	0
	0	0	0	0	0	0	0	0	0	0	0	0	0	0	0	0	0	0	0	0	0	0	0	0	0	0	0	0	0	0	0	0	0	0	0	0	0	0	0	0	0	0	0	0	0	0	0	0	0
	0	0	0	0	0	0	0	0	0	0	0	0	0	0	0	0	0	0	0	0	0	0	0	0	0	0	0	0	0	0	0	0	0	0	0	0	0	0	0	0	0	0	0	0	0	0	0	0	0
	0	0	0	0	0	0	0	0	0	0	0	0	0	0	0	0	0	0	0	0	0	0	0	0	0	0	0	0	0	0	0	0	0	0	0	0	0	0	0	0	0	0	0	0	0	0	0	0	0
	0	0	0	0	0	0	0	0	0	0	0	0	0	0	0	0	0	0	0	0	0	0	0	0	0	0	0	0	0	0	0	0	0	0	0	0	0	0	0	0	0	0	0	0	0	0	0	0	0
	0	0	0	0	0	0	0	0	0	0	0	0	0	0	0	0	0	0	0	0	0	0	0	0	0	0	0	0	0	0	0	0	0	0	0	0	0	0	0	0	0	0	0	0	0	0	0	0	0
	0	0	0	0	0	0	0	0	0	0	0	0	0	0	0	0	0	0	0	0	0	0	0	0	0	0	0	0	0	0	0	0	0	0	0	0	0	0	0	0	0	0	0	0	0	0	0	0	0
	0	0	0	0	0	0	0	0	0	0	0	0	0	0	0	0	0	0	0	0	0	0	0	0	0	0	0	0	0	0	0	0	0	0	0	0	0	0	0	0	0	0	0	0	0	0	0	0	0
	0	0	0	0	0	0	0	0	0	0	0	0	0	0	0	0	0	0	0	0	0	0	0	0	0	0	0	0	0	0	0	0	0	0	0	0	0	0	0	0	0	0	0	0	0	0	0	0	0
	0	0	0	0	0	0	0	0	0	0	0	0	0	0	0	0	0	0	0	0	0	0	0	0	0	0	0	0	0	0	0	0	0	0	0	0	0	0	0	0	0	0	0	0	0	0	0	0	0
	0	0	0	0	0	0	0	0	0	0	0	0	0	0	0	0	0	0	0	0	0	0	0	0	0	0	0	0	0	0	0	0	0	0	0	0	0	0	0	0	0	0	0	0	0	0	0	0	0
	0	0	0	0	0	0	0	0	0	0	0	0	0	0	0	0	0	0	0	0	0	0	0	0	0	0	0	0	0	0	0	0	0	0	0	0	0	0	0	0	0	0	0	0	0	0	0	0	0
	0	0	0	0	0	0	0	0	0	0	0	0	0	0	0	0	0	0	0	0	0	0	0	0	0	0	0	0	0	0	0	0	0	0	0	0	0	0	0	0	0	0	0	0	0	0	0	0	0
	0	0	0	0	0	0	0	0	0	0	0	0	0	0	0	0	0	0	0	0	0	0	0	0	0	0	0	0	0	0	0	0	0	0	0	0	0	0	0	0	0	0	0	0	0	0	0	0	0
	0	0	0	0	0	0	0	0	0	0	0	0	0	0	0	0	0	0	0	0	0	0	0	0	0	0	0	0	0	0	0	0	0	0	0	0	0	0	0	0	0	0	0	0	0	0	0	0	0
	0	0	0	0	0	0	0	0	0	0	0	0	0	0	0	0	0	0	0	0	0	0	0	0	0	0	0	0	0	0	0	0	0	0	0	0	0	0	0	0	0	0	0	0	0	0	0	0	0
	0	0	0	0	0	0	0	0	0	0	0	0	0	0	0	0	0	0	0	0	0	0	0	0	0	0	0	0	0	0	0	0	0	0	0	0	0	0	0	0	0	0	0	0	0	0	0	0	0
	0	0	0	0	0	0	0	0	0	0	0	0	0	0	0	0	0	0	0	0	0	0	0	0	0	0	0	0	0	0	0	0	0	0	0	0	0	0	0	0	0	0	0	0	0	0	0	0	0
	0	0	0	0	0	0	0	0	0	0	0	0	0	0	0	0	0	0	0	0	0	0	0	0	0	0	0	0	0	0	0	0	0	0	0	0	0	0	0	0	0	0	0	0	0	0	0	0	0
	0	0	0	0	0	0	0	0	0	0	0	0	0	0	0	0	0	0	0	0	0	0	0	0	0	0	0	0	0	0	0	0	0	0	0	0	0	0	0	0	0	0	0	0	0	0	0	0	0
	0	0	0	0	0	0	0	0	0	0	0	0	0	0	0	0	0	0	0	0	0	0	0	0	0	0	0	0	0	0	0	0	0	0	0	0	0	0	0	0	0	0	0	0	0	0	0	0	0
	0	0	0	0	0	0	0	0	0	0	0	0	0	0	0	0	0	0	0	0	0	0	0	0	0	0	0	0	0	0	0	0	0	0	0	0	0	0	0	0	0	0	0	0	0	0	0	0	0
	0	0	0	0	0	0	0	0	0	0	0	0	0	0	0	0	0	0	0	0	0	0	0	0	0	0	0	0	0	0	0	0	0	0	0	0	0	0	0	0	0	0	0	0	0	0	0	0	0
	0	0	0	0	0	0	0	0	0	0	0	0	0	0	0	0	0	0	0	0	0	0	0	0	0	0	0	0	0	0	0	0	0	0	0	0	0	0	0	0	0	0	0	0	0	0	0	0	0
	0	0	0	0	0	0	0	0	0	0	0	0	0	0	0	0	0	0	0	0	0	0	0	0	0	0	0	0	0	0	0	0	0	0	0	0	0	0	0	0	0	0	0	0	0	0	0	0	0
	0	0	0	0	0	0	0	0	0	0	0	0	0	0	0	0	0	0	0	0	0	0	0	0	0	0	0	0	0	0	0	0	0	0	0	0	0	0	0	0	0	0	0	0	0	0	0	0	0
	0	0	0	0	0	0	0	0	0	0	0	0	0	0	0	0	0	0	0	0	0	0	0	0	0	0	0	0	0	0	0	0	0	0	0	0	0	0	0	0	0	0	0	0	0	0	0	0	0
	0	0	0	0	0	0	0	0	0	0	0	0	0	0	0	0	0	0	0	0	0	0	0	0	0	0	0	0	0	0	0	0	0	0	0	0	0	0	0	0	0	0	0	0	0	0	0	0	0
	0	0	0	0	0	0	0	0	0	0	0	0	0	0	0	0	0	0	0	0	0	0	0	0	0	0	0	0	0	0	0	0	0	0	0	0	0	0	0	0	0	0	0	0	0	0	0	0	0
	0	0	0	0	0	0	0	0	0	0	0	0	0	0	0	0	0	0	0	0	0	0	0	0	0	0	0	0	0	0	0	0	0	0	0	0	0	0	0	0	0	0	0	0	0	0	0	0	0
	0	0	0	0	0	0	0	0	0	0	0	0	0	0	0	0	0	0	0	0	0	0	0	0	0	0	0	0	0	0	0	0	0	0	0	0	0	0	0	0	0	0	0	0	0	0	0	0	0
	0	0	0	0	0	0	0	0	0	0	0	0	0	0	0	0	0	0	0	0	0	0	0	0	0	0	0	0	0	0	0	0	0	0	0	0	0	0	0	0	0	0	0	0	0	0	0	0	0
	0	0	0	0	0	0	0	0	0	0	0	0	0	0	0	0	0	0	0	0	0	0	0	0	0	0	0	0	0	0	0	0	0	0	0	0	0	0	0	0	0	0	0	0	0	0	0	0	0
	0	0	0	0	0	0	0	0	0	0	0	0	0	0	0	0	0	0	0	0	0	0	0	0	0	0	0	0	0	0	0	0	0	0	0	0	0	0	0	0	0	0	0	0	0	0	0	0	0
	0	0	0	0	0	0	0	0	0	0	0	0	0	0	0	0	0	0	0	0	0	0	0	0	0	0	0	0	0	0	0	0	0	0	0	0	0	0	0	0	0	0	0	0	0	0	0	0	0
	0	0	0	0	0	0	0	0	0	0	0	0	0	0	0	0	0	0	0	0	0	0	0	0	0	0	0	0	0	0	0	0	0	0	0	0	0	0	0	0	0	0	0	0	0	0	0	0	0
	0	0	0	0	0	0	0	0	0	0	0	0	0	0	0	0	0	0	0	0	0	0	0	0	0	0	0	0	0	0	0	0	0	0	0	0	0	0	0	0	0	0	0	0	0	0	0	0	0
	0	0	0	0	0	0	0	0	0	0	0	0	0	0	0	0	0	0	0	0	0	0	0	0	0	0	0	0	0	0	0	0	0	0	0	0	0	0	0	0	0	0	0	0	0	0	0	0	0
	0	0	0	0	0	0	0	0	0	0	0	0	0	0	0	0	0	0	0	0	0	0	0	0	0	0	0	0	0	0	0	0	0	0	0	0	0	0	0	0	0	0	0	0	0	0	0	0	0
	0	0	0	0	0	0	0	0	0	0	0	0	0	0	0	0	0	0	0	0	0	0	0	0	0	0	0	0	0	0	0	0	0	0	0	0	0	0	0	0	0	0	0	0	0	0	0	0	0
	0	0	0	0	0	0	0	0	0	0	0	0	0	0	0	0	0	0	0	0	0	0	0	0	0	0	0	0	0	0	0	0	0	0	0	0	0	0	0	0	0	0	0	0	0	0	0	0	0
	0	0	0	0	0	0	0	0	0	0	0	0	0	0	0	0	0	0	0	0	0	0	0	0	0	0	0	0	0	0	0	0	0	0	0	0	0	0	0	0	0	0	0	0	0	0	0	0	0
	0	0	0	0	0	0	0	0	0	0	0	0	0	0	0	0	0	0	0	0	0	0	0	0	0	0	0	0	0	0	0	0	0	0	0	0	0	0	0	0	0	0	0	0	0	0	0	0	0
	0	0	0	0	0	0	0	0	0	0	0	0	0	0	0	0	0	0	0	0	0	0	0	0	0	0	0	0	0	0	0	0	0	0	0	0	0	0	0	0	0	0	0	0	0	0	0	0	0
	0	0	0	0	0	0	0	0	0	0	0	0	0	0	0	0	0	0	0	0	0	0	0	0	0	0	0	0	0	0	0	0	0	0	0	0	0	0	0	0	0	0	0	0	0	0	0	0	0
	0	0	0	0	0	0	0	0	0	0	0	0	0	0	0	0	0	0	0	0	0	0	0	0	0	0	0	0	0	0	0	0	0	0	0	0	0	0	0	0	0	0	0	0	0	0	0	0	0
	0	0	0	0	0	0	0	0	0	0	0	0	0	0	0	0	0	0	0	0	0	0	0	0	0	0	0	0	0	0	0	0	0	0	0	0	0	0	0	0	0	0	0	0	0	0	0	0	0
	0	0	0	0	0	0	0	0	0	0	0	0	0	0	0	0	0	0	0	0	0	0	0	0	0	0	0	0	0	0	0	0	0	0	0	0	0	0	0	0	0	0	0	0	0	0	0	0	0
	0	0	0	0	0	0	0	0	0	0	0	0	0	0	0	0	0	0	0	0	0	0	0	0	0	0	0	0	0	0	0	0	0	0	0	0	0	0	0	0	0	0	0	0	0	0	0	0	0
	0	0	0	0	0	0	0	0	0	0	0	0	0	0	0	0	0	0	0	0	0	0	0	0	0	0	0	0	0	0	0	0	0	0	0	0	0	0	0	0	0	0	0	0	0	0	0	0	0
	0	0	0	0	0	0	0	0	0	0	0	0	0	0	0	0	0	0	0	0	0	0	0	0	0	0	0	0	0	0	0	0	0	0	0	0	0	0	0	0	0	0	0	0	0	0	0	0	0
	0	0	0	0	0	0	0	0	0	0	0	0	0	0	0	0	0	0	0	0	0	0	0	0	0	0	0	0	0	0	0	0	0	0	0	0	0	0	0	0	0	0	0	0	0	0	0	0	0
	0	0	0	0	0	0	0	0	0	0	0	0	0	0	0	0	0	0	0	0	0	0	0	0	0	0	0	0	0	0	0	0	0	0	0	0	0	0	0	0	0	0	0	0	0	0	0	0	0
	0	0	0	0	0	0	0	0	0	0	0	0	0	0	0	0	0	0	0	0	0	0	0	0	0	0	0	0	0	0	0	0	0	0	0	0	0	0	0	0	0	0	0	0	0	0	0	0	0
	0	0	0	0	0	0	0	0	0	0	0	0	0	0	0	0	0	0	0	0	0	0	0	0	0	0	0	0	0	0	0	0	0	0	0	0	0	0	0	0	0	0	0	0	0	0	0	0	0
	0	0	0	0	0	0	0	0	0	0	0	0	0	0	0	0	0	0	0	0	0	0	0	0	0	0	0	0	0	0	0	0	0	0	0	0	0	0	0	0	0	0	0	0	0	0	0	0	0
	0	0	0	0	0	0	0	0	0	0	0	0	0	0	0	0	0	0	0	0	0	0	0	0	0	0	0	0	0	0	0	0	0	0	0	0	0	0	0	0	0	0	0	0	0	0	0	0	0
	0	0	0	0	0	0	0	0	0	0	0	0	0	0	0	0	0	0	0	0	0	0	0	0	0	0	0	0	0	0	0	0	0	0	0	0	0	0	0	0	0	0	0	0	0	0	0	0	0
	0	0	0	0	0	0	0	0	0	0	0	0	0	0	0	0	0	0	0	0	0	0	0	0	0	0	0	0	0	0	0	0	0	0	0	0	0	0	0	0	0	0	0	0	0	0	0	0	0
	0	0	0	0	0	0	0	0	0	0	0	0	0	0	0	0	0	0	0	0	0	0	0	0	0	0	0	0	0	0	0	0	0	0	0	0	0	0	0	0	0	0	0	0	0	0	0	0	0
	0	0	0	0	0	0	0	0	0	0	0	0	0	0	0	0	0	0	0	0	0	0	0	0	0	0	0	0	0	0	0	0	0	0	0	0	0	0	0	0	0	0	0	0	0	0	0	0	0
	0	0	0	0	0	0	0	0	0	0	0	0	0	0	0	0	0	0	0	0	0	0	0	0	0	0	0	0	0	0	0	0	0	0	0	0	0	0	0	0	0	0	0	0	0	0	0	0	0
	0	0	0	0	0	0	0	0	0	0	0	0	0	0	0	0	0	0	0	0	0	0	0	0	0	0	0	0	0	0	0	0	0	0	0	0	0	0	0	0	0	0	0	0	0	0	0	0	0
	0	0	0	0	0	0	0	0	0	0	0	0	0	0	0	0	0	0	0	0	0	0	0	0	0	0	0	0	0	0	0	0	0	0	0	0	0	0	0	0	0	0	0	0	0	0	0	0	0
	0	0	0	0	0	0	0	0	0	0	0	0	0	0	0	0	0	0	0	0	0	0	0	0	0	0	0	0	0	0	0	0	0	0	0	0	0	0	0	0	0	0	0	0	0	0	0	0	0
	0	0	0	0	0	0	0	0	0	0	0	0	0	0	0	0	0	0	0	0	0	0	0	0	0	0	0	0	0	0	0	0	0	0	0	0	0	0	0	0	0	0	0	0	0	0	0	0	0
	0	0	0	0	0	0	0	0	0	0	0	0	0	0	0	0	0	0	0	0	0	0	0	0	0	0	0	0	0	0	0	0	0	0	0	0	0	0	0	0	0	0	0	0	0	0	0	0	0
	0	0	0	0	0	0	0	0	0	0	0	0	0	0	0	0	0	0	0	0	0	0	0	0	0	0	0	0	0	0	0	0	0	0	0	0	0	0	0	0	0	0	0	0	0	0	0	0	0
	0	0	0	0	0	0	0	0	0	0	0	0	0	0	0	0	0	0	0	0	0	0	0	0	0	0	0	0	0	0	0	0	0	0	0	0	0	0	0	0	0	0	0	0	0	0	0	0	0
	0	0	0	0	0	0	0	0	0	0	0	0	0	0	0	0	0	0	0	0	0	0	0	0	0	0	0	0	0	0	0	0	0	0	0	0	0	0	0	0	0	0	0	0	0	0	0	0	0
	0	0	0	0	0	0	0	0	0	0	0	0	0	0	0	0	0	0	0	0	0	0	0	0	0	0	0	0	0	0	0	0	0	0	0	0	0	0	0	0	0	0	0	0	0	0	0	0	0
	0	0	0	0	0	0	0	0	0	0	0	0	0	0	0	0	0	0	0	0	0	0	0	0	0	0	0	0	0	0	0	0	0	0	0	0	0	0	0	0	0	0	0	0	0	0	0	0	0
	0	0	0	0	0	0	0	0	0	0	0	0	0	0	0	0	0	0	0	0	0	0	0	0	0	0	0	0	0	0	0	0	0	0	0	0	0	0	0	0	0	0	0	0	0	0	0	0	0
	0	0	0	0	0	0	0	0	0	0	0	0	0	0	0	0	0	0	0	0	0	0	0	0	0	0	0	0	0	0	0	0	0	0	0	0	0	0	0	0	0	0	0	0	0	0	0	0	0
	0	0	0	0	0	0	0	0	0	0	0	0	0	0	0	0	0	0	0	0	0	0	0	0	0	0	0	0	0	0	0	0	0	0	0	0	0	0	0	0	0	0	0	0	0	0	0	0	0
	0	0	0	0	0	0	0	0	0	0	0	0	0	0	0	0	0	0	0	0	0	0	0	0	0	0	0	0	0	0	0	0	0	0	0	0	0	0	0	0	0	0	0	0	0	0	0	0	0
	0	0	0	0	0	0	0	0	0	0	0	0	0	0	0	0	0	0	0	0	0	0	0	0	0	0	0	0	0	0	0	0	0	0	0	0	0	0	0	0	0	0	0	0	0	0	0	0	0
	0	0	0	0	0	0	0	0	0	0	0	0	0	0	0	0	0	0	0	0	0	0	0	0	0	0	0	0	0	0	0	0	0	0	0	0	0	0	0	0	0	0	0	0	0	0	0	0	0
	0	0	0	0	0	0	0	0	0	0	0	0	0	0	0	0	0	0	0	0	0	0	0	0	0	0	0	0	0	0	0	0	0	0	0	0	0	0	0	0	0	0	0	0	0	0	0	0	0
	0	0	0	0	0	0	0	0	0	0	0	0	0	0	0	0	0	0	0	0	0	0	0	0	0	0	0	0	0	0	0	0	0	0	0	0	0	0	0	0	0	0	0	0	0	0	0	0	0
	0	0	0	0	0	0	0	0	0	0	0	0	0	0	0	0	0	0	0	0	0	0	0	0	0	0	0	0	0	0	0	0	0	0	0	0	0	0	0	0	0	0	0	0	0	0	0	0	0
	0	0	0	0	0	0	0	0	0	0	0	0	0	0	0	0	0	0	0	0	0	0	0	0	0	0	0	0	0	0	0	0	0	0	0	0	0	0	0	0	0	0	0	0	0	0	0	0	0
	0	0	0	0	0	0	0	0	0	0	0	0	0	0	0	0	0	0	0	0	0	0	0	0	0	0	0	0	0	0	0	0	0	0	0	0	0	0	0	0	0	0	0	0	0	0	0	0	0
	0	0	0	0	0	0	0	0	0	0	0	0	0	0	0	0	0	0	0	0	0	0	0	0	0	0	0	0	0	0	0	0	0	0	0	0	0	0	0	0	0	0	0	0	0	0	0	0	0
	0	0	0	0	0	0	0	0	0	0	0	0	0	0	0	0	0	0	0	0	0	0	0	0	0	0	0	0	0	0	0	0	0	0	0	0	0	0	0	0	0	0	0	0	0	0	0	0	0
	0	0	0	0	0	0	0	0	0	0	0	0	0	0	0	0	0	0	0	0	0	0	0	0	0	0	0	0	0	0	0	0	0	0	0	0	0	0	0	0	0	0	0	0	0	0	0	0	0
	0	0	0	0	0	0	0	0	0	0	0	0	0	0	0	0	0	0	0	0	0	0	0	0	0	0	0	0	0	0	0	0	0	0	0	0	0	0	0	0	0	0	0	0	0	0	0	0	0
	0	0	0	0	0	0	0	0	0	0	0	0	0	0	0	0	0	0	0	0	0	0	0	0	0	0	0	0	0	0	0	0	0	0	0	0	0	0	0	0	0	0	0	0	0	0	0	0	0
	0	0	0	0	0	0	0	0	0	0	0	0	0	0	0	0	0	0	0	0	0	0	0	0	0	0	0	0	0	0	0	0	0	0	0	0	0	0	0	0	0	0	0	0	0	0	0	0	0
	0	0	0	0	0	0	0	0	0	0	0	0	0	0	0	0	0	0	0	0	0	0	0	0	0	0	0	0	0	0	0	0	0	0	0	0	0	0	0	0	0	0	0	0	0	0	0	0	0
	0	0	0	0	0	0	0	0	0	0	0	0	0	0	0	0	0	0	0	0	0	0	0	0	0	0	0	0	0	0	0	0	0	0	0	0	0	0	0	0	0	0	0	0	0	0	0	0	0
	0	0	0	0	0	0	0	0	0	0	0	0	0	0	0	0	0	0	0	0	0	0	0	0	0	0	0	0	0	0	0	0	0	0	0	0	0	0	0	0	0	0	0	0	0	0	0	0	0
	0	0	0	0	0	0	0	0	0	0	0	0	0	0	0	0	0	0	0	0	0	0	0	0	0	0	0	0	0	0	0	0	0	0	0	0	0	0	0	0	0	0	0	0	0	0	0	0	0
	0	0	0	0	0	0	0	0	0	0	0	0	0	0	0	0	0	0	0	0	0	0	0	0	0	0	0	0	0	0	0	0	0	0	0	0	0	0	0	0	0	0	0	0	0	0	0	0	0
	0	0	0	0	0	0	0	0	0	0	0	0	0	0	0	0	0	0	0	0	0	0	0	0	0	0	0	0	0	0	0	0	0	0	0	0	0	0	0	0	0	0	0	0	0	0	0	0	0
	0	0	0	0	0	0	0	0	0	0	0	0	0	0	0	0	0	0	0	0	0	0	0	0	0	0	0	0	0	0	0	0	0	0	0	0	0	0	0	0	0	0	0	0	0	0	0	0	0
	0	0	0	0	0	0	0	0	0	0	0	0	0	0	0	0	0	0	0	0	0	0	0	0	0	0	0	0	0	0	0	0	0	0	0	0	0	0	0	0	0	0	0	0	0	0	0	0	0
	0	0	0	0	0	0	0	0	0	0	0	0	0	0	0	0	0	0	0	0	0	0	0	0	0	0	0	0	0	0	0	0	0	0	0	0	0	0	0	0	0	0	0	0	0	0	0	0	0
	0	0	0	0	0	0	0	0	0	0	0	0	0	0	0	0	0	0	0	0	0	0	0	0	0	0	0	0	0	0	0	0	0	0	0	0	0	0	0	0	0	0	0	0	0	0	0	0	0
	0	0	0	0	0	0	0	0	0	0	0	0	0	0	0	0	0	0	0	0	0	0	0	0	0	0	0	0	0	0	0	0	0	0	0	0	0	0	0	0	0	0	0	0	0	0	0	0	0
	0	0	0	0	0	0	0	0	0	0	0	0	0	0	0	0	0	0	0	0	0	0	0	0	0	0	0	0	0	0	0	0	0	0	0	0	0	0	0	0	0	0	0	0	0	0	0	0	0
	0	0	0	0	0	0	0	0	0	0	0	0	0	0	0	0	0	0	0	0	0	0	0	0	0	0	0	0	0	0	0	0	0	0	0	0	0	0	0	0	0	0	0	0	0	0	0	0	0
	0	0	0	0	0	0	0	0	0	0	0	0	0	0	0	0	0	0	0	0	0	0	0	0	0	0	0	0	0	0	0	0	0	0	0	0	0	0	0	0	0	0	0	0	0	0	0	0	0
	0	0	0	0	0	0	0	0	0	0	0	0	0	0	0	0	0	0	0	0	0	0	0	0	0	0	0	0	0	0	0	0	0	0	0	0	0	0	0	0	0	0	0	0	0	0	0	0	0
	0	0	0	0	0	0	0	0	0	0	0	0	0	0	0	0	0	0	0	0	0	0	0	0	0	0	0	0	0	0	0	0	0	0	0	0	0	0	0	0	0	0	0	0	0	0	0	0	0
	0	0	0	0	0	0	0	0	0	0	0	0	0	0	0	0	0	0	0	0	0	0	0	0	0	0	0	0	0	0	0	0	0	0	0	0	0	0	0	0	0	0	0	0	0	0	0	0	0
	0	0	0	0	0	0	0	0	0	0	0	0	0	0	0	0	0	0	0	0	0	0	0	0	0	0	0	0	0	0	0	0	0	0	0	0	0	0	0	0	0	0	0	0	0	0	0	0	0
	0	0	0	0	0	0	0	0	0	0	0	0	0	0	0	0	0	0	0	0	0	0	0	0	0	0	0	0	0	0	0	0	0	0	0	0	0	0	0	0	0	0	0	0	0	0	0	0	0
	0	0	0	0	0	0	0	0	0	0	0	0	0	0	0	0	0	0	0	0	0	0	0	0	0	0	0	0	0	0	0	0	0	0	0	0	0	0	0	0	0	0	0	0	0	0	0	0	0
	0	0	0	0	0	0	0	0	0	0	0	0	0	0	0	0	0	0	0	0	0	0	0	0	0	0	0	0	0	0	0	0	0	0	0	0	0	0	0	0	0	0	0	0	0	0	0	0	0
	0	0	0	0	0	0	0	0	0	0	0	0	0	0	0	0	0	0	0	0	0	0	0	0	0	0	0	0	0	0	0	0	0	0	0	0	0	0	0	0	0	0	0	0	0	0	0	0	0
	0	0	0	0	0	0	0	0	0	0	0	0	0	0	0	0	0	0	0	0	0	0	0	0	0	0	0	0	0	0	0	0	0	0	0	0	0	0	0	0	0	0	0	0	0	0	0	0	0
	0	0	0	0	0	0	0	0	0	0	0	0	0	0	0	0	0	0	0	0	0	0	0	0	0	0	0	0	0	0	0	0	0	0	0	0	0	0	0	0	0	0	0	0	0	0	0	0	0
[truncated: 402 more columns]

## Sheet: Fig 2D
Super-Res Intensity Map		Silica		2.5 um into particle volume
	0	0	0	0	0	0	0	0	0	0	0	0	0	0	0	0	0	0	0	0	0	0	0	0	0	0	0	0	0	0	0	0	0	0	0	0	0	0	0	0	0	0	0	0	0	0	0	0	0
	0	0	0	0	0	0	0	0	0	0	0	0	0	0	0	0	0	0	0	0	0	0	0	0	0	0	0	0	0	0	0	0	0	0	0	0	0	0	0	0	0	0	0	0	0	0	0	0	0
	0	0	0	0	0	0	0	0	0	0	0	0	0	0	0	0	0	0	0	0	0	0	0	0	0	0	0	0	0	0	0	0	0	0	0	0	0	0	0	0	0	0	0	0	0	0	0	0	0
	0	0	0	0	0	0	0	0	0	0	0	0	0	0	0	0	0	0	0	0	0	0	0	0	0	0	0	0	0	0	0	0	0	0	0	0	0	0	0	0	0	0	0	0	0	0	0	0	0
	0	0	0	0	0	0	0	0	0	0	0	0	0	0	0	0	0	0	0	0	0	0	0	0	0	0	0	0	0	0	0	0	0	0	0	0	0	0	0	0	0	0	0	0	0	0	0	0	0
	0	0	0	0	0	0	0	0	0	0	0	0	0	0	0	0	0	0	0	0	0	0	0	0	0	0	0	0	0	0	0	0	0	0	0	0	0	0	0	0	0	0	0	0	0	0	0	0	0
	0	0	0	0	0	0	0	0	0	0	0	0	0	0	0	0	0	0	0	0	0	0	0	0	0	0	0	0	0	0	0	0	0	0	0	0	0	0	0	0	0	0	0	0	0	0	0	0	0
	0	0	0	0	0	0	0	0	0	0	0	0	0	0	0	0	0	0	0	0	0	0	0	0	0	0	0	0	0	0	0	0	0	0	0	0	0	0	0	0	0	0	0	0	0	0	0	0	0
	0	0	0	0	0	0	0	0	0	0	0	0	0	0	0	0	0	0	0	0	0	0	0	0	0	0	0	0	0	0	0	0	0	0	0	0	0	0	0	0	0	0	0	0	0	0	0	0	0
	0	0	0	0	0	0	0	0	0	0	0	0	0	0	0	0	0	0	0	0	0	0	0	0	0	0	0	0	0	0	0	0	0	0	0	0	0	0	0	0	0	0	0	0	0	0	0	0	0
	0	0	0	0	0	0	0	0	0	0	0	0	0	0	0	0	0	0	0	0	0	0	0	0	0	0	0	0	0	0	0	0	0	0	0	0	0	0	0	0	0	0	0	0	0	0	0	0	0
	0	0	0	0	0	0	0	0	0	0	0	0	0	0	0	0	0	0	0	0	0	0	0	0	0	0	0	0	0	0	0	0	0	0	0	0	0	0	0	0	0	0	0	0	0	0	0	0	0
	0	0	0	0	0	0	0	0	0	0	0	0	0	0	0	0	0	0	0	0	0	0	0	0	0	0	0	0	0	0	0	0	0	0	0	0	0	0	0	0	0	0	0	0	0	0	0	0	0
	0	0	0	0	0	0	0	0	0	0	0	0	0	0	0	0	0	0	0	0	0	0	0	0	0	0	0	0	0	0	0	0	0	0	0	0	0	0	0	0	0	0	0	0	0	0	0	0	0
	0	0	0	0	0	0	0	0	0	0	0	0	0	0	0	0	0	0	0	0	0	0	0	0	0	0	0	0	0	0	0	0	0	0	0	0	0	0	0	0	0	0	0	0	0	0	0	0	0
	0	0	0	0	0	0	0	0	0	0	0	0	0	0	0	0	0	0	0	0	0	0	0	0	0	0	0	0	0	0	0	0	0	0	0	0	0	0	0	0	0	0	0	0	0	0	0	0	0
	0	0	0	0	0	0	0	0	0	0	0	0	0	0	0	0	0	0	0	0	0	0	0	0	0	0	0	0	0	0	0	0	0	0	0	0	0	0	0	0	0	0	0	0	0	0	0	0	0
	0	0	0	0	0	0	0	0	0	0	0	0	0	0	0	0	0	0	0	0	0	0	0	0	0	0	0	0	0	0	0	0	0	0	0	0	0	0	0	0	0	0	0	0	0	0	0	0	0
	0	0	0	0	0	0	0	0	0	0	0	0	0	0	0	0	0	0	0	0	0	0	0	0	0	0	0	0	0	0	0	0	0	0	0	0	0	0	0	0	0	0	0	0	0	0	0	0	0
	0	0	0	0	0	0	0	0	0	0	0	0	0	0	0	0	0	0	0	0	0	0	0	0	0	0	0	0	0	0	0	0	0	0	0	0	0	0	0	0	0	0	0	0	0	0	0	0	0
	0	0	0	0	0	0	0	0	0	0	0	0	0	0	0	0	0	0	0	0	0	0	0	0	0	0	0	0	0	0	0	0	0	0	0	0	0	0	0	0	0	0	0	0	0	0	0	0	0
	0	0	0	0	0	0	0	0	0	0	0	0	0	0	0	0	0	0	0	0	0	0	0	0	0	0	0	0	0	0	0	0	0	0	0	0	0	0	0	0	0	0	0	0	0	0	0	0	0
	0	0	0	0	0	0	0	0	0	0	0	0	0	0	0	0	0	0	0	0	0	0	0	0	0	0	0	0	0	0	0	0	0	0	0	0	0	0	0	0	0	0	0	0	0	0	0	0	0
	0	0	0	0	0	0	0	0	0	0	0	0	0	0	0	0	0	0	0	0	0	0	0	0	0	0	0	0	0	0	0	0	0	0	0	0	0	0	0	0	0	0	0	0	0	0	0	0	0
	0	0	0	0	0	0	0	0	0	0	0	0	0	0	0	0	0	0	0	0	0	0	0	0	0	0	0	0	0	0	0	0	0	0	0	0	0	0	0	0	0	0	0	0	0	0	0	0	0
	0	0	0	0	0	0	0	0	0	0	0	0	0	0	0	0	0	0	0	0	0	0	0	0	0	0	0	0	0	0	0	0	0	0	0	0	0	0	0	0	0	0	0	0	0	0	0	0	0
	0	0	0	0	0	0	0	0	0	0	0	0	0	0	0	0	0	0	0	0	0	0	0	0	0	0	0	0	0	0	0	0	0	0	0	0	0	0	0	0	0	0	0	0	0	0	0	0	0
	0	0	0	0	0	0	0	0	0	0	0	0	0	0	0	0	0	0	0	0	0	0	0	0	0	0	0	0	0	0	0	0	0	0	0	0	0	0	0	0	0	0	0	0	0	0	0	0	0
	0	0	0	0	0	0	0	0	0	0	0	0	0	0	0	0	0	0	0	0	0	0	0	0	0	0	0	0	0	0	0	0	0	0	0	0	0	0	0	0	0	0	0	0	0	0	0	0	0
	0	0	0	0	0	0	0	0	0	0	0	0	0	0	0	0	0	0	0	0	0	0	0	0	0	0	0	0	0	0	0	0	0	0	0	0	0	0	0	0	0	0	0	0	0	0	0	0	0
	0	0	0	0	0	0	0	0	0	0	0	0	0	0	0	0	0	0	0	0	0	0	0	0	0	0	0	0	0	0	0	0	0	0	0	0	0	0	0	0	0	0	0	0	0	0	0	0	0
	0	0	0	0	0	0	0	0	0	0	0	0	0	0	0	0	0	0	0	0	0	0	0	0	0	0	0	0	0	0	0	0	0	0	0	0	0	0	0	0	0	0	0	0	0	0	0	0	0
	0	0	0	0	0	0	0	0	0	0	0	0	0	0	0	0	0	0	0	0	0	0	0	0	0	0	0	0	0	0	0	0	0	0	0	0	0	0	0	0	0	0	0	0	0	0	0	0	0
	0	0	0	0	0	0	0	0	0	0	0	0	0	0	0	0	0	0	0	0	0	0	0	0	0	0	0	0	0	0	0	0	0	0	0	0	0	0	0	0	0	0	0	0	0	0	0	0	0
	0	0	0	0	0	0	0	0	0	0	0	0	0	0	0	0	0	0	0	0	0	0	0	0	0	0	0	0	0	0	0	0	0	0	0	0	0	0	0	0	0	0	0	0	0	0	0	0	0
	0	0	0	0	0	0	0	0	0	0	0	0	0	0	0	0	0	0	0	0	0	0	0	0	0	0	0	0	0	0	0	0	0	0	0	0	0	0	0	0	0	0	0	0	0	0	0	0	0
	0	0	0	0	0	0	0	0	0	0	0	0	0	0	0	0	0	0	0	0	0	0	0	0	0	0	0	0	0	0	0	0	0	0	0	0	0	0	0	0	0	0	0	0	0	0	0	0	0
	0	0	0	0	0	0	0	0	0	0	0	0	0	0	0	0	0	0	0	0	0	0	0	0	0	0	0	0	0	0	0	0	0	0	0	0	0	0	0	0	0	0	0	0	0	0	0	0	0
	0	0	0	0	0	0	0	0	0	0	0	0	0	0	0	0	0	0	0	0	0	0	0	0	0	0	0	0	0	0	0	0	0	0	0	0	0	0	0	0	0	0	0	0	0	0	0	0	0
	0	0	0	0	0	0	0	0	0	0	0	0	0	0	0	0	0	0	0	0	0	0	0	0	0	0	0	0	0	0	0	0	0	0	0	0	0	0	0	0	0	0	0	0	0	0	0	0	0
	0	0	0	0	0	0	0	0	0	0	0	0	0	0	0	0	0	0	0	0	0	0	0	0	0	0	0	0	0	0	0	0	0	0	0	0	0	0	0	0	0	0	0	0	0	0	0	0	0
	0	0	0	0	0	0	0	0	0	0	0	0	0	0	0	0	0	0	0	0	0	0	0	0	0	0	0	0	0	0	0	0	0	0	0	0	0	0	0	0	0	0	0	0	0	0	0	0	0
	0	0	0	0	0	0	0	0	0	0	0	0	0	0	0	0	0	0	0	0	0	0	0	0	0	0	0	0	0	0	0	0	0	0	0	0	0	0	0	0	0	0	0	0	0	0	0	0	0
	0	0	0	0	0	0	0	0	0	0	0	0	0	0	0	0	0	0	0	0	0	0	0	0	0	0	0	0	0	0	0	0	0	0	0	0	0	0	0	0	0	0	0	0	0	0	0	0	0
	0	0	0	0	0	0	0	0	0	0	0	0	0	0	0	0	0	0	0	0	0	0	0	0	0	0	0	0	0	0	0	0	0	0	0	0	0	0	0	0	0	0	0	0	0	0	0	0	0
	0	0	0	0	0	0	0	0	0	0	0	0	0	0	0	0	0	0	0	0	0	0	0	0	0	0	0	0	0	0	0	0	0	0	0	0	0	0	0	0	0	0	0	0	0	0	0	0	0
	0	0	0	0	0	0	0	0	0	0	0	0	0	0	0	0	0	0	0	0	0	0	0	0	0	0	0	0	0	0	0	0	0	0	0	0	0	0	0	0	0	0	0	0	0	0	0	0	0
	0	0	0	0	0	0	0	0	0	0	0	0	0	0	0	0	0	0	0	0	0	0	0	0	0	0	0	0	0	0	0	0	0	0	0	0	0	0	0	0	0	0	0	0	0	0	0	0	0
	0	0	0	0	0	0	0	0	0	0	0	0	0	0	0	0	0	0	0	0	0	0	0	0	0	0	0	0	0	0	0	0	0	0	0	0	0	0	0	0	0	0	0	0	0	0	0	0	0
	0	0	0	0	0	0	0	0	0	0	0	0	0	0	0	0	0	0	0	0	0	0	0	0	0	0	0	0	0	0	0	0	0	0	0	0	0	0	0	0	0	0	0	0	0	0	0	0	0
	0	0	0	0	0	0	0	0	0	0	0	0	0	0	0	0	0	0	0	0	0	0	0	0	0	0	0	0	0	0	0	0	0	0	0	0	0	0	0	0	0	0	0	0	0	0	0	0	0
	0	0	0	0	0	0	0	0	0	0	0	0	0	0	0	0	0	0	0	0	0	0	0	0	0	0	0	0	0	0	0	0	0	0	0	0	0	0	0	0	0	0	0	0	0	0	0	0	0
	0	0	0	0	0	0	0	0	0	0	0	0	0	0	0	0	0	0	0	0	0	0	0	0	0	0	0	0	0	0	0	0	0	0	0	0	0	0	0	0	0	0	0	0	0	0	0	0	0
	0	0	0	0	0	0	0	0	0	0	0	0	0	0	0	0	0	0	0	0	0	0	0	0	0	0	0	0	0	0	0	0	0	0	0	0	0	0	0	0	0	0	0	0	0	0	0	0	0
	0	0	0	0	0	0	0	0	0	0	0	0	0	0	0	0	0	0	0	0	0	0	0	0	0	0	0	0	0	0	0	0	0	0	0	0	0	0	0	0	0	0	0	0	0	0	0	0	0
	0	0	0	0	0	0	0	0	0	0	0	0	0	0	0	0	0	0	0	0	0	0	0	0	0	0	0	0	0	0	0	0	0	0	0	0	0	0	0	0	0	0	0	0	0	0	0	0	0
	0	0	0	0	0	0	0	0	0	0	0	0	0	0	0	0	0	0	0	0	0	0	0	0	0	0	0	0	0	0	0	0	0	0	0	0	0	0	0	0	0	0	0	0	0	0	0	0	0
	0	0	0	0	0	0	0	0	0	0	0	0	0	0	0	0	0	0	0	0	0	0	0	0	0	0	0	0	0	0	0	0	0	0	0	0	0	0	0	0	0	0	0	0	0	0	0	0	0
	0	0	0	0	0	0	0	0	0	0	0	0	0	0	0	0	0	0	0	0	0	0	0	0	0	0	0	0	0	0	0	0	0	0	0	0	0	0	0	0	0	0	0	0	0	0	0	0	0
	0	0	0	0	0	0	0	0	0	0	0	0	0	0	0	0	0	0	0	0	0	0	0	0	0	0	0	0	0	0	0	0	0	0	0	0	0	0	0	0	0	0	0	0	0	0	0	0	0
	0	0	0	0	0	0	0	0	0	0	0	0	0	0	0	0	0	0	0	0	0	0	0	0	0	0	0	0	0	0	0	0	0	0	0	0	0	0	0	0	0	0	0	0	0	0	0	0	0
	0	0	0	0	0	0	0	0	0	0	0	0	0	0	0	0	0	0	0	0	0	0	0	0	0	0	0	0	0	0	0	0	0	0	0	0	0	0	0	0	0	0	0	0	0	0	0	0	0
	0	0	0	0	0	0	0	0	0	0	0	0	0	0	0	0	0	0	0	0	0	0	0	0	0	0	0	0	0	0	0	0	0	0	0	0	0	0	0	0	0	0	0	0	0	0	0	0	0
	0	0	0	0	0	0	0	0	0	0	0	0	0	0	0	0	0	0	0	0	0	0	0	0	0	0	0	0	0	0	0	0	0	0	0	0	0	0	0	0	0	0	0	0	0	0	0	0	0
	0	0	0	0	0	0	0	0	0	0	0	0	0	0	0	0	0	0	0	0	0	0	0	0	0	0	0	0	0	0	0	0	0	0	0	0	0	0	0	0	0	0	0	0	0	0	0	0	0
	0	0	0	0	0	0	0	0	0	0	0	0	0	0	0	0	0	0	0	0	0	0	0	0	0	0	0	0	0	0	0	0	0	0	0	0	0	0	0	0	0	0	0	0	0	0	0	0	0
	0	0	0	0	0	0	0	0	0	0	0	0	0	0	0	0	0	0	0	0	0	0	0	0	0	0	0	0	0	0	0	0	0	0	0	0	0	0	0	0	0	0	0	0	0	0	0	0	0
	0	0	0	0	0	0	0	0	0	0	0	0	0	0	0	0	0	0	0	0	0	0	0	0	0	0	0	0	0	0	0	0	0	0	0	0	0	0	0	0	0	0	0	0	0	0	0	0	0
	0	0	0	0	0	0	0	0	0	0	0	0	0	0	0	0	0	0	0	0	0	0	0	0	0	0	0	0	0	0	0	0	0	0	0	0	0	0	0	0	0	0	0	0	0	0	0	0	0
	0	0	0	0	0	0	0	0	0	0	0	0	0	0	0	0	0	0	0	0	0	0	0	0	0	0	0	0	0	0	0	0	0	0	0	0	0	0	0	0	0	0	0	0	0	0	0	0	0
	0	0	0	0	0	0	0	0	0	0	0	0	0	0	0	0	0	0	0	0	0	0	0	0	0	0	0	0	0	0	0	0	0	0	0	0	0	0	0	0	0	0	0	0	0	0	0	0	0
	0	0	0	0	0	0	0	0	0	0	0	0	0	0	0	0	0	0	0	0	0	0	0	0	0	0	0	0	0	0	0	0	0	0	0	0	0	0	0	0	0	0	0	0	0	0	0	0	0
	0	0	0	0	0	0	0	0	0	0	0	0	0	0	0	0	0	0	0	0	0	0	0	0	0	0	0	0	0	0	0	0	0	0	0	0	0	0	0	0	0	0	0	0	0	0	0	0	0
	0	0	0	0	0	0	0	0	0	0	0	0	0	0	0	0	0	0	0	0	0	0	0	0	0	0	0	0	0	0	0	0	0	0	0	0	0	0	0	0	0	0	0	0	0	0	0	0	0
	0	0	0	0	0	0	0	0	0	0	0	0	0	0	0	0	0	0	0	0	0	0	0	0	0	0	0	0	0	0	0	0	0	0	0	0	0	0	0	0	0	0	0	0	0	0	0	0	0
	0	0	0	0	0	0	0	0	0	0	0	0	0	0	0	0	0	0	0	0	0	0	0	0	0	0	0	0	0	0	0	0	0	0	0	0	0	0	0	0	0	0	0	0	0	0	0	0	0
	0	0	0	0	0	0	0	0	0	0	0	0	0	0	0	0	0	0	0	0	0	0	0	0	0	0	0	0	0	0	0	0	0	0	0	0	0	0	0	0	0	0	0	0	0	0	0	0	0
	0	0	0	0	0	0	0	0	0	0	0	0	0	0	0	0	0	0	0	0	0	0	0	0	0	0	0	0	0	0	0	0	0	0	0	0	0	0	0	0	0	0	0	0	0	0	0	0	0
	0	0	0	0	0	0	0	0	0	0	0	0	0	0	0	0	0	0	0	0	0	0	0	0	0	0	0	0	0	0	0	0	0	0	0	0	0	0	0	0	0	0	0	0	0	0	0	0	0
	0	0	0	0	0	0	0	0	0	0	0	0	0	0	0	0	0	0	0	0	0	0	0	0	0	0	0	0	0	0	0	0	0	0	0	0	0	0	0	0	0	0	0	0	0	0	0	0	0
	0	0	0	0	0	0	0	0	0	0	0	0	0	0	0	0	0	0	0	0	0	0	0	0	0	0	0	0	0	0	0	0	0	0	0	0	0	0	0	0	0	0	0	0	0	0	0	0	0
	0	0	0	0	0	0	0	0	0	0	0	0	0	0	0	0	0	0	0	0	0	0	0	0	0	0	0	0	0	0	0	0	0	0	0	0	0	0	0	0	0	0	0	0	0	0	0	0	0
	0	0	0	0	0	0	0	0	0	0	0	0	0	0	0	0	0	0	0	0	0	0	0	0	0	0	0	0	0	0	0	0	0	0	0	0	0	0	0	0	0	0	0	0	0	0	0	0	0
	0	0	0	0	0	0	0	0	0	0	0	0	0	0	0	0	0	0	0	0	0	0	0	0	0	0	0	0	0	0	0	0	0	0	0	0	0	0	0	0	0	0	0	0	0	0	0	0	0
	0	0	0	0	0	0	0	0	0	0	0	0	0	0	0	0	0	0	0	0	0	0	0	0	0	0	0	0	0	0	0	0	0	0	0	0	0	0	0	0	0	0	0	0	0	0	0	0	0
	0	0	0	0	0	0	0	0	0	0	0	0	0	0	0	0	0	0	0	0	0	0	0	0	0	0	0	0	0	0	0	0	0	0	0	0	0	0	0	0	0	0	0	0	0	0	0	0	0
	0	0	0	0	0	0	0	0	0	0	0	0	0	0	0	0	0	0	0	0	0	0	0	0	0	0	0	0	0	0	0	0	0	0	0	0	0	0	0	0	0	0	0	0	0	0	0	0	0
	0	0	0	0	0	0	0	0	0	0	0	0	0	0	0	0	0	0	0	0	0	0	0	0	0	0	0	0	0	0	0	0	0	0	0	0	0	0	0	0	0	0	0	0	0	0	0	0	0
	0	0	0	0	0	0	0	0	0	0	0	0	0	0	0	0	0	0	0	0	0	0	0	0	0	0	0	0	0	0	0	0	0	0	0	0	0	0	0	0	0	0	0	0	0	0	0	0	0
	0	0	0	0	0	0	0	0	0	0	0	0	0	0	0	0	0	0	0	0	0	0	0	0	0	0	0	0	0	0	0	0	0	0	0	0	0	0	0	0	0	0	0	0	0	0	0	0	0
	0	0	0	0	0	0	0	0	0	0	0	0	0	0	0	0	0	0	0	0	0	0	0	0	0	0	0	0	0	0	0	0	0	0	0	0	0	0	0	0	0	0	0	0	0	0	0	0	0
	0	0	0	0	0	0	0	0	0	0	0	0	0	0	0	0	0	0	0	0	0	0	0	0	0	0	0	0	0	0	0	0	0	0	0	0	0	0	0	0	0	0	0	0	0	0	0	0	0
	0	0	0	0	0	0	0	0	0	0	0	0	0	0	0	0	0	0	0	0	0	0	0	0	0	0	0	0	0	0	0	0	0	0	0	0	0	0	0	0	0	0	0	0	0	0	0	0	0
	0	0	0	0	0	0	0	0	0	0	0	0	0	0	0	0	0	0	0	0	0	0	0	0	0	0	0	0	0	0	0	0	0	0	0	0	0	0	0	0	0	0	0	0	0	0	0	0	0
	0	0	0	0	0	0	0	0	0	0	0	0	0	0	0	0	0	0	0	0	0	0	0	0	0	0	0	0	0	0	0	0	0	0	0	0	0	0	0	0	0	0	0	0	0	0	0	0	0
	0	0	0	0	0	0	0	0	0	0	0	0	0	0	0	0	0	0	0	0	0	0	0	0	0	0	0	0	0	0	0	0	0	0	0	0	0	0	0	0	0	0	0	0	0	0	0	0	0
	0	0	0	0	0	0	0	0	0	0	0	0	0	0	0	0	0	0	0	0	0	0	0	0	0	0	0	0	0	0	0	0	0	0	0	0	0	0	0	0	0	0	0	0	0	0	0	0	0
	0	0	0	0	0	0	0	0	0	0	0	0	0	0	0	0	0	0	0	0	0	0	0	0	0	0	0	0	0	0	0	0	0	0	0	0	0	0	0	0	0	0	0	0	0	0	0	0	0
	0	0	0	0	0	0	0	0	0	0	0	0	0	0	0	0	0	0	0	0	0	0	0	0	0	0	0	0	0	0	0	0	0	0	0	0	0	0	0	0	0	0	0	0	0	0	0	0	0
	0	0	0	0	0	0	0	0	0	0	0	0	0	0	0	0	0	0	0	0	0	0	0	0	0	0	0	0	0	0	0	0	0	0	0	0	0	0	0	0	0	0	0	0	0	0	0	0	0
	0	0	0	0	0	0	0	0	0	0	0	0	0	0	0	0	0	0	0	0	0	0	0	0	0	0	0	0	0	0	0	0	0	0	0	0	0	0	0	0	0	0	0	0	0	0	0	0	0
	0	0	0	0	0	0	0	0	0	0	0	0	0	0	0	0	0	0	0	0	0	0	0	0	0	0	0	0	0	0	0	0	0	0	0	0	0	0	0	0	0	0	0	0	0	0	0	0	0
	0	0	0	0	0	0	0	0	0	0	0	0	0	0	0	0	0	0	0	0	0	0	0	0	0	0	0	0	0	0	0	0	0	0	0	0	0	0	0	0	0	0	0	0	0	0	0	0	0
	0	0	0	0	0	0	0	0	0	0	0	0	0	0	0	0	0	0	0	0	0	0	0	0	0	0	0	0	0	0	0	0	0	0	0	0	0	0	0	0	0	0	0	0	0	0	0	0	0
	0	0	0	0	0	0	0	0	0	0	0	0	0	0	0	0	0	0	0	0	0	0	0	0	0	0	0	0	0	0	0	0	0	0	0	0	0	0	0	0	0	0	0	0	0	0	0	0	0
	0	0	0	0	0	0	0	0	0	0	0	0	0	0	0	0	0	0	0	0	0	0	0	0	0	0	0	0	0	0	0	0	0	0	0	0	0	0	0	0	0	0	0	0	0	0	0	0	0
	0	0	0	0	0	0	0	0	0	0	0	0	0	0	0	0	0	0	0	0	0	0	0	0	0	0	0	0	0	0	0	0	0	0	0	0	0	0	0	0	0	0	0	0	0	0	0	0	0
	0	0	0	0	0	0	0	0	0	0	0	0	0	0	0	0	0	0	0	0	0	0	0	0	0	0	0	0	0	0	0	0	0	0	0	0	0	0	0	0	0	0	0	0	0	0	0	0	0
	0	0	0	0	0	0	0	0	0	0	0	0	0	0	0	0	0	0	0	0	0	0	0	0	0	0	0	0	0	0	0	0	0	0	0	0	0	0	0	0	0	0	0	0	0	0	0	0	0
	0	0	0	0	0	0	0	0	0	0	0	0	0	0	0	0	0	0	0	0	0	0	0	0	0	0	0	0	0	0	0	0	0	0	0	0	0	0	0	0	0	0	0	0	0	0	0	0	0
	0	0	0	0	0	0	0	0	0	0	0	0	0	0	0	0	0	0	0	0	0	0	0	0	0	0	0	0	0	0	0	0	0	0	0	0	0	0	0	0	0	0	0	0	0	0	0	0	0
	0	0	0	0	0	0	0	0	0	0	0	0	0	0	0	0	0	0	0	0	0	0	0	0	0	0	0	0	0	0	0	0	0	0	0	0	0	0	0	0	0	0	0	0	0	0	0	0	0
	0	0	0	0	0	0	0	0	0	0	0	0	0	0	0	0	0	0	0	0	0	0	0	0	0	0	0	0	0	0	0	0	0	0	0	0	0	0	0	0	0	0	0	0	0	0	0	0	0
	0	0	0	0	0	0	0	0	0	0	0	0	0	0	0	0	0	0	0	0	0	0	0	0	0	0	0	0	0	0	0	0	0	0	0	0	0	0	0	0	0	0	0	0	0	0	0	0	0
	0	0	0	0	0	0	0	0	0	0	0	0	0	0	0	0	0	0	0	0	0	0	0	0	0	0	0	0	0	0	0	0	0	0	0	0	0	0	0	0	0	0	0	0	0	0	0	0	0
	0	0	0	0	0	0	0	0	0	0	0	0	0	0	0	0	0	0	0	0	0	0	0	0	0	0	0	0	0	0	0	0	0	0	0	0	0	0	0	0	0	0	0	0	0	0	0	0	0
	0	0	0	0	0	0	0	0	0	0	0	0	0	0	0	0	0	0	0	0	0	0	0	0	0	0	0	0	0	0	0	0	0	0	0	0	0	0	0	0	0	0	0	0	0	0	0	0	0
	0	0	0	0	0	0	0	0	0	0	0	0	0	0	0	0	0	0	0	0	0	0	0	0	0	0	0	0	0	0	0	0	0	0	0	0	0	0	0	0	0	0	0	0	0	0	0	0	0
	0	0	0	0	0	0	0	0	0	0	0	0	0	0	0	0	0	0	0	0	0	0	0	0	0	0	0	0	0	0	0	0	0	0	0	0	0	0	0	0	0	0	0	0	0	0	0	0	0
	0	0	0	0	0	0	0	0	0	0	0	0	0	0	0	0	0	0	0	0	0	0	0	0	0	0	0	0	0	0	0	0	0	0	0	0	0	0	0	0	0	0	0	0	0	0	0	0	0
	0	0	0	0	0	0	0	0	0	0	0	0	0	0	0	0	0	0	0	0	0	0	0	0	0	0	0	0	0	0	0	0	0	0	0	0	0	0	0	0	0	0	0	0	0	0	0	0	0
	0	0	0	0	0	0	0	0	0	0	0	0	0	0	0	0	0	0	0	0	0	0	0	0	0	0	0	0	0	0	0	0	0	0	0	0	0	0	0	0	0	0	0	0	0	0	0	0	0
	0	0	0	0	0	0	0	0	0	0	0	0	0	0	0	0	0	0	0	0	0	0	0	0	0	0	0	0	0	0	0	0	0	0	0	0	0	0	0	0	0	0	0	0	0	0	0	0	0
	0	0	0	0	0	0	0	0	0	0	0	0	0	0	0	0	0	0	0	0	0	0	0	0	0	0	0	0	0	0	0	0	0	0	0	0	0	0	0	0	0	0	0	0	0	0	0	0	0
	0	0	0	0	0	0	0	0	0	0	0	0	0	0	0	0	0	0	0	0	0	0	0	0	0	0	0	0	0	0	0	0	0	0	0	0	0	0	0	0	0	0	0	0	0	0	0	0	0
	0	0	0	0	0	0	0	0	0	0	0	0	0	0	0	0	0	0	0	0	0	0	0	0	0	0	0	0	0	0	0	0	0	0	0	0	0	0	0	0	0	0	0	0	0	0	0	0	0
	0	0	0	0	0	0	0	0	0	0	0	0	0	0	0	0	0	0	0	0	0	0	0	0	0	0	0	0	0	0	0	0	0	0	0	0	0	0	0	0	0	0	0	0	0	0	0	0	0
	0	0	0	0	0	0	0	0	0	0	0	0	0	0	0	0	0	0	0	0	0	0	0	0	0	0	0	0	0	0	0	0	0	0	0	0	0	0	0	0	0	0	0	0	0	0	0	0	0
	0	0	0	0	0	0	0	0	0	0	0	0	0	0	0	0	0	0	0	0	0	0	0	0	0	0	0	0	0	0	0	0	0	0	0	0	0	0	0	0	0	0	0	0	0	0	0	0	0
	0	0	0	0	0	0	0	0	0	0	0	0	0	0	0	0	0	0	0	0	0	0	0	0	0	0	0	0	0	0	0	0	0	0	0	0	0	0	0	0	0	0	0	0	0	0	0	0	0
	0	0	0	0	0	0	0	0	0	0	0	0	0	0	0	0	0	0	0	0	0	0	0	0	0	0	0	0	0	0	0	0	0	0	0	0	0	0	0	0	0	0	0	0	0	0	0	0	0
	0	0	0	0	0	0	0	0	0	0	0	0	0	0	0	0	0	0	0	0	0	0	0	0	0	0	0	0	0	0	0	0	0	0	0	0	0	0	0	0	0	0	0	0	0	0	0	0	0
	0	0	0	0	0	0	0	0	0	0	0	0	0	0	0	0	0	0	0	0	0	0	0	0	0	0	0	0	0	0	0	0	0	0	0	0	0	0	0	0	0	0	0	0	0	0	0	0	0
	0	0	0	0	0	0	0	0	0	0	0	0	0	0	0	0	0	0	0	0	0	0	0	0	0	0	0	0	0	0	0	0	0	0	0	0	0	0	0	0	0	0	0	0	0	0	0	0	0
	0	0	0	0	0	0	0	0	0	0	0	0	0	0	0	0	0	0	0	0	0	0	0	0	0	0	0	0	0	0	0	0	0	0	0	0	0	0	0	0	0	0	0	0	0	0	0	0	0
	0	0	0	0	0	0	0	0	0	0	0	0	0	0	0	0	0	0	0	0	0	0	0	0	0	0	0	0	0	0	0	0	0	0	0	0	0	0	0	0	0	0	0	0	0	0	0	0	0
	0	0	0	0	0	0	0	0	0	0	0	0	0	0	0	0	0	0	0	0	0	0	0	0	0	0	0	0	0	0	0	0	0	0	0	0	0	0	0	0	0	0	0	0	0	0	0	0	0
	0	0	0	0	0	0	0	0	0	0	0	0	0	0	0	0	0	0	0	0	0	0	0	0	0	0	0	0	0	0	0	0	0	0	0	0	0	0	0	0	0	0	0	0	0	0	0	0	0
	0	0	0	0	0	0	0	0	0	0	0	0	0	0	0	0	0	0	0	0	0	0	0	0	0	0	0	0	0	0	0	0	0	0	0	0	0	0	0	0	0	0	0	0	0	0	0	0	0
	0	0	0	0	0	0	0	0	0	0	0	0	0	0	0	0	0	0	0	0	0	0	0	0	0	0	0	0	0	0	0	0	0	0	0	0	0	0	0	0	0	0	0	0	0	0	0	0	0
	0	0	0	0	0	0	0	0	0	0	0	0	0	0	0	0	0	0	0	0	0	0	0	0	0	0	0	0	0	0	0	0	0	0	0	0	0	0	0	0	0	0	0	0	0	0	0	0	0
	0	0	0	0	0	0	0	0	0	0	0	0	0	0	0	0	0	0	0	0	0	0	0	0	0	0	0	0	0	0	0	0	0	0	0	0	0	0	0	0	0	0	0	0	0	0	0	0	0
	0	0	0	0	0	0	0	0	0	0	0	0	0	0	0	0	0	0	0	0	0	0	0	0	0	0	0	0	0	0	0	0	0	0	0	0	0	0	0	0	0	0	0	0	0	0	0	0	0
	0	0	0	0	0	0	0	0	0	0	0	0	0	0	0	0	0	0	0	0	0	0	0	0	0	0	0	0	0	0	0	0	0	0	0	0	0	0	0	0	0	0	0	0	0	0	0	0	0
	0	0	0	0	0	0	0	0	0	0	0	0	0	0	0	0	0	0	0	0	0	0	0	0	0	0	0	0	0	0	0	0	0	0	0	0	0	0	0	0	0	0	0	0	0	0	0	0	0
	0	0	0	0	0	0	0	0	0	0	0	0	0	0	0	0	0	0	0	0	0	0	0	0	0	0	0	0	0	0	0	0	0	0	0	0	0	0	0	0	0	0	0	0	0	0	0	0	0
	0	0	0	0	0	0	0	0	0	0	0	0	0	0	0	0	0	0	0	0	0	0	0	0	0	0	0	0	0	0	0	0	0	0	0	0	0	0	0	0	0	0	0	0	0	0	0	0	0
	0	0	0	0	0	0	0	0	0	0	0	0	0	0	0	0	0	0	0	0	0	0	0	0	0	0	0	0	0	0	0	0	0	0	0	0	0	0	0	0	0	0	0	0	0	0	0	0	0
	0	0	0	0	0	0	0	0	0	0	0	0	0	0	0	0	0	0	0	0	0	0	0	0	0	0	0	0	0	0	0	0	0	0	0	0	0	0	0	0	0	0	0	0	0	0	0	0	0
	0	0	0	0	0	0	0	0	0	0	0	0	0	0	0	0	0	0	0	0	0	0	0	0	0	0	0	0	0	0	0	0	0	0	0	0	0	0	0	0	0	0	0	0	0	0	0	0	0
	0	0	0	0	0	0	0	0	0	0	0	0	0	0	0	0	0	0	0	0	0	0	0	0	0	0	0	0	0	0	0	0	0	0	0	0	0	0	0	0	0	0	0	0	0	0	0	0	0
	0	0	0	0	0	0	0	0	0	0	0	0	0	0	0	0	0	0	0	0	0	0	0	0	0	0	0	0	0	0	0	0	0	0	0	0	0	0	0	0	0	0	0	0	0	0	0	0	0
	0	0	0	0	0	0	0	0	0	0	0	0	0	0	0	0	0	0	0	0	0	0	0	0	0	0	0	0	0	0	0	0	0	0	0	0	0	0	0	0	0	0	0	0	0	0	0	0	0
	0	0	0	0	0	0	0	0	0	0	0	0	0	0	0	0	0	0	0	0	0	0	0	0	0	0	0	0	0	0	0	0	0	0	0	0	0	0	0	0	0	0	0	0	0	0	0	0	0
	0	0	0	0	0	0	0	0	0	0	0	0	0	0	0	0	0	0	0	0	0	0	0	0	0	0	0	0	0	0	0	0	0	0	0	0	0	0	0	0	0	0	0	0	0	0	0	0	0
	0	0	0	0	0	0	0	0	0	0	0	0	0	0	0	0	0	0	0	0	0	0	0	0	0	0	0	0	0	0	0	0	0	0	0	0	0	0	0	0	0	0	0	0	0	0	0	0	0
	0	0	0	0	0	0	0	0	0	0	0	0	0	0	0	0	0	0	0	0	0	0	0	0	0	0	0	0	0	0	0	0	0	0	0	0	0	0	0	0	0	0	0	0	0	0	0	0	0
	0	0	0	0	0	0	0	0	0	0	0	0	0	0	0	0	0	0	0	0	0	0	0	0	0	0	0	0	0	0	0	0	0	0	0	0	0	0	0	0	0	0	0	0	0	0	0	0	0
	0	0	0	0	0	0	0	0	0	0	0	0	0	0	0	0	0	0	0	0	0	0	0	0	0	0	0	0	0	0	0	0	0	0	0	0	0	0	0	0	0	0	0	0	0	0	0	0	0
	0	0	0	0	0	0	0	0	0	0	0	0	0	0	0	0	0	0	0	0	0	0	0	0	0	0	0	0	0	0	0	0	0	0	0	0	0	0	0	0	0	0	0	0	0	0	0	0	0
	0	0	0	0	0	0	0	0	0	0	0	0	0	0	0	0	0	0	0	0	0	0	0	0	0	0	0	0	0	0	0	0	0	0	0	0	0	0	0	0	0	0	0	0	0	0	0	0	0
	0	0	0	0	0	0	0	0	0	0	0	0	0	0	0	0	0	0	0	0	0	0	0	0	0	0	0	0	0	0	0	0	0	0	0	0	0	0	0	0	0	0	0	0	0	0	0	0	0
	0	0	0	0	0	0	0	0	0	0	0	0	0	0	0	0	0	0	0	0	0	0	0	0	0	0	0	0	0	0	0	0	0	0	0	0	0	0	0	0	0	0	0	0	0	0	0	0	0
	0	0	0	0	0	0	0	0	0	0	0	0	0	0	0	0	0	0	0	0	0	0	0	0	0	0	0	0	0	0	0	0	0	0	0	0	0	0	0	0	0	0	0	0	0	0	0	0	0
	0	0	0	0	0	0	0	0	0	0	0	0	0	0	0	0	0	0	0	0	0	0	0	0	0	0	0	0	0	0	0	0	0	0	0	0	0	0	0	0	0	0	0	0	0	0	0	0	0
	0	0	0	0	0	0	0	0	0	0	0	0	0	0	0	0	0	0	0	0	0	0	0	0	0	0	0	0	0	0	0	0	0	0	0	0	0	0	0	0	0	0	0	0	0	0	0	0	0
	0	0	0	0	0	0	0	0	0	0	0	0	0	0	0	0	0	0	0	0	0	0	0	0	0	0	0	0	0	0	0	0	0	0	0	0	0	0	0	0	0	0	0	0	0	0	0	0	0
	0	0	0	0	0	0	0	0	0	0	0	0	0	0	0	0	0	0	0	0	0	0	0	0	0	0	0	0	0	0	0	0	0	0	0	0	0	0	0	0	0	0	0	0	0	0	0	0	0
	0	0	0	0	0	0	0	0	0	0	0	0	0	0	0	0	0	0	0	0	0	0	0	0	0	0	0	0	0	0	0	0	0	0	0	0	0	0	0	0	0	0	0	0	0	0	0	0	0
	0	0	0	0	0	0	0	0	0	0	0	0	0	0	0	0	0	0	0	0	0	0	0	0	0	0	0	0	0	0	0	0	0	0	0	0	0	0	0	0	0	0	0	0	0	0	0	0	0
	0	0	0	0	0	0	0	0	0	0	0	0	0	0	0	0	0	0	0	0	0	0	0	0	0	0	0	0	0	0	0	0	0	0	0	0	0	0	0	0	0	0	0	0	0	0	0	0	0
	0	0	0	0	0	0	0	0	0	0	0	0	0	0	0	0	0	0	0	0	0	0	0	0	0	0	0	0	0	0	0	0	0	0	0	0	0	0	0	0	0	0	0	0	0	0	0	0	0
	0	0	0	0	0	0	0	0	0	0	0	0	0	0	0	0	0	0	0	0	0	0	0	0	0	0	0	0	0	0	0	0	0	0	0	0	0	0	0	0	0	0	0	0	0	0	0	0	0
	0	0	0	0	0	0	0	0	0	0	0	0	0	0	0	0	0	0	0	0	0	0	0	0	0	0	0	0	0	0	0	0	0	0	0	0	0	0	0	0	0	0	0	0	0	0	0	0	0
	0	0	0	0	0	0	0	0	0	0	0	0	0	0	0	0	0	0	0	0	0	0	0	0	0	0	0	0	0	0	0	0	0	0	0	0	0	0	0	0	0	0	0	0	0	0	0	0	0
	0	0	0	0	0	0	0	0	0	0	0	0	0	0	0	0	0	0	0	0	0	0	0	0	0	0	0	0	0	0	0	0	0	0	0	0	0	0	0	0	0	0	0	0	0	0	0	0	0
	0	0	0	0	0	0	0	0	0	0	0	0	0	0	0	0	0	0	0	0	0	0	0	0	0	0	0	0	0	0	0	0	0	0	0	0	0	0	0	0	0	0	0	0	0	0	0	0	0
	0	0	0	0	0	0	0	0	0	0	0	0	0	0	0	0	0	0	0	0	0	0	0	0	0	0	0	0	0	0	0	0	0	0	0	0	0	0	0	0	0	0	0	0	0	0	0	0	0
	0	0	0	0	0	0	0	0	0	0	0	0	0	0	0	0	0	0	0	0	0	0	0	0	0	0	0	0	0	0	0	0	0	0	0	0	0	0	0	0	0	0	0	0	0	0	0	0	0
	0	0	0	0	0	0	0	0	0	0	0	0	0	0	0	0	0	0	0	0	0	0	0	0	0	0	0	0	0	0	0	0	0	0	0	0	0	0	0	0	0	0	0	0	0	0	0	0	0
	0	0	0	0	0	0	0	0	0	0	0	0	0	0	0	0	0	0	0	0	0	0	0	0	0	0	0	0	0	0	0	0	0	0	0	0	0	0	0	0	0	0	0	0	0	0	0	0	0
	0	0	0	0	0	0	0	0	0	0	0	0	0	0	0	0	0	0	0	0	0	0	0	0	0	0	0	0	0	0	0	0	0	0	0	0	0	0	0	0	0	0	0	0	0	0	0	0	0
	0	0	0	0	0	0	0	0	0	0	0	0	0	0	0	0	0	0	0	0	0	0	0	0	0	0	0	0	0	0	0	0	0	0	0	0	0	0	0	0	0	0	0	0	0	0	0	0	0
	0	0	0	0	0	0	0	0	0	0	0	0	0	0	0	0	0	0	0	0	0	0	0	0	0	0	0	0	0	0	0	0	0	0	0	0	0	0	0	0	0	0	0	0	0	0	0	0	0
	0	0	0	0	0	0	0	0	0	0	0	0	0	0	0	0	0	0	0	0	0	0	0	0	0	0	0	0	0	0	0	0	0	0	0	0	0	0	0	0	0	0	0	0	0	0	0	0	0
	0	0	0	0	0	0	0	0	0	0	0	0	0	0	0	0	0	0	0	0	0	0	0	0	0	0	0	0	0	0	0	0	0	0	0	0	0	0	0	0	0	0	0	0	0	0	0	0	0
	0	0	0	0	0	0	0	0	0	0	0	0	0	0	0	0	0	0	0	0	0	0	0	0	0	0	0	0	0	0	0	0	0	0	0	0	0	0	0	0	0	0	0	0	0	0	0	0	0
	0	0	0	0	0	0	0	0	0	0	0	0	0	0	0	0	0	0	0	0	0	0	0	0	0	0	0	0	0	0	0	0	0	0	0	0	0	0	0	0	0	0	0	0	0	0	0	0	0
	0	0	0	0	0	0	0	0	0	0	0	0	0	0	0	0	0	0	0	0	0	0	0	0	0	0	0	0	0	0	0	0	0	0	0	0	0	0	0	0	0	0	0	0	0	0	0	0	0
	0	0	0	0	0	0	0	0	0	0	0	0	0	0	0	0	0	0	0	0	0	0	0	0	0	0	0	0	0	0	0	0	0	0	0	0	0	0	0	0	0	0	0	0	0	0	0	0	0
	0	0	0	0	0	0	0	0	0	0	0	0	0	0	0	0	0	0	0	0	0	0	0	0	0	0	0	0	0	0	0	0	0	0	0	0	0	0	0	0	0	0	0	0	0	0	0	0	0
	0	0	0	0	0	0	0	0	0	0	0	0	0	0	0	0	0	0	0	0	0	0	0	0	0	0	0	0	0	0	0	0	0	0	0	0	0	0	0	0	0	0	0	0	0	0	0	0	0
	0	0	0	0	0	0	0	0	0	0	0	0	0	0	0	0	0	0	0	0	0	0	0	0	0	0	0	0	0	0	0	0	0	0	0	0	0	0	0	0	0	0	0	0	0	0	0	0	0
	0	0	0	0	0	0	0	0	0	0	0	0	0	0	0	0	0	0	0	0	0	0	0	0	0	0	0	0	0	0	0	0	0	0	0	0	0	0	0	0	0	0	0	0	0	0	0	0	0
	0	0	0	0	0	0	0	0	0	0	0	0	0	0	0	0	0	0	0	0	0	0	0	0	0	0	0	0	0	0	0	0	0	0	0	0	0	0	0	0	0	0	0	0	0	0	0	0	0
	0	0	0	0	0	0	0	0	0	0	0	0	0	0	0	0	0	0	0	0	0	0	0	0	0	0	0	0	0	0	0	0	0	0	0	0	0	0	0	0	0	0	0	0	0	0	0	0	0
	0	0	0	0	0	0	0	0	0	0	0	0	0	0	0	0	0	0	0	0	0	0	0	0	0	0	0	0	0	0	0	0	0	0	0	0	0	0	0	0	0	0	0	0	0	0	0	0	0
	0	0	0	0	0	0	0	0	0	0	0	0	0	0	0	0	0	0	0	0	0	0	0	0	0	0	0	0	0	0	0	0	0	0	0	0	0	0	0	0	0	0	0	0	0	0	0	0	0
	0	0	0	0	0	0	0	0	0	0	0	0	0	0	0	0	0	0	0	0	0	0	0	0	0	0	0	0	0	0	0	0	0	0	0	0	0	0	0	0	0	0	0	0	0	0	0	0	0
	0	0	0	0	0	0	0	0	0	0	0	0	0	0	0	0	0	0	0	0	0	0	0	0	0	0	0	0	0	0	0	0	0	0	0	0	0	0	0	0	0	0	0	0	0	0	0	0	0
	0	0	0	0	0	0	0	0	0	0	0	0	0	0	0	0	0	0	0	0	0	0	0	0	0	0	0	0	0	0	0	0	0	0	0	0	0	0	0	0	0	0	0	0	0	0	0	0	0
	0	0	0	0	0	0	0	0	0	0	0	0	0	0	0	0	0	0	0	0	0	0	0	0	0	0	0	0	0	0	0	0	0	0	0	0	0	0	0	0	0	0	0	0	0	0	0	0	0
	0	0	0	0	0	0	0	0	0	0	0	0	0	0	0	0	0	0	0	0	0	0	0	0	0	0	0	0	0	0	0	0	0	0	0	0	0	0	0	0	0	0	0	0	0	0	0	0	0
	0	0	0	0	0	0	0	0	0	0	0	0	0	0	0	0	0	0	0	0	0	0	0	0	0	0	0	0	0	0	0	0	0	0	0	0	0	0	0	0	0	0	0	0	0	0	0	0	0
	0	0	0	0	0	0	0	0	0	0	0	0	0	0	0	0	0	0	0	0	0	0	0	0	0	0	0	0	0	0	0	0	0	0	0	0	0	0	0	0	0	0	0	0	0	0	0	0	0
	0	0	0	0	0	0	0	0	0	0	0	0	0	0	0	0	0	0	0	0	0	0	0	0	0	0	0	0	0	0	0	0	0	0	0	0	0	0	0	0	0	0	0	0	0	0	0	0	0
	0	0	0	0	0	0	0	0	0	0	0	0	0	0	0	0	0	0	0	0	0	0	0	0	0	0	0	0	0	0	0	0	0	0	0	0	0	0	0	0	0	0	0	0	0	0	0	0	0
	0	0	0	0	0	0	0	0	0	0	0	0	0	0	0	0	0	0	0	0	0	0	0	0	0	0	0	0	0	0	0	0	0	0	0	0	0	0	0	0	0	0	0	0	0	0	0	0	0
	0	0	0	0	0	0	0	0	0	0	0	0	0	0	0	0	0	0	0	0	0	0	0	0	0	0	0	0	0	0	0	0	0	0	0	0	0	0	0	0	0	0	0	0	0	0	0	0	0
	0	0	0	0	0	0	0	0	0	0	0	0	0	0	0	0	0	0	0	0	0	0	0	0	0	0	0	0	0	0	0	0	0	0	0	0	0	0	0	0	0	0	0	0	0	0	0	0	0
	0	0	0	0	0	0	0	0	0	0	0	0	0	0	0	0	0	0	0	0	0	0	0	0	0	0	0	0	0	0	0	0	0	0	0	0	0	0	0	0	0	0	0	0	0	0	0	0	0
	0	0	0	0	0	0	0	0	0	0	0	0	0	0	0	0	0	0	0	0	0	0	0	0	0	0	0	0	0	0	0	0	0	0	0	0	0	0	0	0	0	0	0	0	0	0	0	0	0
	0	0	0	0	0	0	0	0	0	0	0	0	0	0	0	0	0	0	0	0	0	0	0	0	0	0	0	0	0	0	0	0	0	0	0	0	0	0	0	0	0	0	0	0	0	0	0	0	0
	0	0	0	0	0	0	0	0	0	0	0	0	0	0	0	0	0	0	0	0	0	0	0	0	0	0	0	0	0	0	0	0	0	0	0	0	0	0	0	0	0	0	0	0	0	0	0	0	0
	0	0	0	0	0	0	0	0	0	0	0	0	0	0	0	0	0	0	0	0	0	0	0	0	0	0	0	0	0	0	0	0	0	0	0	0	0	0	0	0	0	0	0	0	0	0	0	0	0
	0	0	0	0	0	0	0	0	0	0	0	0	0	0	0	0	0	0	0	0	0	0	0	0	0	0	0	0	0	0	0	0	0	0	0	0	0	0	0	0	0	0	0	0	0	0	0	0	0
	0	0	0	0	0	0	0	0	0	0	0	0	0	0	0	0	0	0	0	0	0	0	0	0	0	0	0	0	0	0	0	0	0	0	0	0	0	0	0	0	0	0	0	0	0	0	0	0	0
	0	0	0	0	0	0	0	0	0	0	0	0	0	0	0	0	0	0	0	0	0	0	0	0	0	0	0	0	0	0	0	0	0	0	0	0	0	0	0	0	0	0	0	0	0	0	0	0	0
	0	0	0	0	0	0	0	0	0	0	0	0	0	0	0	0	0	0	0	0	0	0	0	0	0	0	0	0	0	0	0	0	0	0	0	0	0	0	0	0	0	0	0	0	0	0	0	0	0
	0	0	0	0	0	0	0	0	0	0	0	0	0	0	0	0	0	0	0	0	0	0	0	0	0	0	0	0	0	0	0	0	0	0	0	0	0	0	0	0	0	0	0	0	0	0	0	0	0
	0	0	0	0	0	0	0	0	0	0	0	0	0	0	0	0	0	0	0	0	0	0	0	0	0	0	0	0	0	0	0	0	0	0	0	0	0	0	0	0	0	0	0	0	0	0	0	0	0
	0	0	0	0	0	0	0	0	0	0	0	0	0	0	0	0	0	0	0	0	0	0	0	0	0	0	0	0	0	0	0	0	0	0	0	0	0	0	0	0	0	0	0	0	0	0	0	0	0
	0	0	0	0	0	0	0	0	0	0	0	0	0	0	0	0	0	0	0	0	0	0	0	0	0	0	0	0	0	0	0	0	0	0	0	0	0	0	0	0	0	0	0	0	0	0	0	0	0
	0	0	0	0	0	0	0	0	0	0	0	0	0	0	0	0	0	0	0	0	0	0	0	0	0	0	0	0	0	0	0	0	0	0	0	0	0	0	0	0	0	0	0	0	0	0	0	0	0
	0	0	0	0	0	0	0	0	0	0	0	0	0	0	0	0	0	0	0	0	0	0	0	0	0	0	0	0	0	0	0	0	0	0	0	0	0	0	0	0	0	0	0	0	0	0	0	0	0
	0	0	0	0	0	0	0	0	0	0	0	0	0	0	0	0	0	0	0	0	0	0	0	0	0	0	0	0	0	0	0	0	0	0	0	0	0	0	0	0	0	0	0	0	0	0	0	0	0
	0	0	0	0	0	0	0	0	0	0	0	0	0	0	0	0	0	0	0	0	0	0	0	0	0	0	0	0	0	0	0	0	0	0	0	0	0	0	0	0	0	0	0	0	0	0	0	0	0
	0	0	0	0	0	0	0	0	0	0	0	0	0	0	0	0	0	0	0	0	0	0	0	0	0	0	0	0	0	0	0	0	0	0	0	0	0	0	0	0	0	0	0	0	0	0	0	0	0
	0	0	0	0	0	0	0	0	0	0	0	0	0	0	0	0	0	0	0	0	0	0	0	0	0	0	0	0	0	0	0	0	0	0	0	0	0	0	0	0	0	0	0	0	0	0	0	0	0
	0	0	0	0	0	0	0	0	0	0	0	0	0	0	0	0	0	0	0	0	0	0	0	0	0	0	0	0	0	0	0	0	0	0	0	0	0	0	0	0	0	0	0	0	0	0	0	0	0
	0	0	0	0	0	0	0	0	0	0	0	0	0	0	0	0	0	0	0	0	0	0	0	0	0	0	0	0	0	0	0	0	0	0	0	0	0	0	0	0	0	0	0	0	0	0	0	0	0
	0	0	0	0	0	0	0	0	0	0	0	0	0	0	0	0	0	0	0	0	0	0	0	0	0	0	0	0	0	0	0	0	0	0	0	0	0	0	0	0	0	0	0	0	0	0	0	0	0
	0	0	0	0	0	0	0	0	0	0	0	0	0	0	0	0	0	0	0	0	0	0	0	0	0	0	0	0	0	0	0	0	0	0	0	0	0	0	0	0	0	0	0	0	0	0	0	0	0
	0	0	0	0	0	0	0	0	0	0	0	0	0	0	0	0	0	0	0	0	0	0	0	0	0	0	0	0	0	0	0	0	0	0	0	0	0	0	0	0	0	0	0	0	0	0	0	0	0
	0	0	0	0	0	0	0	0	0	0	0	0	0	0	0	0	0	0	0	0	0	0	0	0	0	0	0	0	0	0	0	0	0	0	0	0	0	0	0	0	0	0	0	0	0	0	0	0	0
	0	0	0	0	0	0	0	0	0	0	0	0	0	0	0	0	0	0	0	0	0	0	0	0	0	0	0	0	0	0	0	0	0	0	0	0	0	0	0	0	0	0	0	0	0	0	0	0	0
	0	0	0	0	0	0	0	0	0	0	0	0	0	0	0	0	0	0	0	0	0	0	0	0	0	0	0	0	0	0	0	0	0	0	0	0	0	0	0	0	0	0	0	0	0	0	0	0	0
	0	0	0	0	0	0	0	0	0	0	0	0	0	0	0	0	0	0	0	0	0	0	0	0	0	0	0	0	0	0	0	0	0	0	0	0	0	0	0	0	0	0	0	0	0	0	0	0	0
	0	0	0	0	0	0	0	0	0	0	0	0	0	0	0	0	0	0	0	0	0	0	0	0	0	0	0	0	0	0	0	0	0	0	0	0	0	0	0	0	0	0	0	0	0	0	0	0	0
	0	0	0	0	0	0	0	0	0	0	0	0	0	0	0	0	0	0	0	0	0	0	0	0	0	0	0	0	0	0	0	0	0	0	0	0	0	0	0	0	0	0	0	0	0	0	0	0	0
	0	0	0	0	0	0	0	0	0	0	0	0	0	0	0	0	0	0	0	0	0	0	0	0	0	0	0	0	0	0	0	0	0	0	0	0	0	0	0	0	0	0	0	0	0	0	0	0	0
	0	0	0	0	0	0	0	0	0	0	0	0	0	0	0	0	0	0	0	0	0	0	0	0	0	0	0	0	0	0	0	0	0	0	0	0	0	0	0	0	0	0	0	0	0	0	0	0	0
	0	0	0	0	0	0	0	0	0	0	0	0	0	0	0	0	0	0	0	0	0	0	0	0	0	0	0	0	0	0	0	0	0	0	0	0	0	0	0	0	0	0	0	0	0	0	0	0	0
	0	0	0	0	0	0	0	0	0	0	0	0	0	0	0	0	0	0	0	0	0	0	0	0	0	0	0	0	0	0	0	0	0	0	0	0	0	0	0	0	0	0	0	0	0	0	0	0	0
	0	0	0	0	0	0	0	0	0	0	0	0	0	0	0	0	0	0	0	0	0	0	0	0	0	0	0	0	0	0	0	0	0	0	0	0	0	0	0	0	0	0	0	0	0	0	0	0	0
	0	0	0	0	0	0	0	0	0	0	0	0	0	0	0	0	0	0	0	0	0	0	0	0	0	0	0	0	0	0	0	0	0	0	0	0	0	0	0	0	0	0	0	0	0	0	0	0	0
	0	0	0	0	0	0	0	0	0	0	0	0	0	0	0	0	0	0	0	0	0	0	0	0	0	0	0	0	0	0	0	0	0	0	0	0	0	0	0	0	0	0	0	0	0	0	0	0	0
	0	0	0	0	0	0	0	0	0	0	0	0	0	0	0	0	0	0	0	0	0	0	0	0	0	0	0	0	0	0	0	0	0	0	0	0	0	0	0	0	0	0	0	0	0	0	0	0	0
	0	0	0	0	0	0	0	0	0	0	0	0	0	0	0	0	0	0	0	0	0	0	0	0	0	0	0	0	0	0	0	0	0	0	0	0	0	0	0	0	0	0	0	0	0	0	0	0	0
	0	0	0	0	0	0	0	0	0	0	0	0	0	0	0	0	0	0	0	0	0	0	0	0	0	0	0	0	0	0	0	0	0	0	0	0	0	0	0	0	0	0	0	0	0	0	0	0	0
	0	0	0	0	0	0	0	0	0	0	0	0	0	0	0	0	0	0	0	0	0	0	0	0	0	0	0	0	0	0	0	0	0	0	0	0	0	0	0	0	0	0	0	0	0	0	0	0	0
	0	0	0	0	0	0	0	0	0	0	0	0	0	0	0	0	0	0	0	0	0	0	0	0	0	0	0	0	0	0	0	0	0	0	0	0	0	0	0	0	0	0	0	0	0	0	0	0	0
	0	0	0	0	0	0	0	0	0	0	0	0	0	0	0	0	0	0	0	0	0	0	0	0	0	0	0	0	0	0	0	0	0	0	0	0	0	0	0	0	0	0	0	0	0	0	0	0	0
	0	0	0	0	0	0	0	0	0	0	0	0	0	0	0	0	0	0	0	0	0	0	0	0	0	0	0	0	0	0	0	0	0	0	0	0	0	0	0	0	0	0	0	0	0	0	0	0	0
	0	0	0	0	0	0	0	0	0	0	0	0	0	0	0	0	0	0	0	0	0	0	0	0	0	0	0	0	0	0	0	0	0	0	0	0	0	0	0	0	0	0	0	0	0	0	0	0	0
	0	0	0	0	0	0	0	0	0	0	0	0	0	0	0	0	0	0	0	0	0	0	0	0	0	0	0	0	0	0	0	0	0	0	0	0	0	0	0	0	0	0	0	0	0	0	0	0	0
	0	0	0	0	0	0	0	0	0	0	0	0	0	0	0	0	0	0	0	0	0	0	0	0	0	0	0	0	0	0	0	0	0	0	0	0	0	0	0	0	0	0	0	0	0	0	0	0	0
	0	0	0	0	0	0	0	0	0	0	0	0	0	0	0	0	0	0	0	0	0	0	0	0	0	0	0	0	0	0	0	0	0	0	0	0	0	0	0	0	0	0	0	0	0	0	0	0	0
	0	0	0	0	0	0	0	0	0	0	0	0	0	0	0	0	0	0	0	0	0	0	0	0	0	0	0	0	0	0	0	0	0	0	0	0	0	0	0	0	0	0	0	0	0	0	0	0	0
	0	0	0	0	0	0	0	0	0	0	0	0	0	0	0	0	0	0	0	0	0	0	0	0	0	0	0	0	0	0	0	0	0	0	0	0	0	0	0	0	0	0	0	0	0	0	0	0	0
	0	0	0	0	0	0	0	0	0	0	0	0	0	0	0	0	0	0	0	0	0	0	0	0	0	0	0	0	0	0	0	0	0	0	0	0	0	0	0	0	0	0	0	0	0	0	0	0	0
	0	0	0	0	0	0	0	0	0	0	0	0	0	0	0	0	0	0	0	0	0	0	0	0	0	0	0	0	0	0	0	0	0	0	0	0	0	0	0	0	0	0	0	0	0	0	0	0	0
	0	0	0	0	0	0	0	0	0	0	0	0	0	0	0	0	0	0	0	0	0	0	0	0	0	0	0	0	0	0	0	0	0	0	0	0	0	0	0	0	0	0	0	0	0	0	0	0	0
	0	0	0	0	0	0	0	0	0	0	0	0	0	0	0	0	0	0	0	0	0	0	0	0	0	0	0	0	0	0	0	0	0	0	0	0	0	0	0	0	0	0	0	0	0	0	0	0	0
	0	0	0	0	0	0	0	0	0	0	0	0	0	0	0	0	0	0	0	0	0	0	0	0	0	0	0	0	0	0	0	0	0	0	0	0	0	0	0	0	0	0	0	0	0	0	0	0	0
	0	0	0	0	0	0	0	0	0	0	0	0	0	0	0	0	0	0	0	0	0	0	0	0	0	0	0	0	0	0	0	0	0	0	0	0	0	0	0	0	0	0	0	0	0	0	0	0	0
	0	0	0	0	0	0	0	0	0	0	0	0	0	0	0	0	0	0	0	0	0	0	0	0	0	0	0	0	0	0	0	0	0	0	0	0	0	0	0	0	0	0	0	0	0	0	0	0	0
	0	0	0	0	0	0	0	0	0	0	0	0	0	0	0	0	0	0	0	0	0	0	0	0	0	0	0	0	0	0	0	0	0	0	0	0	0	0	0	0	0	0	0	0	0	0	0	0	0
	0	0	0	0	0	0	0	0	0	0	0	0	0	0	0	0	0	0	0	0	0	0	0	0	0	0	0	0	0	0	0	0	0	0	0	0	0	0	0	0	0	0	0	0	0	0	0	0	0
	0	0	0	0	0	0	0	0	0	0	0	0	0	0	0	0	0	0	0	0	0	0	0	0	0	0	0	0	0	0	0	0	0	0	0	0	0	0	0	0	0	0	0	0	0	0	0	0	0
	0	0	0	0	0	0	0	0	0	0	0	0	0	0	0	0	0	0	0	0	0	0	0	0	0	0	0	0	0	0	0	0	0	0	0	0	0	0	0	0	0	0	0	0	0	0	0	0	0
	0	0	0	0	0	0	0	0	0	0	0	0	0	0	0	0	0	0	0	0	0	0	0	0	0	0	0	0	0	0	0	0	0	0	0	0	0	0	0	0	0	0	0	0	0	0	0	0	0
	0	0	0	0	0	0	0	0	0	0	0	0	0	0	0	0	0	0	0	0	0	0	0	0	0	0	0	0	0	0	0	0	0	0	0	0	0	0	0	0	0	0	0	0	0	0	0	0	0
	0	0	0	0	0	0	0	0	0	0	0	0	0	0	0	0	0	0	0	0	0	0	0	0	0	0	0	0	0	0	0	0	0	0	0	0	0	0	0	0	0	0	0	0	0	0	0	0	0
	0	0	0	0	0	0	0	0	0	0	0	0	0	0	0	0	0	0	0	0	0	0	0	0	0	0	0	0	0	0	0	0	0	0	0	0	0	0	0	0	0	0	0	0	0	0	0	0	0
	0	0	0	0	0	0	0	0	0	0	0	0	0	0	0	0	0	0	0	0	0	0	0	0	0	0	0	0	0	0	0	0	0	0	0	0	0	0	0	0	0	0	0	0	0	0	0	0	0
	0	0	0	0	0	0	0	0	0	0	0	0	0	0	0	0	0	0	0	0	0	0	0	0	0	0	0	0	0	0	0	0	0	0	0	0	0	0	0	0	0	0	0	0	0	0	0	0	0
	0	0	0	0	0	0	0	0	0	0	0	0	0	0	0	0	0	0	0	0	0	0	0	0	0	0	0	0	0	0	0	0	0	0	0	0	0	0	0	0	0	0	0	0	0	0	0	0	0
	0	0	0	0	0	0	0	0	0	0	0	0	0	0	0	0	0	0	0	0	0	0	0	0	0	0	0	0	0	0	0	0	0	0	0	0	0	0	0	0	0	0	0	0	0	0	0	0	0
	0	0	0	0	0	0	0	0	0	0	0	0	0	0	0	0	0	0	0	0	0	0	0	0	0	0	0	0	0	0	0	0	0	0	0	0	0	0	0	0	0	0	0	0	0	0	0	0	0
	0	0	0	0	0	0	0	0	0	0	0	0	0	0	0	0	0	0	0	0	0	0	0	0	0	0	0	0	0	0	0	0	0	0	0	0	0	0	0	0	0	0	0	0	0	0	0	0	0
	0	0	0	0	0	0	0	0	0	0	0	0	0	0	0	0	0	0	0	0	0	0	0	0	0	0	0	0	0	0	0	0	0	0	0	0	0	0	0	0	0	0	0	0	0	0	0	0	0
	0	0	0	0	0	0	0	0	0	0	0	0	0	0	0	0	0	0	0	0	0	0	0	0	0	0	0	0	0	0	0	0	0	0	0	0	0	0	0	0	0	0	0	0	0	0	0	0	0
	0	0	0	0	0	0	0	0	0	0	0	0	0	0	0	0	0	0	0	0	0	0	0	0	0	0	0	0	0	0	0	0	0	0	0	0	0	0	0	0	0	0	0	0	0	0	0	0	0
	0	0	0	0	0	0	0	0	0	0	0	0	0	0	0	0	0	0	0	0	0	0	0	0	0	0	0	0	0	0	0	0	0	0	0	0	0	0	0	0	0	0	0	0	0	0	0	0	0
	0	0	0	0	0	0	0	0	0	0	0	0	0	0	0	0	0	0	0	0	0	0	0	0	0	0	0	0	0	0	0	0	0	0	0	0	0	0	0	0	0	0	0	0	0	0	0	0	0
	0	0	0	0	0	0	0	0	0	0	0	0	0	0	0	0	0	0	0	0	0	0	0	0	0	0	0	0	0	0	0	0	0	0	0	0	0	0	0	0	0	0	0	0	0	0	0	0	0
	0	0	0	0	0	0	0	0	0	0	0	0	0	0	0	0	0	0	0	0	0	0	0	0	0	0	0	0	0	0	0	0	0	0	0	0	0	0	0	0	0	0	0	0	0	0	0	0	0
	0	0	0	0	0	0	0	0	0	0	0	0	0	0	0	0	0	0	0	0	0	0	0	0	0	0	0	0	0	0	0	0	0	0	0	0	0	0	0	0	0	0	0	0	0	0	0	0	0
	0	0	0	0	0	0	0	0	0	0	0	0	0	0	0	0	0	0	0	0	0	0	0	0	0	0	0	0	0	0	0	0	0	0	0	0	0	0	0	0	0	0	0	0	0	0	0	0	0
	0	0	0	0	0	0	0	0	0	0	0	0	0	0	0	0	0	0	0	0	0	0	0	0	0	0	0	0	0	0	0	0	0	0	0	0	0	0	0	0	0	0	0	0	0	0	0	0	0
	0	0	0	0	0	0	0	0	0	0	0	0	0	0	0	0	0	0	0	0	0	0	0	0	0	0	0	0	0	0	0	0	0	0	0	0	0	0	0	0	0	0	0	0	0	0	0	0	0
	0	0	0	0	0	0	0	0	0	0	0	0	0	0	0	0	0	0	0	0	0	0	0	0	0	0	0	0	0	0	0	0	0	0	0	0	0	0	0	0	0	0	0	0	0	0	0	0	0
	0	0	0	0	0	0	0	0	0	0	0	0	0	0	0	0	0	0	0	0	0	0	0	0	0	0	0	0	0	0	0	0	0	0	0	0	0	0	0	0	0	0	0	0	0	0	0	0	0
	0	0	0	0	0	0	0	0	0	0	0	0	0	0	0	0	0	0	0	0	0	0	0	0	0	0	0	0	0	0	0	0	0	0	0	0	0	0	0	0	0	0	0	0	0	0	0	0	0
	0	0	0	0	0	0	0	0	0	0	0	0	0	0	0	0	0	0	0	0	0	0	0	0	0	0	0	0	0	0	0	0	0	0	0	0	0	0	0	0	0	0	0	0	0	0	0	0	0
	0	0	0	0	0	0	0	0	0	0	0	0	0	0	0	0	0	0	0	0	0	0	0	0	0	0	0	0	0	0	0	0	0	0	0	0	0	0	0	0	0	0	0	0	0	0	0	0	0
	0	0	0	0	0	0	0	0	0	0	0	0	0	0	0	0	0	0	0	0	0	0	0	0	0	0	0	0	0	0	0	0	0	0	0	0	0	0	0	0	0	0	0	0	0	0	0	0	0
	0	0	0	0	0	0	0	0	0	0	0	0	0	0	0	0	0	0	0	0	0	0	0	0	0	0	0	0	0	0	0	0	0	0	0	0	0	0	0	0	0	0	0	0	0	0	0	0	0
	0	0	0	0	0	0	0	0	0	0	0	0	0	0	0	0	0	0	0	0	0	0	0	0	0	0	0	0	0	0	0	0	0	0	0	0	0	0	0	0	0	0	0	0	0	0	0	0	0
	0	0	0	0	0	0	0	0	0	0	0	0	0	0	0	0	0	0	0	0	0	0	0	0	0	0	0	0	0	0	0	0	0	0	0	0	0	0	0	0	0	0	0	0	0	0	0	0	0
	0	0	0	0	0	0	0	0	0	0	0	0	0	0	0	0	0	0	0	0	0	0	0	0	0	0	0	0	0	0	0	0	0	0	0	0	0	0	0	0	0	0	0	0	0	0	0	0	0
	0	0	0	0	0	0	0	0	0	0	0	0	0	0	0	0	0	0	0	0	0	0	0	0	0	0	0	0	0	0	0	0	0	0	0	0	0	0	0	0	0	0	0	0	0	0	0	0	0
	0	0	0	0	0	0	0	0	0	0	0	0	0	0	0	0	0	0	0	0	0	0	0	0	0	0	0	0	0	0	0	0	0	0	0	0	0	0	0	0	0	0	0	0	0	0	0	0	0
	0	0	0	0	0	0	0	0	0	0	0	0	0	0	0	0	0	0	0	0	0	0	0	0	0	0	0	0	0	0	0	0	0	0	0	0	0	0	0	0	0	0	0	0	0	0	0	0	0
	0	0	0	0	0	0	0	0	0	0	0	0	0	0	0	0	0	0	0	0	0	0	0	0	0	0	0	0	0	0	0	0	0	0	0	0	0	0	0	0	0	0	0	0	0	0	0	0	0
	0	0	0	0	0	0	0	0	0	0	0	0	0	0	0	0	0	0	0	0	0	0	0	0	0	0	0	0	0	0	0	0	0	0	0	0	0	0	0	0	0	0	0	0	0	0	0	0	0
	0	0	0	0	0	0	0	0	0	0	0	0	0	0	0	0	0	0	0	0	0	0	0	0	0	0	0	0	0	0	0	0	0	0	0	0	0	0	0	0	0	0	0	0	0	0	0	0	0
	0	0	0	0	0	0	0	0	0	0	0	0	0	0	0	0	0	0	0	0	0	0	0	0	0	0	0	0	0	0	0	0	0	0	0	0	0	0	0	0	0	0	0	0	0	0	0	0	0
	0	0	0	0	0	0	0	0	0	0	0	0	0	0	0	0	0	0	0	0	0	0	0	0	0	0	0	0	0	0	0	0	0	0	0	0	0	0	0	0	0	0	0	0	0	0	0	0	0
	0	0	0	0	0	0	0	0	0	0	0	0	0	0	0	0	0	0	0	0	0	0	0	0	0	0	0	0	0	0	0	0	0	0	0	0	0	0	0	0	0	0	0	0	0	0	0	0	0
	0	0	0	0	0	0	0	0	0	0	0	0	0	0	0	0	0	0	0	0	0	0	0	0	0	0	0	0	0	0	0	0	0	0	0	0	0	0	0	0	0	0	0	0	0	0	0	0	0
	0	0	0	0	0	0	0	0	0	0	0	0	0	0	0	0	0	0	0	0	0	0	0	0	0	0	0	0	0	0	0	0	0	0	0	0	0	0	0	0	0	0	0	0	0	0	0	0	0
	0	0	0	0	0	0	0	0	0	0	0	0	0	0	0	0	0	0	0	0	0	0	0	0	0	0	0	0	0	0	0	0	0	0	0	0	0	0	0	0	0	0	0	0	0	0	0	0	0
	0	0	0	0	0	0	0	0	0	0	0	0	0	0	0	0	0	0	0	0	0	0	0	0	0	0	0	0	0	0	0	0	0	0	0	0	0	0	0	0	0	0	0	0	0	0	0	0	0
	0	0	0	0	0	0	0	0	0	0	0	0	0	0	0	0	0	0	0	0	0	0	0	0	0	0	0	0	0	0	0	0	0	0	0	0	0	0	0	0	0	0	0	0	0	0	0	0	0
	0	0	0	0	0	0	0	0	0	0	0	0	0	0	0	0	0	0	0	0	0	0	0	0	0	0	0	0	0	0	0	0	0	0	0	0	0	0	0	0	0	0	0	0	0	0	0	0	0
	0	0	0	0	0	0	0	0	0	0	0	0	0	0	0	0	0	0	0	0	0	0	0	0	0	0	0	0	0	0	0	0	0	0	0	0	0	0	0	0	0	0	0	0	0	0	0	0	0
	0	0	0	0	0	0	0	0	0	0	0	0	0	0	0	0	0	0	0	0	0	0	0	0	0	0	0	0	0	0	0	0	0	0	0	0	0	0	0	0	0	0	0	0	0	0	0	0	0
	0	0	0	0	0	0	0	0	0	0	0	0	0	0	0	0	0	0	0	0	0	0	0	0	0	0	0	0	0	0	0	0	0	0	0	0	0	0	0	0	0	0	0	0	0	0	0	0	0
	0	0	0	0	0	0	0	0	0	0	0	0	0	0	0	0	0	0	0	0	0	0	0	0	0	0	0	0	0	0	0	0	0	0	0	0	0	0	0	0	0	0	0	0	0	0	0	0	0
	0	0	0	0	0	0	0	0	0	0	0	0	0	0	0	0	0	0	0	0	0	0	0	0	0	0	0	0	0	0	0	0	0	0	0	0	0	0	0	0	0	0	0	0	0	0	0	0	0
	0	0	0	0	0	0	0	0	0	0	0	0	0	0	0	0	0	0	0	0	0	0	0	0	0	0	0	0	0	0	0	0	0	0	0	0	0	0	0	0	0	0	0	0	0	0	0	0	0
	0	0	0	0	0	0	0	0	0	0	0	0	0	0	0	0	0	0	0	0	0	0	0	0	0	0	0	0	0	0	0	0	0	0	0	0	0	0	0	0	0	0	0	0	0	0	0	0	0
	0	0	0	0	0	0	0	0	0	0	0	0	0	0	0	0	0	0	0	0	0	0	0	0	0	0	0	0	0	0	0	0	0	0	0	0	0	0	0	0	0	0	0	0	0	0	0	0	0
	0	0	0	0	0	0	0	0	0	0	0	0	0	0	0	0	0	0	0	0	0	0	0	0	0	0	0	0	0	0	0	0	0	0	0	0	0	0	0	0	0	0	0	0	0	0	0	0	0
	0	0	0	0	0	0	0	0	0	0	0	0	0	0	0	0	0	0	0	0	0	0	0	0	0	0	0	0	0	0	0	0	0	0	0	0	0	0	0	0	0	0	0	0	0	0	0	0	0
	0	0	0	0	0	0	0	0	0	0	0	0	0	0	0	0	0	0	0	0	0	0	0	0	0	0	0	0	0	0	0	0	0	0	0	0	0	0	0	0	0	0	0	0	0	0	0	0	0
	0	0	0	0	0	0	0	0	0	0	0	0	0	0	0	0	0	0	0	0	0	0	0	0	0	0	0	0	0	0	0	0	0	0	0	0	0	0	0	0	0	0	0	0	0	0	0	0	0
	0	0	0	0	0	0	0	0	0	0	0	0	0	0	0	0	0	0	0	0	0	0	0	0	0	0	0	0	0	0	0	0	0	0	0	0	0	0	0	0	0	0	0	0	0	0	0	0	0
	0	0	0	0	0	0	0	0	0	0	0	0	0	0	0	0	0	0	0	0	0	0	0	0	0	0	0	0	0	0	0	0	0	0	0	0	0	0	0	0	0	0	0	0	0	0	0	0	0
	0	0	0	0	0	0	0	0	0	0	0	0	0	0	0	0	0	0	0	0	0	0	0	0	0	0	0	0	0	0	0	0	0	0	0	0	0	0	0	0	0	0	0	0	0	0	0	0	0
	0	0	0	0	0	0	0	0	0	0	0	0	0	0	0	0	0	0	0	0	0	0	0	0	0	0	0	0	0	0	0	0	0	0	0	0	0	0	0	0	0	0	0	0	0	0	0	0	0
	0	0	0	0	0	0	0	0	0	0	0	0	0	0	0	0	0	0	0	0	0	0	0	0	0	0	0	0	0	0	0	0	0	0	0	0	0	0	0	0	0	0	0	0	0	0	0	0	0
	0	0	0	0	0	0	0	0	0	0	0	0	0	0	0	0	0	0	0	0	0	0	0	0	0	0	0	0	0	0	0	0	0	0	0	0	0	0	0	0	0	0	0	0	0	0	0	0	0
	0	0	0	0	0	0	0	0	0	0	0	0	0	0	0	0	0	0	0	0	0	0	0	0	0	0	0	0	0	0	0	0	0	0	0	0	0	0	0	0	0	0	0	0	0	0	0	0	0
	0	0	0	0	0	0	0	0	0	0	0	0	0	0	0	0	0	0	0	0	0	0	0	0	0	0	0	0	0	0	0	0	0	0	0	0	0	0	0	0	0	0	0	0	0	0	0	0	0
	0	0	0	0	0	0	0	0	0	0	0	0	0	0	0	0	0	0	0	0	0	0	0	0	0	0	0	0	0	0	0	0	0	0	0	0	0	0	0	0	0	0	0	0	0	0	0	0	0
	0	0	0	0	0	0	0	0	0	0	0	0	0	0	0	0	0	0	0	0	0	0	0	0	0	0	0	0	0	0	0	0	0	0	0	0	0	0	0	0	0	0	0	0	0	0	0	0	0
	0	0	0	0	0	0	0	0	0	0	0	0	0	0	0	0	0	0	0	0	0	0	0	0	0	0	0	0	0	0	0	0	0	0	0	0	0	0	0	0	0	0	0	0	0	0	0	0	0
	0	0	0	0	0	0	0	0	0	0	0	0	0	0	0	0	0	0	0	0	0	0	0	0	0	0	0	0	0	0	0	0	0	0	0	0	0	0	0	0	0	0	0	0	0	0	0	0	0
	0	0	0	0	0	0	0	0	0	0	0	0	0	0	0	0	0	0	0	0	0	0	0	0	0	0	0	0	0	0	0	0	0	0	0	0	0	0	0	0	0	0	0	0	0	0	0	0	0
	0	0	0	0	0	0	0	0	0	0	0	0	0	0	0	0	0	0	0	0	0	0	0	0	0	0	0	0	0	0	0	0	0	0	0	0	0	0	0	0	0	0	0	0	0	0	0	0	0
	0	0	0	0	0	0	0	0	0	0	0	0	0	0	0	0	0	0	0	0	0	0	0	0	0	0	0	0	0	0	0	0	0	0	0	0	0	0	0	0	0	0	0	0	0	0	0	0	0
	0	0	0	0	0	0	0	0	0	0	0	0	0	0	0	0	0	0	0	0	0	0	0	0	0	0	0	0	0	0	0	0	0	0	0	0	0	0	0	0	0	0	0	0	0	0	0	0	0
	0	0	0	0	0	0	0	0	0	0	0	0	0	0	0	0	0	0	0	0	0	0	0	0	0	0	0	0	0	0	0	0	0	0	0	0	0	0	0	0	0	0	0	0	0	0	0	0	0
	0	0	0	0	0	0	0	0	0	0	0	0	0	0	0	0	0	0	0	0	0	0	0	0	0	0	0	0	0	0	0	0	0	0	0	0	0	0	0	0	0	0	0	0	0	0	0	0	0
	0	0	0	0	0	0	0	0	0	0	0	0	0	0	0	0	0	0	0	0	0	0	0	0	0	0	0	0	0	0	0	0	0	0	0	0	0	0	0	0	0	0	0	0	0	0	0	0	0
	0	0	0	0	0	0	0	0	0	0	0	0	0	0	0	0	0	0	0	0	0	0	0	0	0	0	0	0	0	0	0	0	0	0	0	0	0	0	0	0	0	0	0	0	0	0	0	0	0
	0	0	0	0	0	0	0	0	0	0	0	0	0	0	0	0	0	0	0	0	0	0	0	0	0	0	0	0	0	0	0	0	0	0	0	0	0	0	0	0	0	0	0	0	0	0	0	0	0
	0	0	0	0	0	0	0	0	0	0	0	0	0	0	0	0	0	0	0	0	0	0	0	0	0	0	0	0	0	0	0	0	0	0	0	0	0	0	0	0	0	0	0	0	0	0	0	0	0
	0	0	0	0	0	0	0	0	0	0	0	0	0	0	0	0	0	0	0	0	0	0	0	0	0	0	0	0	0	0	0	0	0	0	0	0	0	0	0	0	0	0	0	0	0	0	0	0	0
	0	0	0	0	0	0	0	0	0	0	0	0	0	0	0	0	0	0	0	0	0	0	0	0	0	0	0	0	0	0	0	0	0	0	0	0	0	0	0	0	0	0	0	0	0	0	0	0	0
	0	0	0	0	0	0	0	0	0	0	0	0	0	0	0	0	0	0	0	0	0	0	0	0	0	0	0	0	0	0	0	0	0	0	0	0	0	0	0	0	0	0	0	0	0	0	0	0	0
	0	0	0	0	0	0	0	0	0	0	0	0	0	0	0	0	0	0	0	0	0	0	0	0	0	0	0	0	0	0	0	0	0	0	0	0	0	0	0	0	0	0	0	0	0	0	0	0	0
	0	0	0	0	0	0	0	0	0	0	0	0	0	0	0	0	0	0	0	0	0	0	0	0	0	0	0	0	0	0	0	0	0	0	0	0	0	0	0	0	0	0	0	0	0	0	0	0	0
	0	0	0	0	0	0	0	0	0	0	0	0	0	0	0	0	0	0	0	0	0	0	0	0	0	0	0	0	0	0	0	0	0	0	0	0	0	0	0	0	0	0	0	0	0	0	0	0	0
	0	0	0	0	0	0	0	0	0	0	0	0	0	0	0	0	0	0	0	0	0	0	0	0	0	0	0	0	0	0	0	0	0	0	0	0	0	0	0	0	0	0	0	0	0	0	0	0	0
	0	0	0	0	0	0	0	0	0	0	0	0	0	0	0	0	0	0	0	0	0	0	0	0	0	0	0	0	0	0	0	0	0	0	0	0	0	0	0	0	0	0	0	0	0	0	0	0	0
	0	0	0	0	0	0	0	0	0	0	0	0	0	0	0	0	0	0	0	0	0	0	0	0	0	0	0	0	0	0	0	0	0	0	0	0	0	0	0	0	0	0	0	0	0	0	0	0	0
	0	0	0	0	0	0	0	0	0	0	0	0	0	0	0	0	0	0	0	0	0	0	0	0	0	0	0	0	0	0	0	0	0	0	0	0	0	0	0	0	0	0	0	0	0	0	0	0	0
	0	0	0	0	0	0	0	0	0	0	0	0	0	0	0	0	0	0	0	0	0	0	0	0	0	0	0	0	0	0	0	0	0	0	0	0	0	0	0	0	0	0	0	0	0	0	0	0	0
	0	0	0	0	0	0	0	0	0	0	0	0	0	0	0	0	0	0	0	0	0	0	0	0	0	0	0	0	0	0	0	0	0	0	0	0	0	0	0	0	0	0	0	0	0	0	0	0	0
	0	0	0	0	0	0	0	0	0	0	0	0	0	0	0	0	0	0	0	0	0	0	0	0	0	0	0	0	0	0	0	0	0	0	0	0	0	0	0	0	0	0	0	0	0	0	0	0	0
	0	0	0	0	0	0	0	0	0	0	0	0	0	0	0	0	0	0	0	0	0	0	0	0	0	0	0	0	0	0	0	0	0	0	0	0	0	0	0	0	0	0	0	0	0	0	0	0	0
	0	0	0	0	0	0	0	0	0	0	0	0	0	0	0	0	0	0	0	0	0	0	0	0	0	0	0	0	0	0	0	0	0	0	0	0	0	0	0	0	0	0	0	0	0	0	0	0	0
	0	0	0	0	0	0	0	0	0	0	0	0	0	0	0	0	0	0	0	0	0	0	0	0	0	0	0	0	0	0	0	0	0	0	0	0	0	0	0	0	0	0	0	0	0	0	0	0	0
	0	0	0	0	0	0	0	0	0	0	0	0	0	0	0	0	0	0	0	0	0	0	0	0	0	0	0	0	0	0	0	0	0	0	0	0	0	0	0	0	0	0	0	0	0	0	0	0	0
	0	0	0	0	0	0	0	0	0	0	0	0	0	0	0	0	0	0	0	0	0	0	0	0	0	0	0	0	0	0	0	0	0	0	0	0	0	0	0	0	0	0	0	0	0	0	0	0	0
	0	0	0	0	0	0	0	0	0	0	0	0	0	0	0	0	0	0	0	0	0	0	0	0	0	0	0	0	0	0	0	0	0	0	0	0	0	0	0	0	0	0	0	0	0	0	0	0	0
	0	0	0	0	0	0	0	0	0	0	0	0	0	0	0	0	0	0	0	0	0	0	0	0	0	0	0	0	0	0	0	0	0	0	0	0	0	0	0	0	0	0	0	0	0	0	0	0	0
	0	0	0	0	0	0	0	0	0	0	0	0	0	0	0	0	0	0	0	0	0	0	0	0	0	0	0	0	0	0	0	0	0	0	0	0	0	0	0	0	0	0	0	0	0	0	0	0	0
	0	0	0	0	0	0	0	0	0	0	0	0	0	0	0	0	0	0	0	0	0	0	0	0	0	0	0	0	0	0	0	0	0	0	0	0	0	0	0	0	0	0	0	0	0	0	0	0	0
	0	0	0	0	0	0	0	0	0	0	0	0	0	0	0	0	0	0	0	0	0	0	0	0	0	0	0	0	0	0	0	0	0	0	0	0	0	0	0	0	0	0	0	0	0	0	0	0	0
	0	0	0	0	0	0	0	0	0	0	0	0	0	0	0	0	0	0	0	0	0	0	0	0	0	0	0	0	0	0	0	0	0	0	0	0	0	0	0	0	0	0	0	0	0	0	0	0	0
	0	0	0	0	0	0	0	0	0	0	0	0	0	0	0	0	0	0	0	0	0	0	0	0	0	0	0	0	0	0	0	0	0	0	0	0	0	0	0	0	0	0	0	0	0	0	0	0	0
	0	0	0	0	0	0	0	0	0	0	0	0	0	0	0	0	0	0	0	0	0	0	0	0	0	0	0	0	0	0	0	0	0	0	0	0	0	0	0	0	0	0	0	0	0	0	0	0	0
	0	0	0	0	0	0	0	0	0	0	0	0	0	0	0	0	0	0	0	0	0	0	0	0	0	0	0	0	0	0	0	0	0	0	0	0	0	0	0	0	0	0	0	0	0	0	0	0	0
	0	0	0	0	0	0	0	0	0	0	0	0	0	0	0	0	0	0	0	0	0	0	0	0	0	0	0	0	0	0	0	0	0	0	0	0	0	0	0	0	0	0	0	0	0	0	0	0	0
	0	0	0	0	0	0	0	0	0	0	0	0	0	0	0	0	0	0	0	0	0	0	0	0	0	0	0	0	0	0	0	0	0	0	0	0	0	0	0	0	0	0	0	0	0	0	0	0	0
	0	0	0	0	0	0	0	0	0	0	0	0	0	0	0	0	0	0	0	0	0	0	0	0	0	0	0	0	0	0	0	0	0	0	0	0	0	0	0	0	0	0	0	0	0	0	0	0	0
	0	0	0	0	0	0	0	0	0	0	0	0	0	0	0	0	0	0	0	0	0	0	0	0	0	0	0	0	0	0	0	0	0	0	0	0	0	0	0	0	0	0	0	0	0	0	0	0	0
	0	0	0	0	0	0	0	0	0	0	0	0	0	0	0	0	0	0	0	0	0	0	0	0	0	0	0	0	0	0	0	0	0	0	0	0	0	0	0	0	0	0	0	0	0	0	0	0	0
	0	0	0	0	0	0	0	0	0	0	0	0	0	0	0	0	0	0	0	0	0	0	0	0	0	0	0	0	0	0	0	0	0	0	0	0	0	0	0	0	0	0	0	0	0	0	0	0	0
	0	0	0	0	0	0	0	0	0	0	0	0	0	0	0	0	0	0	0	0	0	0	0	0	0	0	0	0	0	0	0	0	0	0	0	0	0	0	0	0	0	0	0	0	0	0	0	0	0
	0	0	0	0	0	0	0	0	0	0	0	0	0	0	0	0	0	0	0	0	0	0	0	0	0	0	0	0	0	0	0	0	0	0	0	0	0	0	0	0	0	0	0	0	0	0	0	0	0
	0	0	0	0	0	0	0	0	0	0	0	0	0	0	0	0	0	0	0	0	0	0	0	0	0	0	0	0	0	0	0	0	0	0	0	0	0	0	0	0	0	0	0	0	0	0	0	0	0
	0	0	0	0	0	0	0	0	0	0	0	0	0	0	0	0	0	0	0	0	0	0	0	0	0	0	0	0	0	0	0	0	0	0	0	0	0	0	0	0	0	0	0	0	0	0	0	0	0
	0	0	0	0	0	0	0	0	0	0	0	0	0	0	0	0	0	0	0	0	0	0	0	0	0	0	0	0	0	0	0	0	0	0	0	0	0	0	0	0	0	0	0	0	0	0	0	0	0
	0	0	0	0	0	0	0	0	0	0	0	0	0	0	0	0	0	0	0	0	0	0	0	0	0	0	0	0	0	0	0	0	0	0	0	0	0	0	0	0	0	0	0	0	0	0	0	0	0
	0	0	0	0	0	0	0	0	0	0	0	0	0	0	0	0	0	0	0	0	0	0	0	0	0	0	0	0	0	0	0	0	0	0	0	0	0	0	0	0	0	0	0	0	0	0	0	0	0
	0	0	0	0	0	0	0	0	0	0	0	0	0	0	0	0	0	0	0	0	0	0	0	0	0	0	0	0	0	0	0	0	0	0	0	0	0	0	0	0	0	0	0	0	0	0	0	0	0
	0	0	0	0	0	0	0	0	0	0	0	0	0	0	0	0	0	0	0	0	0	0	0	0	0	0	0	0	0	0	0	0	0	0	0	0	0	0	0	0	0	0	0	0	0	0	0	0	0
	0	0	0	0	0	0	0	0	0	0	0	0	0	0	0	0	0	0	0	0	0	0	0	0	0	0	0	0	0	0	0	0	0	0	0	0	0	0	0	0	0	0	0	0	0	0	0	0	0
	0	0	0	0	0	0	0	0	0	0	0	0	0	0	0	0	0	0	0	0	0	0	0	0	0	0	0	0	0	0	0	0	0	0	0	0	0	0	0	0	0	0	0	0	0	0	0	0	0
	0	0	0	0	0	0	0	0	0	0	0	0	0	0	0	0	0	0	0	0	0	0	0	0	0	0	0	0	0	0	0	0	0	0	0	0	0	0	0	0	0	0	0	0	0	0	0	0	0
	0	0	0	0	0	0	0	0	0	0	0	0	0	0	0	0	0	0	0	0	0	0	0	0	0	0	0	0	0	0	0	0	0	0	0	0	0	0	0	0	0	0	0	0	0	0	0	0	0
	0	0	0	0	0	0	0	0	0	0	0	0	0	0	0	0	0	0	0	0	0	0	0	0	0	0	0	0	0	0	0	0	0	0	0	0	0	0	0	0	0	0	0	0	0	0	0	0	0
	0	0	0	0	0	0	0	0	0	0	0	0	0	0	0	0	0	0	0	0	0	0	0	0	0	0	0	0	0	0	0	0	0	0	0	0	0	0	0	0	0	0	0	0	0	0	0	0	0
	0	0	0	0	0	0	0	0	0	0	0	0	0	0	0	0	0	0	0	0	0	0	0	0	0	0	0	0	0	0	0	0	0	0	0	0	0	0	0	0	0	0	0	0	0	0	0	0	0
	0	0	0	0	0	0	0	0	0	0	0	0	0	0	0	0	0	0	0	0	0	0	0	0	0	0	0	0	0	0	0	0	0	0	0	0	0	0	0	0	0	0	0	0	0	0	0	0	0
	0	0	0	0	0	0	0	0	0	0	0	0	0	0	0	0	0	0	0	0	0	0	0	0	0	0	0	0	0	0	0	0	0	0	0	0	0	0	0	0	0	0	0	0	0	0	0	0	0
	0	0	0	0	0	0	0	0	0	0	0	0	0	0	0	0	0	0	0	0	0	0	0	0	0	0	0	0	0	0	0	0	0	0	0	0	0	0	0	0	0	0	0	0	0	0	0	0	0
	0	0	0	0	0	0	0	0	0	0	0	0	0	0	0	0	0	0	0	0	0	0	0	0	0	0	0	0	0	0	0	0	0	0	0	0	0	0	0	0	0	0	0	0	0	0	0	0	0
	0	0	0	0	0	0	0	0	0	0	0	0	0	0	0	0	0	0	0	0	0	0	0	0	0	0	0	0	0	0	0	0	0	0	0	0	0	0	0	0	0	0	0	0	0	0	0	0	0
	0	0	0	0	0	0	0	0	0	0	0	0	0	0	0	0	0	0	0	0	0	0	0	0	0	0	0	0	0	0	0	0	0	0	0	0	0	0	0	0	0	0	0	0	0	0	0	0	0
	0	0	0	0	0	0	0	0	0	0	0	0	0	0	0	0	0	0	0	0	0	0	0	0	0	0	0	0	0	0	0	0	0	0	0	0	0	0	0	0	0	0	0	0	0	0	0	0	0
	0	0	0	0	0	0	0	0	0	0	0	0	0	0	0	0	0	0	0	0	0	0	0	0	0	0	0	0	0	0	0	0	0	0	0	0	0	0	0	0	0	0	0	0	0	0	0	0	0
	0	0	0	0	0	0	0	0	0	0	0	0	0	0	0	0	0	0	0	0	0	0	0	0	0	0	0	0	0	0	0	0	0	0	0	0	0	0	0	0	0	0	0	0	0	0	0	0	0
	0	0	0	0	0	0	0	0	0	0	0	0	0	0	0	0	0	0	0	0	0	0	0	0	0	0	0	0	0	0	0	0	0	0	0	0	0	0	0	0	0	0	0	0	0	0	0	0	0
	0	0	0	0	0	0	0	0	0	0	0	0	0	0	0	0	0	0	0	0	0	0	0	0	0	0	0	0	0	0	0	0	0	0	0	0	0	0	0	0	0	0	0	0	0	0	0	0	0
	0	0	0	0	0	0	0	0	0	0	0	0	0	0	0	0	0	0	0	0	0	0	0	0	0	0	0	0	0	0	0	0	0	0	0	0	0	0	0	0	0	0	0	0	0	0	0	0	0
	0	0	0	0	0	0	0	0	0	0	0	0	0	0	0	0	0	0	0	0	0	0	0	0	0	0	0	0	0	0	0	0	0	0	0	0	0	0	0	0	0	0	0	0	0	0	0	0	0
	0	0	0	0	0	0	0	0	0	0	0	0	0	0	0	0	0	0	0	0	0	0	0	0	0	0	0	0	0	0	0	0	0	0	0	0	0	0	0	0	0	0	0	0	0	0	0	0	0
	0	0	0	0	0	0	0	0	0	0	0	0	0	0	0	0	0	0	0	0	0	0	0	0	0	0	0	0	0	0	0	0	0	0	0	0	0	0	0	0	0	0	0	0	0	0	0	0	0
	0	0	0	0	0	0	0	0	0	0	0	0	0	0	0	0	0	0	0	0	0	0	0	0	0	0	0	0	0	0	0	0	0	0	0	0	0	0	0	0	0	0	0	0	0	0	0	0	0
	0	0	0	0	0	0	0	0	0	0	0	0	0	0	0	0	0	0	0	0	0	0	0	0	0	0	0	0	0	0	0	0	0	0	0	0	0	0	0	0	0	0	0	0	0	0	0	0	0
	0	0	0	0	0	0	0	0	0	0	0	0	0	0	0	0	0	0	0	0	0	0	0	0	0	0	0	0	0	0	0	0	0	0	0	0	0	0	0	0	0	0	0	0	0	0	0	0	0
	0	0	0	0	0	0	0	0	0	0	0	0	0	0	0	0	0	0	0	0	0	0	0	0	0	0	0	0	0	0	0	0	0	0	0	0	0	0	0	0	0	0	0	0	0	0	0	0	0
	0	0	0	0	0	0	0	0	0	0	0	0	0	0	0	0	0	0	0	0	0	0	0	0	0	0	0	0	0	0	0	0	0	0	0	0	0	0	0	0	0	0	0	0	0	0	0	0	0
	0	0	0	0	0	0	0	0	0	0	0	0	0	0	0	0	0	0	0	0	0	0	0	0	0	0	0	0	0	0	0	0	0	0	0	0	0	0	0	0	0	0	0	0	0	0	0	0	0
	0	0	0	0	0	0	0	0	0	0	0	0	0	0	0	0	0	0	0	0	0	0	0	0	0	0	0	0	0	0	0	0	0	0	0	0	0	0	0	0	0	0	0	0	0	0	0	0	0
	0	0	0	0	0	0	0	0	0	0	0	0	0	0	0	0	0	0	0	0	0	0	0	0	0	0	0	0	0	0	0	0	0	0	0	0	0	0	0	0	0	0	0	0	0	0	0	0	0
	0	0	0	0	0	0	0	0	0	0	0	0	0	0	0	0	0	0	0	0	0	0	0	0	0	0	0	0	0	0	0	0	0	0	0	0	0	0	0	0	0	0	0	0	0	0	0	0	0
	0	0	0	0	0	0	0	0	0	0	0	0	0	0	0	0	0	0	0	0	0	0	0	0	0	0	0	0	0	0	0	0	0	0	0	0	0	0	0	0	0	0	0	0	0	0	0	0	0
	0	0	0	0	0	0	0	0	0	0	0	0	0	0	0	0	0	0	0	0	0	0	0	0	0	0	0	0	0	0	0	0	0	0	0	0	0	0	0	0	0	0	0	0	0	0	0	0	0
	0	0	0	0	0	0	0	0	0	0	0	0	0	0	0	0	0	0	0	0	0	0	0	0	0	0	0	0	0	0	0	0	0	0	0	0	0	0	0	0	0	0	0	0	0	0	0	0	0
	0	0	0	0	0	0	0	0	0	0	0	0	0	0	0	0	0	0	0	0	0	0	0	0	0	0	0	0	0	0	0	0	0	0	0	0	0	0	0	0	0	0	0	0	0	0	0	0	0
	0	0	0	0	0	0	0	0	0	0	0	0	0	0	0	0	0	0	0	0	0	0	0	0	0	0	0	0	0	0	0	0	0	0	0	0	0	0	0	0	0	0	0	0	0	0	0	0	0
	0	0	0	0	0	0	0	0	0	0	0	0	0	0	0	0	0	0	0	0	0	0	0	0	0	0	0	0	0	0	0	0	0	0	0	0	0	0	0	0	0	0	0	0	0	0	0	0	0
	0	0	0	0	0	0	0	0	0	0	0	0	0	0	0	0	0	0	0	0	0	0	0	0	0	0	0	0	0	0	0	0	0	0	0	0	0	0	0	0	0	0	0	0	0	0	0	0	0
	0	0	0	0	0	0	0	0	0	0	0	0	0	0	0	0	0	0	0	0	0	0	0	0	0	0	0	0	0	0	0	0	0	0	0	0	0	0	0	0	0	0	0	0	0	0	0	0	0
	0	0	0	0	0	0	0	0	0	0	0	0	0	0	0	0	0	0	0	0	0	0	0	0	0	0	0	0	0	0	0	0	0	0	0	0	0	0	0	0	0	0	0	0	0	0	0	0	0
	0	0	0	0	0	0	0	0	0	0	0	0	0	0	0	0	0	0	0	0	0	0	0	0	0	0	0	0	0	0	0	0	0	0	0	0	0	0	0	0	0	0	0	0	0	0	0	0	0
	0	0	0	0	0	0	0	0	0	0	0	0	0	0	0	0	0	0	0	0	0	0	0	0	0	0	0	0	0	0	0	0	0	0	0	0	0	0	0	0	0	0	0	0	0	0	0	0	0
	0	0	0	0	0	0	0	0	0	0	0	0	0	0	0	0	0	0	0	0	0	0	0	0	0	0	0	0	0	0	0	0	0	0	0	0	0	0	0	0	0	0	0	0	0	0	0	0	0
	0	0	0	0	0	0	0	0	0	0	0	0	0	0	0	0	0	0	0	0	0	0	0	0	0	0	0	0	0	0	0	0	0	0	0	0	0	0	0	0	0	0	0	0	0	0	0	0	0
	0	0	0	0	0	0	0	0	0	0	0	0	0	0	0	0	0	0	0	0	0	0	0	0	0	0	0	0	0	0	0	0	0	0	0	0	0	0	0	0	0	0	0	0	0	0	0	0	0
	0	0	0	0	0	0	0	0	0	0	0	0	0	0	0	0	0	0	0	0	0	0	0	0	0	0	0	0	0	0	0	0	0	0	0	0	0	0	0	0	0	0	0	0	0	0	0	0	0
	0	0	0	0	0	0	0	0	0	0	0	0	0	0	0	0	0	0	0	0	0	0	0	0	0	0	0	0	0	0	0	0	0	0	0	0	0	0	0	0	0	0	0	0	0	0	0	0	0
	0	0	0	0	0	0	0	0	0	0	0	0	0	0	0	0	0	0	0	0	0	0	0	0	0	0	0	0	0	0	0	0	0	0	0	0	0	0	0	0	0	0	0	0	0	0	0	0	0
	0	0	0	0	0	0	0	0	0	0	0	0	0	0	0	0	0	0	0	0	0	0	0	0	0	0	0	0	0	0	0	0	0	0	0	0	0	0	0	0	0	0	0	0	0	0	0	0	0
	0	0	0	0	0	0	0	0	0	0	0	0	0	0	0	0	0	0	0	0	0	0	0	0	0	0	0	0	0	0	0	0	0	0	0	0	0	0	0	0	0	0	0	0	0	0	0	0	0
	0	0	0	0	0	0	0	0	0	0	0	0	0	0	0	0	0	0	0	0	0	0	0	0	0	0	0	0	0	0	0	0	0	0	0	0	0	0	0	0	0	0	0	0	0	0	0	0	0
	0	0	0	0	0	0	0	0	0	0	0	0	0	0	0	0	0	0	0	0	0	0	0	0	0	0	0	0	0	0	0	0	0	0	0	0	0	0	0	0	0	0	0	0	0	0	0	0	0
	0	0	0	0	0	0	0	0	0	0	0	0	0	0	0	0	0	0	0	0	0	0	0	0	0	0	0	0	0	0	0	0	0	0	0	0	0	0	0	0	0	0	0	0	0	0	0	0	0
	0	0	0	0	0	0	0	0	0	0	0	0	0	0	0	0	0	0	0	0	0	0	0	0	0	0	0	0	0	0	0	0	0	0	0	0	0	0	0	0	0	0	0	0	0	0	0	0	0
	0	0	0	0	0	0	0	0	0	0	0	0	0	0	0	0	0	0	0	0	0	0	0	0	0	0	0	0	0	0	0	0	0	0	0	0	0	0	0	0	0	0	0	0	0	0	0	0	0
	0	0	0	0	0	0	0	0	0	0	0	0	0	0	0	0	0	0	0	0	0	0	0	0	0	0	0	0	0	0	0	0	0	0	0	0	0	0	0	0	0	0	0	0	0	0	0	0	0
	0	0	0	0	0	0	0	0	0	0	0	0	0	0	0	0	0	0	0	0	0	0	0	0	0	0	0	0	0	0	0	0	0	0	0	0	0	0	0	0	0	0	0	0	0	0	0	0	0
	0	0	0	0	0	0	0	0	0	0	0	0	0	0	0	0	0	0	0	0	0	0	0	0	0	0	0	0	0	0	0	0	0	0	0	0	0	0	0	0	0	0	0	0	0	0	0	0	0
	0	0	0	0	0	0	0	0	0	0	0	0	0	0	0	0	0	0	0	0	0	0	0	0	0	0	0	0	0	0	0	0	0	0	0	0	0	0	0	0	0	0	0	0	0	0	0	0	0
	0	0	0	0	0	0	0	0	0	0	0	0	0	0	0	0	0	0	0	0	0	0	0	0	0	0	0	0	0	0	0	0	0	0	0	0	0	0	0	0	0	0	0	0	0	0	0	0	0
	0	0	0	0	0	0	0	0	0	0	0	0	0	0	0	0	0	0	0	0	0	0	0	0	0	0	0	0	0	0	0	0	0	0	0	0	0	0	0	0	0	0	0	0	0	0	0	0	0
	0	0	0	0	0	0	0	0	0	0	0	0	0	0	0	0	0	0	0	0	0	0	0	0	0	0	0	0	0	0	0	0	0	0	0	0	0	0	0	0	0	0	0	0	0	0	0	0	0
	0	0	0	0	0	0	0	0	0	0	0	0	0	0	0	0	0	0	0	0	0	0	0	0	0	0	0	0	0	0	0	0	0	0	0	0	0	0	0	0	0	0	0	0	0	0	0	0	0
	0	0	0	0	0	0	0	0	0	0	0	0	0	0	0	0	0	0	0	0	0	0	0	0	0	0	0	0	0	0	0	0	0	0	0	0	0	0	0	0	0	0	0	0	0	0	0	0	0
	0	0	0	0	0	0	0	0	0	0	0	0	0	0	0	0	0	0	0	0	0	0	0	0	0	0	0	0	0	0	0	0	0	0	0	0	0	0	0	0	0	0	0	0	0	0	0	0	0
	0	0	0	0	0	0	0	0	0	0	0	0	0	0	0	0	0	0	0	0	0	0	0	0	0	0	0	0	0	0	0	0	0	0	0	0	0	0	0	0	0	0	0	0	0	0	0	0	0
	0	0	0	0	0	0	0	0	0	0	0	0	0	0	0	0	0	0	0	0	0	0	0	0	0	0	0	0	0	0	0	0	0	0	0	0	0	0	0	0	0	0	0	0	0	0	0	0	0
	0	0	0	0	0	0	0	0	0	0	0	0	0	0	0	0	0	0	0	0	0	0	0	0	0	0	0	0	0	0	0	0	0	0	0	0	0	0	0	0	0	0	0	0	0	0	0	0	0
	0	0	0	0	0	0	0	0	0	0	0	0	0	0	0	0	0	0	0	0	0	0	0	0	0	0	0	0	0	0	0	0	0	0	0	0	0	0	0	0	0	0	0	0	0	0	0	0	0
	0	0	0	0	0	0	0	0	0	0	0	0	0	0	0	0	0	0	0	0	0	0	0	0	0	0	0	0	0	0	0	0	0	0	0	0	0	0	0	0	0	0	0	0	0	0	0	0	0
	0	0	0	0	0	0	0	0	0	0	0	0	0	0	0	0	0	0	0	0	0	0	0	0	0	0	0	0	0	0	0	0	0	0	0	0	0	0	0	0	0	0	0	0	0	0	0	0	0
	0	0	0	0	0	0	0	0	0	0	0	0	0	0	0	0	0	0	0	0	0	0	0	0	0	0	0	0	0	0	0	0	0	0	0	0	0	0	0	0	0	0	0	0	0	0	0	0	0
	0	0	0	0	0	0	0	0	0	0	0	0	0	0	0	0	0	0	0	0	0	0	0	0	0	0	0	0	0	0	0	0	0	0	0	0	0	0	0	0	0	0	0	0	0	0	0	0	0
	0	0	0	0	0	0	0	0	0	0	0	0	0	0	0	0	0	0	0	0	0	0	0	0	0	0	0	0	0	0	0	0	0	0	0	0	0	0	0	0	0	0	0	0	0	0	0	0	0
	0	0	0	0	0	0	0	0	0	0	0	0	0	0	0	0	0	0	0	0	0	0	0	0	0	0	0	0	0	0	0	0	0	0	0	0	0	0	0	0	0	0	0	0	0	0	0	0	0
	0	0	0	0	0	0	0	0	0	0	0	0	0	0	0	0	0	0	0	0	0	0	0	0	0	0	0	0	0	0	0	0	0	0	0	0	0	0	0	0	0	0	0	0	0	0	0	0	0
	0	0	0	0	0	0	0	0	0	0	0	0	0	0	0	0	0	0	0	0	0	0	0	0	0	0	0	0	0	0	0	0	0	0	0	0	0	0	0	0	0	0	0	0	0	0	0	0	0
	0	0	0	0	0	0	0	0	0	0	0	0	0	0	0	0	0	0	0	0	0	0	0	0	0	0	0	0	0	0	0	0	0	0	0	0	0	0	0	0	0	0	0	0	0	0	0	0	0
	0	0	0	0	0	0	0	0	0	0	0	0	0	0	0	0	0	0	0	0	0	0	0	0	0	0	0	0	0	0	0	0	0	0	0	0	0	0	0	0	0	0	0	0	0	0	0	0	0
	0	0	0	0	0	0	0	0	0	0	0	0	0	0	0	0	0	0	0	0	0	0	0	0	0	0	0	0	0	0	0	0	0	0	0	0	0	0	0	0	0	0	0	0	0	0	0	0	0
	0	0	0	0	0	0	0	0	0	0	0	0	0	0	0	0	0	0	0	0	0	0	0	0	0	0	0	0	0	0	0	0	0	0	0	0	0	0	0	0	0	0	0	0	0	0	0	0	0
	0	0	0	0	0	0	0	0	0	0	0	0	0	0	0	0	0	0	0	0	0	0	0	0	0	0	0	0	0	0	0	0	0	0	0	0	0	0	0	0	0	0	0	0	0	0	0	0	0
	0	0	0	0	0	0	0	0	0	0	0	0	0	0	0	0	0	0	0	0	0	0	0	0	0	0	0	0	0	0	0	0	0	0	0	0	0	0	0	0	0	0	0	0	0	0	0	0	0
	0	0	0	0	0	0	0	0	0	0	0	0	0	0	0	0	0	0	0	0	0	0	0	0	0	0	0	0	0	0	0	0	0	0	0	0	0	0	0	0	0	0	0	0	0	0	0	0	0
	0	0	0	0	0	0	0	0	0	0	0	0	0	0	0	0	0	0	0	0	0	0	0	0	0	0	0	0	0	0	0	0	0	0	0	0	0	0	0	0	0	0	0	0	0	0	0	0	0
	0	0	0	0	0	0	0	0	0	0	0	0	0	0	0	0	0	0	0	0	0	0	0	0	0	0	0	0	0	0	0	0	0	0	0	0	0	0	0	0	0	0	0	0	0	0	0	0	0
	0	0	0	0	0	0	0	0	0	0	0	0	0	0	0	0	0	0	0	0	0	0	0	0	0	0	0	0	0	0	0	0	0	0	0	0	0	0	0	0	0	0	0	0	0	0	0	0	0
	0	0	0	0	0	0	0	0	0	0	0	0	0	0	0	0	0	0	0	0	0	0	0	0	0	0	0	0	0	0	0	0	0	0	0	0	0	0	0	0	0	0	0	0	0	0	0	0	0
	0	0	0	0	0	0	0	0	0	0	0	0	0	0	0	0	0	0	0	0	0	0	0	0	0	0	0	0	0	0	0	0	0	0	0	0	0	0	0	0	0	0	0	0	0	0	0	0	0
	0	0	0	0	0	0	0	0	0	0	0	0	0	0	0	0	0	0	0	0	0	0	0	0	0	0	0	0	0	0	0	0	0	0	0	0	0	0	0	0	0	0	0	0	0	0	0	0	0
	0	0	0	0	0	0	0	0	0	0	0	0	0	0	0	0	0	0	0	0	0	0	0	0	0	0	0	0	0	0	0	0	0	0	0	0	0	0	0	0	0	0	0	0	0	0	0	0	0
	0	0	0	0	0	0	0	0	0	0	0	0	0	0	0	0	0	0	0	0	0	0	0	0	0	0	0	0	0	0	0	0	0	0	0	0	0	0	0	0	0	0	0	0	0	0	0	0	0
	0	0	0	0	0	0	0	0	0	0	0	0	0	0	0	0	0	0	0	0	0	0	0	0	0	0	0	0	0	0	0	0	0	0	0	0	0	0	0	0	0	0	0	0	0	0	0	0	0
	0	0	0	0	0	0	0	0	0	0	0	0	0	0	0	0	0	0	0	0	0	0	0	0	0	0	0	0	0	0	0	0	0	0	0	0	0	0	0	0	0	0	0	0	0	0	0	0	0
	0	0	0	0	0	0	0	0	0	0	0	0	0	0	0	0	0	0	0	0	0	0	0	0	0	0	0	0	0	0	0	0	0	0	0	0	0	0	0	0	0	0	0	0	0	0	0	0	0
	0	0	0	0	0	0	0	0	0	0	0	0	0	0	0	0	0	0	0	0	0	0	0	0	0	0	0	0	0	0	0	0	0	0	0	0	0	0	0	0	0	0	0	0	0	0	0	0	0
	0	0	0	0	0	0	0	0	0	0	0	0	0	0	0	0	0	0	0	0	0	0	0	0	0	0	0	0	0	0	0	0	0	0	0	0	0	0	0	0	0	0	0	0	0	0	0	0	0
	0	0	0	0	0	0	0	0	0	0	0	0	0	0	0	0	0	0	0	0	0	0	0	0	0	0	0	0	0	0	0	0	0	0	0	0	0	0	0	0	0	0	0	0	0	0	0	0	0
	0	0	0	0	0	0	0	0	0	0	0	0	0	0	0	0	0	0	0	0	0	0	0	0	0	0	0	0	0	0	0	0	0	0	0	0	0	0	0	0	0	0	0	0	0	0	0	0	0
	0	0	0	0	0	0	0	0	0	0	0	0	0	0	0	0	0	0	0	0	0	0	0	0	0	0	0	0	0	0	0	0	0	0	0	0	0	0	0	0	0	0	0	0	0	0	0	0	0
	0	0	0	0	0	0	0	0	0	0	0	0	0	0	0	0	0	0	0	0	0	0	0	0	0	0	0	0	0	0	0	0	0	0	0	0	0	0	0	0	0	0	0	0	0	0	0	0	0
	0	0	0	0	0	0	0	0	0	0	0	0	0	0	0	0	0	0	0	0	0	0	0	0	0	0	0	0	0	0	0	0	0	0	0	0	0	0	0	0	0	0	0	0	0	0	0	0	0
	0	0	0	0	0	0	0	0	0	0	0	0	0	0	0	0	0	0	0	0	0	0	0	0	0	0	0	0	0	0	0	0	0	0	0	0	0	0	0	0	0	0	0	0	0	0	0	0	0
	0	0	0	0	0	0	0	0	0	0	0	0	0	0	0	0	0	0	0	0	0	0	0	0	0	0	0	0	0	0	0	0	0	0	0	0	0	0	0	0	0	0	0	0	0	0	0	0	0
	0	0	0	0	0	0	0	0	0	0	0	0	0	0	0	0	0	0	0	0	0	0	0	0	0	0	0	0	0	0	0	0	0	0	0	0	0	0	0	0	0	0	0	0	0	0	0	0	0
	0	0	0	0	0	0	0	0	0	0	0	0	0	0	0	0	0	0	0	0	0	0	0	0	0	0	0	0	0	0	0	0	0	0	0	0	0	0	0	0	0	0	0	0	0	0	0	0	0
	0	0	0	0	0	0	0	0	0	0	0	0	0	0	0	0	0	0	0	0	0	0	0	0	0	0	0	0	0	0	0	0	0	0	0	0	0	0	0	0	0	0	0	0	0	0	0	0	0
	0	0	0	0	0	0	0	0	0	0	0	0	0	0	0	0	0	0	0	0	0	0	0	0	0	0	0	0	0	0	0	0	0	0	0	0	0	0	0	0	0	0	0	0	0	0	0	0	0
	0	0	0	0	0	0	0	0	0	0	0	0	0	0	0	0	0	0	0	0	0	0	0	0	0	0	0	0	0	0	0	0	0	0	0	0	0	0	0	0	0	0	0	0	0	0	0	0	0
	0	0	0	0	0	0	0	0	0	0	0	0	0	0	0	0	0	0	0	0	0	0	0	0	0	0	0	0	0	0	0	0	0	0	0	0	0	0	0	0	0	0	0	0	0	0	0	0	0
	0	0	0	0	0	0	0	0	0	0	0	0	0	0	0	0	0	0	0	0	0	0	0	0	0	0	0	0	0	0	0	0	0	0	0	0	0	0	0	0	0	0	0	0	0	0	0	0	0
	0	0	0	0	0	0	0	0	0	0	0	0	0	0	0	0	0	0	0	0	0	0	0	0	0	0	0	0	0	0	0	0	0	0	0	0	0	0	0	0	0	0	0	0	0	0	0	0	0
	0	0	0	0	0	0	0	0	0	0	0	0	0	0	0	0	0	0	0	0	0	0	0	0	0	0	0	0	0	0	0	0	0	0	0	0	0	0	0	0	0	0	0	0	0	0	0	0	0
	0	0	0	0	0	0	0	0	0	0	0	0	0	0	0	0	0	0	0	0	0	0	0	0	0	0	0	0	0	0	0	0	0	0	0	0	0	0	0	0	0	0	0	0	0	0	0	0	0
	0	0	0	0	0	0	0	0	0	0	0	0	0	0	0	0	0	0	0	0	0	0	0	0	0	0	0	0	0	0	0	0	0	0	0	0	0	0	0	0	0	0	0	0	0	0	0	0	0
	0	0	0	0	0	0	0	0	0	0	0	0	0	0	0	0	0	0	0	0	0	0	0	0	0	0	0	0	0	0	0	0	0	0	0	0	0	0	0	0	0	0	0	0	0	0	0	0	0
	0	0	0	0	0	0	0	0	0	0	0	0	0	0	0	0	0	0	0	0	0	0	0	0	0	0	0	0	0	0	0	0	0	0	0	0	0	0	0	0	0	0	0	0	0	0	0	0	0
	0	0	0	0	0	0	0	0	0	0	0	0	0	0	0	0	0	0	0	0	0	0	0	0	0	0	0	0	0	0	0	0	0	0	0	0	0	0	0	0	0	0	0	0	0	0	0	0	0
	0	0	0	0	0	0	0	0	0	0	0	0	0	0	0	0	0	0	0	0	0	0	0	0	0	0	0	0	0	0	0	0	0	0	0	0	0	0	0	0	0	0	0	0	0	0	0	0	0
	0	0	0	0	0	0	0	0	0	0	0	0	0	0	0	0	0	0	0	0	0	0	0	0	0	0	0	0	0	0	0	0	0	0	0	0	0	0	0	0	0	0	0	0	0	0	0	0	0
	0	0	0	0	0	0	0	0	0	0	0	0	0	0	0	0	0	0	0	0	0	0	0	0	0	0	0	0	0	0	0	0	0	0	0	0	0	0	0	0	0	0	0	0	0	0	0	0	0
	0	0	0	0	0	0	0	0	0	0	0	0	0	0	0	0	0	0	0	0	0	0	0	0	0	0	0	0	0	0	0	0	0	0	0	0	0	0	0	0	0	0	0	0	0	0	0	0	0
	0	0	0	0	0	0	0	0	0	0	0	0	0	0	0	0	0	0	0	0	0	0	0	0	0	0	0	0	0	0	0	0	0	0	0	0	0	0	0	0	0	0	0	0	0	0	0	0	0
	0	0	0	0	0	0	0	0	0	0	0	0	0	0	0	0	0	0	0	0	0	0	0	0	0	0	0	0	0	0	0	0	0	0	0	0	0	0	0	0	0	0	0	0	0	0	0	0	0
	0	0	0	0	0	0	0	0	0	0	0	0	0	0	0	0	0	0	0	0	0	0	0	0	0	0	0	0	0	0	0	0	0	0	0	0	0	0	0	0	0	0	0	0	0	0	0	0	0
	0	0	0	0	0	0	0	0	0	0	0	0	0	0	0	0	0	0	0	0	0	0	0	0	0	0	0	0	0	0	0	0	0	0	0	0	0	0	0	0	0	0	0	0	0	0	0	0	0
	0	0	0	0	0	0	0	0	0	0	0	0	0	0	0	0	0	0	0	0	0	0	0	0	0	0	0	0	0	0	0	0	0	0	0	0	0	0	0	0	0	0	0	0	0	0	0	0	0
	0	0	0	0	0	0	0	0	0	0	0	0	0	0	0	0	0	0	0	0	0	0	0	0	0	0	0	0	0	0	0	0	0	0	0	0	0	0	0	0	0	0	0	0	0	0	0	0	0
	0	0	0	0	0	0	0	0	0	0	0	0	0	0	0	0	0	0	0	0	0	0	0	0	0	0	0	0	0	0	0	0	0	0	0	0	0	0	0	0	0	0	0	0	0	0	0	0	0
	0	0	0	0	0	0	0	0	0	0	0	0	0	0	0	0	0	0	0	0	0	0	0	0	0	0	0	0	0	0	0	0	0	0	0	0	0	0	0	0	0	0	0	0	0	0	0	0	0
	0	0	0	0	0	0	0	0	0	0	0	0	0	0	0	0	0	0	0	0	0	0	0	0	0	0	0	0	0	0	0	0	0	0	0	0	0	0	0	0	0	0	0	0	0	0	0	0	0
	0	0	0	0	0	0	0	0	0	0	0	0	0	0	0	0	0	0	0	0	0	0	0	0	0	0	0	0	0	0	0	0	0	0	0	0	0	0	0	0	0	0	0	0	0	0	0	0	0
	0	0	0	0	0	0	0	0	0	0	0	0	0	0	0	0	0	0	0	0	0	0	0	0	0	0	0	0	0	0	0	0	0	0	0	0	0	0	0	0	0	0	0	0	0	0	0	0	0
	0	0	0	0	0	0	0	0	0	0	0	0	0	0	0	0	0	0	0	0	0	0	0	0	0	0	0	0	0	0	0	0	0	0	0	0	0	0	0	0	0	0	0	0	0	0	0	0	0
	0	0	0	0	0	0	0	0	0	0	0	0	0	0	0	0	0	0	0	0	0	0	0	0	0	0	0	0	0	0	0	0	0	0	0	0	0	0	0	0	0	0	0	0	0	0	0	0	0
	0	0	0	0	0	0	0	0	0	0	0	0	0	0	0	0	0	0	0	0	0	0	0	0	0	0	0	0	0	0	0	0	0	0	0	0	0	0	0	0	0	0	0	0	0	0	0	0	0
	0	0	0	0	0	0	0	0	0	0	0	0	0	0	0	0	0	0	0	0	0	0	0	0	0	0	0	0	0	0	0	0	0	0	0	0	0	0	0	0	0	0	0	0	0	0	0	0	0
	0	0	0	0	0	0	0	0	0	0	0	0	0	0	0	0	0	0	0	0	0	0	0	0	0	0	0	0	0	0	0	0	0	0	0	0	0	0	0	0	0	0	0	0	0	0	0	0	0
	0	0	0	0	0	0	0	0	0	0	0	0	0	0	0	0	0	0	0	0	0	0	0	0	0	0	0	0	0	0	0	0	0	0	0	0	0	0	0	0	0	0	0	0	0	0	0	0	0
	0	0	0	0	0	0	0	0	0	0	0	0	0	0	0	0	0	0	0	0	0	0	0	0	0	0	0	0	0	0	0	0	0	0	0	0	0	0	0	0	0	0	0	0	0	0	0	0	0
	0	0	0	0	0	0	0	0	0	0	0	0	0	0	0	0	0	0	0	0	0	0	0	0	0	0	0	0	0	0	0	0	0	0	0	0	0	0	0	0	0	0	0	0	0	0	0	0	0
	0	0	0	0	0	0	0	0	0	0	0	0	0	0	0	0	0	0	0	0	0	0	0	0	0	0	0	0	0	0	0	0	0	0	0	0	0	0	0	0	0	0	0	0	0	0	0	0	0
	0	0	0	0	0	0	0	0	0	0	0	0	0	0	0	0	0	0	0	0	0	0	0	0	0	0	0	0	0	0	0	0	0	0	0	0	0	0	0	0	0	0	0	0	0	0	0	0	0
	0	0	0	0	0	0	0	0	0	0	0	0	0	0	0	0	0	0	0	0	0	0	0	0	0	0	0	0	0	0	0	0	0	0	0	0	0	0	0	0	0	0	0	0	0	0	0	0	0
	0	0	0	0	0	0	0	0	0	0	0	0	0	0	0	0	0	0	0	0	0	0	0	0	0	0	0	0	0	0	0	0	0	0	0	0	0	0	0	0	0	0	0	0	0	0	0	0	0
	0	0	0	0	0	0	0	0	0	0	0	0	0	0	0	0	0	0	0	0	0	0	0	0	0	0	0	0	0	0	0	0	0	0	0	0	0	0	0	0	0	0	0	0	0	0	0	0	0
	0	0	0	0	0	0	0	0	0	0	0	0	0	0	0	0	0	0	0	0	0	0	0	0	0	0	0	0	0	0	0	0	0	0	0	0	0	0	0	0	0	0	0	0	0	0	0	0	0
	0	0	0	0	0	0	0	0	0	0	0	0	0	0	0	0	0	0	0	0	0	0	0	0	0	0	0	0	0	0	0	0	0	0	0	0	0	0	0	0	0	0	0	0	0	0	0	0	0
	0	0	0	0	0	0	0	0	0	0	0	0	0	0	0	0	0	0	0	0	0	0	0	0	0	0	0	0	0	0	0	0	0	0	0	0	0	0	0	0	0	0	0	0	0	0	0	0	0
	0	0	0	0	0	0	0	0	0	0	0	0	0	0	0	0	0	0	0	0	0	0	0	0	0	0	0	0	0	0	0	0	0	0	0	0	0	0	0	0	0	0	0	0	0	0	0	0	0
	0	0	0	0	0	0	0	0	0	0	0	0	0	0	0	0	0	0	0	0	0	0	0	0	0	0	0	0	0	0	0	0	0	0	0	0	0	0	0	0	0	0	0	0	0	0	0	0	0
	0	0	0	0	0	0	0	0	0	0	0	0	0	0	0	0	0	0	0	0	0	0	0	0	0	0	0	0	0	0	0	0	0	0	0	0	0	0	0	0	0	0	0	0	0	0	0	0	0
	0	0	0	0	0	0	0	0	0	0	0	0	0	0	0	0	0	0	0	0	0	0	0	0	0	0	0	0	0	0	0	0	0	0	0	0	0	0	0	0	0	0	0	0	0	0	0	0	0
	0	0	0	0	0	0	0	0	0	0	0	0	0	0	0	0	0	0	0	0	0	0	0	0	0	0	0	0	0	0	0	0	0	0	0	0	0	0	0	0	0	0	0	0	0	0	0	0	0
	0	0	0	0	0	0	0	0	0	0	0	0	0	0	0	0	0	0	0	0	0	0	0	0	0	0	0	0	0	0	0	0	0	0	0	0	0	0	0	0	0	0	0	0	0	0	0	0	0
	0	0	0	0	0	0	0	0	0	0	0	0	0	0	0	0	0	0	0	0	0	0	0	0	0	0	0	0	0	0	0	0	0	0	0	0	0	0	0	0	0	0	0	0	0	0	0	0	0
	0	0	0	0	0	0	0	0	0	0	0	0	0	0	0	0	0	0	0	0	0	0	0	0	0	0	0	0	0	0	0	0	0	0	0	0	0	0	0	0	0	0	0	0	0	0	0	0	0
	0	0	0	0	0	0	0	0	0	0	0	0	0	0	0	0	0	0	0	0	0	0	0	0	0	0	0	0	0	0	0	0	0	0	0	0	0	0	0	0	0	0	0	0	0	0	0	0	0
	0	0	0	0	0	0	0	0	0	0	0	0	0	0	0	0	0	0	0	0	0	0	0	0	0	0	0	0	0	0	0	0	0	0	0	0	0	0	0	0	0	0	0	0	0	0	0	0	0
	0	0	0	0	0	0	0	0	0	0	0	0	0	0	0	0	0	0	0	0	0	0	0	0	0	0	0	0	0	0	0	0	0	0	0	0	0	0	0	0	0	0	0	0	0	0	0	0	0
	0	0	0	0	0	0	0	0	0	0	0	0	0	0	0	0	0	0	0	0	0	0	0	0	0	0	0	0	0	0	0	0	0	0	0	0	0	0	0	0	0	0	0	0	0	0	0	0	0
	0	0	0	0	0	0	0	0	0	0	0	0	0	0	0	0	0	0	0	0	0	0	0	0	0	0	0	0	0	0	0	0	0	0	0	0	0	0	0	0	0	0	0	0	0	0	0	0	0
	0	0	0	0	0	0	0	0	0	0	0	0	0	0	0	0	0	0	0	0	0	0	0	0	0	0	0	0	0	0	0	0	0	0	0	0	0	0	0	0	0	0	0	0	0	0	0	0	0
	0	0	0	0	0	0	0	0	0	0	0	0	0	0	0	0	0	0	0	0	0	0	0	0	0	0	0	0	0	0	0	0	0	0	0	0	0	0	0	0	0	0	0	0	0	0	0	0	0
	0	0	0	0	0	0	0	0	0	0	0	0	0	0	0	0	0	0	0	0	0	0	0	0	0	0	0	0	0	0	0	0	0	0	0	0	0	0	0	0	0	0	0	0	0	0	0	0	0
	0	0	0	0	0	0	0	0	0	0	0	0	0	0	0	0	0	0	0	0	0	0	0	0	0	0	0	0	0	0	0	0	0	0	0	0	0	0	0	0	0	0	0	0	0	0	0	0	0
	0	0	0	0	0	0	0	0	0	0	0	0	0	0	0	0	0	0	0	0	0	0	0	0	0	0	0	0	0	0	0	0	0	0	0	0	0	0	0	0	0	0	0	0	0	0	0	0	0
	0	0	0	0	0	0	0	0	0	0	0	0	0	0	0	0	0	0	0	0	0	0	0	0	0	0	0	0	0	0	0	0	0	0	0	0	0	0	0	0	0	0	0	0	0	0	0	0	0
	0	0	0	0	0	0	0	0	0	0	0	0	0	0	0	0	0	0	0	0	0	0	0	0	0	0	0	0	0	0	0	0	0	0	0	0	0	0	0	0	0	0	0	0	0	0	0	0	0
	0	0	0	0	0	0	0	0	0	0	0	0	0	0	0	0	0	0	0	0	0	0	0	0	0	0	0	0	0	0	0	0	0	0	0	0	0	0	0	0	0	0	0	0	0	0	0	0	0
	0	0	0	0	0	0	0	0	0	0	0	0	0	0	0	0	0	0	0	0	0	0	0	0	0	0	0	0	0	0	0	0	0	0	0	0	0	0	0	0	0	0	0	0	0	0	0	0	0
	0	0	0	0	0	0	0	0	0	0	0	0	0	0	0	0	0	0	0	0	0	0	0	0	0	0	0	0	0	0	0	0	0	0	0	0	0	0	0	0	0	0	0	0	0	0	0	0	0
	0	0	0	0	0	0	0	0	0	0	0	0	0	0	0	0	0	0	0	0	0	0	0	0	0	0	0	0	0	0	0	0	0	0	0	0	0	0	0	0	0	0	0	0	0	0	0	0	0
	0	0	0	0	0	0	0	0	0	0	0	0	0	0	0	0	0	0	0	0	0	0	0	0	0	0	0	0	0	0	0	0	0	0	0	0	0	0	0	0	0	0	0	0	0	0	0	0	0
	0	0	0	0	0	0	0	0	0	0	0	0	0	0	0	0	0	0	0	0	0	0	0	0	0	0	0	0	0	0	0	0	0	0	0	0	0	0	0	0	0	0	0	0	0	0	0	0	0
	0	0	0	0	0	0	0	0	0	0	0	0	0	0	0	0	0	0	0	0	0	0	0	0	0	0	0	0	0	0	0	0	0	0	0	0	0	0	0	0	0	0	0	0	0	0	0	0	0
	0	0	0	0	0	0	0	0	0	0	0	0	0	0	0	0	0	0	0	0	0	0	0	0	0	0	0	0	0	0	0	0	0	0	0	0	0	0	0	0	0	0	0	0	0	0	0	0	0
	0	0	0	0	0	0	0	0	0	0	0	0	0	0	0	0	0	0	0	0	0	0	0	0	0	0	0	0	0	0	0	0	0	0	0	0	0	0	0	0	0	0	0	0	0	0	0	0	0
	0	0	0	0	0	0	0	0	0	0	0	0	0	0	0	0	0	0	0	0	0	0	0	0	0	0	0	0	0	0	0	0	0	0	0	0	0	0	0	0	0	0	0	0	0	0	0	0	0
	0	0	0	0	0	0	0	0	0	0	0	0	0	0	0	0	0	0	0	0	0	0	0	0	0	0	0	0	0	0	0	0	0	0	0	0	0	0	0	0	0	0	0	0	0	0	0	0	0
	0	0	0	0	0	0	0	0	0	0	0	0	0	0	0	0	0	0	0	0	0	0	0	0	0	0	0	0	0	0	0	0	0	0	0	0	0	0	0	0	0	0	0	0	0	0	0	0	0
	0	0	0	0	0	0	0	0	0	0	0	0	0	0	0	0	0	0	0	0	0	0	0	0	0	0	0	0	0	0	0	0	0	0	0	0	0	0	0	0	0	0	0	0	0	0	0	0	0
	0	0	0	0	0	0	0	0	0	0	0	0	0	0	0	0	0	0	0	0	0	0	0	0	0	0	0	0	0	0	0	0	0	0	0	0	0	0	0	0	0	0	0	0	0	0	0	0	0
	0	0	0	0	0	0	0	0	0	0	0	0	0	0	0	0	0	0	0	0	0	0	0	0	0	0	0	0	0	0	0	0	0	0	0	0	0	0	0	0	0	0	0	0	0	0	0	0	0
	0	0	0	0	0	0	0	0	0	0	0	0	0	0	0	0	0	0	0	0	0	0	0	0	0	0	0	0	0	0	0	0	0	0	0	0	0	0	0	0	0	0	0	0	0	0	0	0	0
	0	0	0	0	0	0	0	0	0	0	0	0	0	0	0	0	0	0	0	0	0	0	0	0	0	0	0	0	0	0	0	0	0	0	0	0	0	0	0	0	0	0	0	0	0	0	0	0	0
	0	0	0	0	0	0	0	0	0	0	0	0	0	0	0	0	0	0	0	0	0	0	0	0	0	0	0	0	0	0	0	0	0	0	0	0	0	0	0	0	0	0	0	0	0	0	0	0	0
	0	0	0	0	0	0	0	0	0	0	0	0	0	0	0	0	0	0	0	0	0	0	0	0	0	0	0	0	0	0	0	0	0	0	0	0	0	0	0	0	0	0	0	0	0	0	0	0	0
	0	0	0	0	0	0	0	0	0	0	0	0	0	0	0	0	0	0	0	0	0	0	0	0	0	0	0	0	0	0	0	0	0	0	0	0	0	0	0	0	0	0	0	0	0	0	0	0	0
	0	0	0	0	0	0	0	0	0	0	0	0	0	0	0	0	0	0	0	0	0	0	0	0	0	0	0	0	0	0	0	0	0	0	0	0	0	0	0	0	0	0	0	0	0	0	0	0	0
	0	0	0	0	0	0	0	0	0	0	0	0	0	0	0	0	0	0	0	0	0	0	0	0	0	0	0	0	0	0	0	0	0	0	0	0	0	0	0	0	0	0	0	0	0	0	0	0	0
	0	0	0	0	0	0	0	0	0	0	0	0	0	0	0	0	0	0	0	0	0	0	0	0	0	0	0	0	0	0	0	0	0	0	0	0	0	0	0	0	0	0	0	0	0	0	0	0	0
	0	0	0	0	0	0	0	0	0	0	0	0	0	0	0	0	0	0	0	0	0	0	0	0	0	0	0	0	0	0	0	0	0	0	0	0	0	0	0	0	0	0	0	0	0	0	0	0	0
	0	0	0	0	0	0	0	0	0	0	0	0	0	0	0	0	0	0	0	0	0	0	0	0	0	0	0	0	0	0	0	0	0	0	0	0	0	0	0	0	0	0	0	0	0	0	0	0	0
	0	0	0	0	0	0	0	0	0	0	0	0	0	0	0	0	0	0	0	0	0	0	0	0	0	0	0	0	0	0	0	0	0	0	0	0	0	0	0	0	0	0	0	0	0	0	0	0	0
	0	0	0	0	0	0	0	0	0	0	0	0	0	0	0	0	0	0	0	0	0	0	0	0	0	0	0	0	0	0	0	0	0	0	0	0	0	0	0	0	0	0	0	0	0	0	0	0	0
	0	0	0	0	0	0	0	0	0	0	0	0	0	0	0	0	0	0	0	0	0	0	0	0	0	0	0	0	0	0	0	0	0	0	0	0	0	0	0	0	0	0	0	0	0	0	0	0	0
	0	0	0	0	0	0	0	0	0	0	0	0	0	0	0	0	0	0	0	0	0	0	0	0	0	0	0	0	0	0	0	0	0	0	0	0	0	0	0	0	0	0	0	0	0	0	0	0	0
	0	0	0	0	0	0	0	0	0	0	0	0	0	0	0	0	0	0	0	0	0	0	0	0	0	0	0	0	0	0	0	0	0	0	0	0	0	0	0	0	0	0	0	0	0	0	0	0	0
	0	0	0	0	0	0	0	0	0	0	0	0	0	0	0	0	0	0	0	0	0	0	0	0	0	0	0	0	0	0	0	0	0	0	0	0	0	0	0	0	0	0	0	0	0	0	0	0	0
	0	0	0	0	0	0	0	0	0	0	0	0	0	0	0	0	0	0	0	0	0	0	0	0	0	0	0	0	0	0	0	0	0	0	0	0	0	0	0	0	0	0	0	0	0	0	0	0	0
	0	0	0	0	0	0	0	0	0	0	0	0	0	0	0	0	0	0	0	0	0	0	0	0	0	0	0	0	0	0	0	0	0	0	0	0	0	0	0	0	0	0	0	0	0	0	0	0	0
	0	0	0	0	0	0	0	0	0	0	0	0	0	0	0	0	0	0	0	0	0	0	0	0	0	0	0	0	0	0	0	0	0	0	0	0	0	0	0	0	0	0	0	0	0	0	0	0	0
	0	0	0	0	0	0	0	0	0	0	0	0	0	0	0	0	0	0	0	0	0	0	0	0	0	0	0	0	0	0	0	0	0	0	0	0	0	0	0	0	0	0	0	0	0	0	0	0	0
	0	0	0	0	0	0	0	0	0	0	0	0	0	0	0	0	0	0	0	0	0	0	0	0	0	0	0	0	0	0	0	0	0	0	0	0	0	0	0	0	0	0	0	0	0	0	0	0	0
	0	0	0	0	0	0	0	0	0	0	0	0	0	0	0	0	0	0	0	0	0	0	0	0	0	0	0	0	0	0	0	0	0	0	0	0	0	0	0	0	0	0	0	0	0	0	0	0	0
	0	0	0	0	0	0	0	0	0	0	0	0	0	0	0	0	0	0	0	0	0	0	0	0	0	0	0	0	0	0	0	0	0	0	0	0	0	0	0	0	0	0	0	0	0	0	0	0	0
	0	0	0	0	0	0	0	0	0	0	0	0	0	0	0	0	0	0	0	0	0	0	0	0	0	0	0	0	0	0	0	0	0	0	0	0	0	0	0	0	0	0	0	0	0	0	0	0	0
	0	0	0	0	0	0	0	0	0	0	0	0	0	0	0	0	0	0	0	0	0	0	0	0	0	0	0	0	0	0	0	0	0	0	0	0	0	0	0	0	0	0	0	0	0	0	0	0	0
	0	0	0	0	0	0	0	0	0	0	0	0	0	0	0	0	0	0	0	0	0	0	0	0	0	0	0	0	0	0	0	0	0	0	0	0	0	0	0	0	0	0	0	0	0	0	0	0	0
	0	0	0	0	0	0	0	0	0	0	0	0	0	0	0	0	0	0	0	0	0	0	0	0	0	0	0	0	0	0	0	0	0	0	0	0	0	0	0	0	0	0	0	0	0	0	0	0	0
	0	0	0	0	0	0	0	0	0	0	0	0	0	0	0	0	0	0	0	0	0	0	0	0	0	0	0	0	0	0	0	0	0	0	0	0	0	0	0	0	0	0	0	0	0	0	0	0	0
	0	0	0	0	0	0	0	0	0	0	0	0	0	0	0	0	0	0	0	0	0	0	0	0	0	0	0	0	0	0	0	0	0	0	0	0	0	0	0	0	0	0	0	0	0	0	0	0	0
	0	0	0	0	0	0	0	0	0	0	0	0	0	0	0	0	0	0	0	0	0	0	0	0	0	0	0	0	0	0	0	0	0	0	0	0	0	0	0	0	0	0	0	0	0	0	0	0	0
	0	0	0	0	0	0	0	0	0	0	0	0	0	0	0	0	0	0	0	0	0	0	0	0	0	0	0	0	0	0	0	0	0	0	0	0	0	0	0	0	0	0	0	0	0	0	0	0	0
	0	0	0	0	0	0	0	0	0	0	0	0	0	0	0	0	0	0	0	0	0	0	0	0	0	0	0	0	0	0	0	0	0	0	0	0	0	0	0	0	0	0	0	0	0	0	0	0	0
	0	0	0	0	0	0	0	0	0	0	0	0	0	0	0	0	0	0	0	0	0	0	0	0	0	0	0	0	0	0	0	0	0	0	0	0	0	0	0	0	0	0	0	0	0	0	0	0	0
	0	0	0	0	0	0	0	0	0	0	0	0	0	0	0	0	0	0	0	0	0	0	0	0	0	0	0	0	0	0	0	0	0	0	0	0	0	0	0	0	0	0	0	0	0	0	0	0	0
	0	0	0	0	0	0	0	0	0	0	0	0	0	0	0	0	0	0	0	0	0	0	0	0	0	0	0	0	0	0	0	0	0	0	0	0	0	0	0	0	0	0	0	0	0	0	0	0	0
	0	0	0	0	0	0	0	0	0	0	0	0	0	0	0	0	0	0	0	0	0	0	0	0	0	0	0	0	0	0	0	0	0	0	0	0	0	0	0	0	0	0	0	0	0	0	0	0	0
	0	0	0	0	0	0	0	0	0	0	0	0	0	0	0	0	0	0	0	0	0	0	0	0	0	0	0	0	0	0	0	0	0	0	0	0	0	0	0	0	0	0	0	0	0	0	0	0	0
	0	0	0	0	0	0	0	0	0	0	0	0	0	0	0	0	0	0	0	0	0	0	0	0	0	0	0	0	0	0	0	0	0	0	0	0	0	0	0	0	0	0	0	0	0	0	0	0	0
	0	0	0	0	0	0	0	0	0	0	0	0	0	0	0	0	0	0	0	0	0	0	0	0	0	0	0	0	0	0	0	0	0	0	0	0	0	0	0	0	0	0	0	0	0	0	0	0	0
	0	0	0	0	0	0	0	0	0	0	0	0	0	0	0	0	0	0	0	0	0	0	0	0	0	0	0	0	0	0	0	0	0	0	0	0	0	0	0	0	0	0	0	0	0	0	0	0	0
	0	0	0	0	0	0	0	0	0	0	0	0	0	0	0	0	0	0	0	0	0	0	0	0	0	0	0	0	0	0	0	0	0	0	0	0	0	0	0	0	0	0	0	0	0	0	0	0	0
	0	0	0	0	0	0	0	0	0	0	0	0	0	0	0	0	0	0	0	0	0	0	0	0	0	0	0	0	0	0	0	0	0	0	0	0	0	0	0	0	0	0	0	0	0	0	0	0	0
	0	0	0	0	0	0	0	0	0	0	0	0	0	0	0	0	0	0	0	0	0	0	0	0	0	0	0	0	0	0	0	0	0	0	0	0	0	0	0	0	0	0	0	0	0	0	0	0	0
	0	0	0	0	0	0	0	0	0	0	0	0	0	0	0	0	0	0	0	0	0	0	0	0	0	0	0	0	0	0	0	0	0	0	0	0	0	0	0	0	0	0	0	0	0	0	0	0	0
	0	0	0	0	0	0	0	0	0	0	0	0	0	0	0	0	0	0	0	0	0	0	0	0	0	0	0	0	0	0	0	0	0	0	0	0	0	0	0	0	0	0	0	0	0	0	0	0	0
	0	0	0	0	0	0	0	0	0	0	0	0	0	0	0	0	0	0	0	0	0	0	0	0	0	0	0	0	0	0	0	0	0	0	0	0	0	0	0	0	0	0	0	0	0	0	0	0	0
	0	0	0	0	0	0	0	0	0	0	0	0	0	0	0	0	0	0	0	0	0	0	0	0	0	0	0	0	0	0	0	0	0	0	0	0	0	0	0	0	0	0	0	0	0	0	0	0	0
	0	0	0	0	0	0	0	0	0	0	0	0	0	0	0	0	0	0	0	0	0	0	0	0	0	0	0	0	0	0	0	0	0	0	0	0	0	0	0	0	0	0	0	0	0	0	0	0	0
	0	0	0	0	0	0	0	0	0	0	0	0	0	0	0	0	0	0	0	0	0	0	0	0	0	0	0	0	0	0	0	0	0	0	0	0	0	0	0	0	0	0	0	0	0	0	0	0	0
	0	0	0	0	0	0	0	0	0	0	0	0	0	0	0	0	0	0	0	0	0	0	0	0	0	0	0	0	0	0	0	0	0	0	0	0	0	0	0	0	0	0	0	0	0	0	0	0	0
	0	0	0	0	0	0	0	0	0	0	0	0	0	0	0	0	0	0	0	0	0	0	0	0	0	0	0	0	0	0	0	0	0	0	0	0	0	0	0	0	0	0	0	0	0	0	0	0	0
	0	0	0	0	0	0	0	0	0	0	0	0	0	0	0	0	0	0	0	0	0	0	0	0	0	0	0	0	0	0	0	0	0	0	0	0	0	0	0	0	0	0	0	0	0	0	0	0	0
	0	0	0	0	0	0	0	0	0	0	0	0	0	0	0	0	0	0	0	0	0	0	0	0	0	0	0	0	0	0	0	0	0	0	0	0	0	0	0	0	0	0	0	0	0	0	0	0	0
	0	0	0	0	0	0	0	0	0	0	0	0	0	0	0	0	0	0	0	0	0	0	0	0	0	0	0	0	0	0	0	0	0	0	0	0	0	0	0	0	0	0	0	0	0	0	0	0	0
	0	0	0	0	0	0	0	0	0	0	0	0	0	0	0	0	0	0	0	0	0	0	0	0	0	0	0	0	0	0	0	0	0	0	0	0	0	0	0	0	0	0	0	0	0	0	0	0	0
	0	0	0	0	0	0	0	0	0	0	0	0	0	0	0	0	0	0	0	0	0	0	0	0	0	0	0	0	0	0	0	0	0	0	0	0	0	0	0	0	0	0	0	0	0	0	0	0	0
	0	0	0	0	0	0	0	0	0	0	0	0	0	0	0	0	0	0	0	0	0	0	0	0	0	0	0	0	0	0	0	0	0	0	0	0	0	0	0	0	0	0	0	0	0	0	0	0	0
	0	0	0	0	0	0	0	0	0	0	0	0	0	0	0	0	0	0	0	0	0	0	0	0	0	0	0	0	0	0	0	0	0	0	0	0	0	0	0	0	0	0	0	0	0	0	0	0	0
	0	0	0	0	0	0	0	0	0	0	0	0	0	0	0	0	0	0	0	0	0	0	0	0	0	0	0	0	0	0	0	0	0	0	0	0	0	0	0	0	0	0	0	0	0	0	0	0	0
	0	0	0	0	0	0	0	0	0	0	0	0	0	0	0	0	0	0	0	0	0	0	0	0	0	0	0	0	0	0	0	0	0	0	0	0	0	0	0	0	0	0	0	0	0	0	0	0	0
	0	0	0	0	0	0	0	0	0	0	0	0	0	0	0	0	0	0	0	0	0	0	0	0	0	0	0	0	0	0	0	0	0	0	0	0	0	0	0	0	0	0	0	0	0	0	0	0	0
	0	0	0	0	0	0	0	0	0	0	0	0	0	0	0	0	0	0	0	0	0	0	0	0	0	0	0	0	0	0	0	0	0	0	0	0	0	0	0	0	0	0	0	0	0	0	0	0	0
	0	0	0	0	0	0	0	0	0	0	0	0	0	0	0	0	0	0	0	0	0	0	0	0	0	0	0	0	0	0	0	0	0	0	0	0	0	0	0	0	0	0	0	0	0	0	0	0	0
	0	0	0	0	0	0	0	0	0	0	0	0	0	0	0	0	0	0	0	0	0	0	0	0	0	0	0	0	0	0	0	0	0	0	0	0	0	0	0	0	0	0	0	0	0	0	0	0	0
	0	0	0	0	0	0	0	0	0	0	0	0	0	0	0	0	0	0	0	0	0	0	0	0	0	0	0	0	0	0	0	0	0	0	0	0	0	0	0	0	0	0	0	0	0	0	0	0	0
	0	0	0	0	0	0	0	0	0	0	0	0	0	0	0	0	0	0	0	0	0	0	0	0	0	0	0	0	0	0	0	0	0	0	0	0	0	0	0	0	0	0	0	0	0	0	0	0	0
	0	0	0	0	0	0	0	0	0	0	0	0	0	0	0	0	0	0	0	0	0	0	0	0	0	0	0	0	0	0	0	0	0	0	0	0	0	0	0	0	0	0	0	0	0	0	0	0	0
	0	0	0	0	0	0	0	0	0	0	0	0	0	0	0	0	0	0	0	0	0	0	0	0	0	0	0	0	0	0	0	0	0	0	0	0	0	0	0	0	0	0	0	0	0	0	0	0	0
	0	0	0	0	0	0	0	0	0	0	0	0	0	0	0	0	0	0	0	0	0	0	0	0	0	0	0	0	0	0	0	0	0	0	0	0	0	0	0	0	0	0	0	0	0	0	0	0	0
	0	0	0	0	0	0	0	0	0	0	0	0	0	0	0	0	0	0	0	0	0	0	0	0	0	0	0	0	0	0	0	0	0	0	0	0	0	0	0	0	0	0	0	0	0	0	0	0	0
	0	0	0	0	0	0	0	0	0	0	0	0	0	0	0	0	0	0	0	0	0	0	0	0	0	0	0	0	0	0	0	0	0	0	0	0	0	0	0	0	0	0	0	0	0	0	0	0	0
	0	0	0	0	0	0	0	0	0	0	0	0	0	0	0	0	0	0	0	0	0	0	0	0	0	0	0	0	0	0	0	0	0	0	0	0	0	0	0	0	0	0	0	0	0	0	0	0	0
	0	0	0	0	0	0	0	0	0	0	0	0	0	0	0	0	0	0	0	0	0	0	0	0	0	0	0	0	0	0	0	0	0	0	0	0	0	0	0	0	0	0	0	0	0	0	0	0	0
	0	0	0	0	0	0	0	0	0	0	0	0	0	0	0	0	0	0	0	0	0	0	0	0	0	0	0	0	0	0	0	0	0	0	0	0	0	0	0	0	0	0	0	0	0	0	0	0	0
	0	0	0	0	0	0	0	0	0	0	0	0	0	0	0	0	0	0	0	0	0	0	0	0	0	0	0	0	0	0	0	0	0	0	0	0	0	0	0	0	0	0	0	0	0	0	0	0	0
	0	0	0	0	0	0	0	0	0	0	0	0	0	0	0	0	0	0	0	0	0	0	0	0	0	0	0	0	0	0	0	0	0	0	0	0	0	0	0	0	0	0	0	0	0	0	0	0	0
	0	0	0	0	0	0	0	0	0	0	0	0	0	0	0	0	0	0	0	0	0	0	0	0	0	0	0	0	0	0	0	0	0	0	0	0	0	0	0	0	0	0	0	0	0	0	0	0	0
	0	0	0	0	0	0	0	0	0	0	0	0	0	0	0	0	0	0	0	0	0	0	0	0	0	0	0	0	0	0	0	0	0	0	0	0	0	0	0	0	0	0	0	0	0	0	0	0	0
	0	0	0	0	0	0	0	0	0	0	0	0	0	0	0	0	0	0	0	0	0	0	0	0	0	0	0	0	0	0	0	0	0	0	0	0	0	0	0	0	0	0	0	0	0	0	0	0	0
	0	0	0	0	0	0	0	0	0	0	0	0	0	0	0	0	0	0	0	0	0	0	0	0	0	0	0	0	0	0	0	0	0	0	0	0	0	0	0	0	0	0	0	0	0	0	0	0	0
	0	0	0	0	0	0	0	0	0	0	0	0	0	0	0	0	0	0	0	0	0	0	0	0	0	0	0	0	0	0	0	0	0	0	0	0	0	0	0	0	0	0	0	0	0	0	0	0	0
	0	0	0	0	0	0	0	0	0	0	0	0	0	0	0	0	0	0	0	0	0	0	0	0	0	0	0	0	0	0	0	0	0	0	0	0	0	0	0	0	0	0	0	0	0	0	0	0	0
	0	0	0	0	0	0	0	0	0	0	0	0	0	0	0	0	0	0	0	0	0	0	0	0	0	0	0	0	0	0	0	0	0	0	0	0	0	0	0	0	0	0	0	0	0	0	0	0	0
	0	0	0	0	0	0	0	0	0	0	0	0	0	0	0	0	0	0	0	0	0	0	0	0	0	0	0	0	0	0	0	0	0	0	0	0	0	0	0	0	0	0	0	0	0	0	0	0	0
	0	0	0	0	0	0	0	0	0	0	0	0	0	0	0	0	0	0	0	0	0	0	0	0	0	0	0	0	0	0	0	0	0	0	0	0	0	0	0	0	0	0	0	0	0	0	0	0	0
	0	0	0	0	0	0	0	0	0	0	0	0	0	0	0	0	0	0	0	0	0	0	0	0	0	0	0	0	0	0	0	0	0	0	0	0	0	0	0	0	0	0	0	0	0	0	0	0	0
	0	0	0	0	0	0	0	0	0	0	0	0	0	0	0	0	0	0	0	0	0	0	0	0	0	0	0	0	0	0	0	0	0	0	0	0	0	0	0	0	0	0	0	0	0	0	0	0	0
	0	0	0	0	0	0	0	0	0	0	0	0	0	0	0	0	0	0	0	0	0	0	0	0	0	0	0	0	0	0	0	0	0	0	0	0	0	0	0	0	0	0	0	0	0	0	0	0	0
	0	0	0	0	0	0	0	0	0	0	0	0	0	0	0	0	0	0	0	0	0	0	0	0	0	0	0	0	0	0	0	0	0	0	0	0	0	0	0	0	0	0	0	0	0	0	0	0	0
	0	0	0	0	0	0	0	0	0	0	0	0	0	0	0	0	0	0	0	0	0	0	0	0	0	0	0	0	0	0	0	0	0	0	0	0	0	0	0	0	0	0	0	0	0	0	0	0	0
	0	0	0	0	0	0	0	0	0	0	0	0	0	0	0	0	0	0	0	0	0	0	0	0	0	0	0	0	0	0	0	0	0	0	0	0	0	0	0	0	0	0	0	0	0	0	0	0	0
	0	0	0	0	0	0	0	0	0	0	0	0	0	0	0	0	0	0	0	0	0	0	0	0	0	0	0	0	0	0	0	0	0	0	0	0	0	0	0	0	0	0	0	0	0	0	0	0	0
	0	0	0	0	0	0	0	0	0	0	0	0	0	0	0	0	0	0	0	0	0	0	0	0	0	0	0	0	0	0	0	0	0	0	0	0	0	0	0	0	0	0	0	0	0	0	0	0	0
	0	0	0	0	0	0	0	0	0	0	0	0	0	0	0	0	0	0	0	0	0	0	0	0	0	0	0	0	0	0	0	0	0	0	0	0	0	0	0	0	0	0	0	0	0	0	0	0	0
	0	0	0	0	0	0	0	0	0	0	0	0	0	0	0	0	0	0	0	0	0	0	0	0	0	0	0	0	0	0	0	0	0	0	0	0	0	0	0	0	0	0	0	0	0	0	0	0	0
	0	0	0	0	0	0	0	0	0	0	0	0	0	0	0	0	0	0	0	0	0	0	0	0	0	0	0	0	0	0	0	0	0	0	0	0	0	0	0	0	0	0	0	0	0	0	0	0	0
	0	0	0	0	0	0	0	0	0	0	0	0	0	0	0	0	0	0	0	0	0	0	0	0	0	0	0	0	0	0	0	0	0	0	0	0	0	0	0	0	0	0	0	0	0	0	0	0	0
	0	0	0	0	0	0	0	0	0	0	0	0	0	0	0	0	0	0	0	0	0	0	0	0	0	0	0	0	0	0	0	0	0	0	0	0	0	0	0	0	0	0	0	0	0	0	0	0	0
	0	0	0	0	0	0	0	0	0	0	0	0	0	0	0	0	0	0	0	0	0	0	0	0	0	0	0	0	0	0	0	0	0	0	0	0	0	0	0	0	0	0	0	0	0	0	0	0	0
	0	0	0	0	0	0	0	0	0	0	0	0	0	0	0	0	0	0	0	0	0	0	0	0	0	0	0	0	0	0	0	0	0	0	0	0	0	0	0	0	0	0	0	0	0	0	0	0	0
	0	0	0	0	0	0	0	0	0	0	0	0	0	0	0	0	0	0	0	0	0	0	0	0	0	0	0	0	0	0	0	0	0	0	0	0	0	0	0	0	0	0	0	0	0	0	0	0	0
	0	0	0	0	0	0	0	0	0	0	0	0	0	0	0	0	0	0	0	0	0	0	0	0	0	0	0	0	0	0	0	0	0	0	0	0	0	0	0	0	0	0	0	0	0	0	0	0	0
	0	0	0	0	0	0	0	0	0	0	0	0	0	0	0	0	0	0	0	0	0	0	0	0	0	0	0	0	0	0	0	0	0	0	0	0	0	0	0	0	0	0	0	0	0	0	0	0	0
	0	0	0	0	0	0	0	0	0	0	0	0	0	0	0	0	0	0	0	0	0	0	0	0	0	0	0	0	0	0	0	0	0	0	0	0	0	0	0	0	0	0	0	0	0	0	0	0	0
	0	0	0	0	0	0	0	0	0	0	0	0	0	0	0	0	0	0	0	0	0	0	0	0	0	0	0	0	0	0	0	0	0	0	0	0	0	0	0	0	0	0	0	0	0	0	0	0	0
	0	0	0	0	0	0	0	0	0	0	0	0	0	0	0	0	0	0	0	0	0	0	0	0	0	0	0	0	0	0	0	0	0	0	0	0	0	0	0	0	0	0	0	0	0	0	0	0	0
	0	0	0	0	0	0	0	0	0	0	0	0	0	0	0	0	0	0	0	0	0	0	0	0	0	0	0	0	0	0	0	0	0	0	0	0	0	0	0	0	0	0	0	0	0	0	0	0	0
	0	0	0	0	0	0	0	0	0	0	0	0	0	0	0	0	0	0	0	0	0	0	0	0	0	0	0	0	0	0	0	0	0	0	0	0	0	0	0	0	0	0	0	0	0	0	0	0	0
	0	0	0	0	0	0	0	0	0	0	0	0	0	0	0	0	0	0	0	0	0	0	0	0	0	0	0	0	0	0	0	0	0	0	0	0	0	0	0	0	0	0	0	0	0	0	0	0	0
	0	0	0	0	0	0	0	0	0	0	0	0	0	0	0	0	0	0	0	0	0	0	0	0	0	0	0	0	0	0	0	0	0	0	0	0	0	0	0	0	0	0	0	0	0	0	0	0	0
	0	0	0	0	0	0	0	0	0	0	0	0	0	0	0	0	0	0	0	0	0	0	0	0	0	0	0	0	0	0	0	0	0	0	0	0	0	0	0	0	0	0	0	0	0	0	0	0	0
	0	0	0	0	0	0	0	0	0	0	0	0	0	0	0	0	0	0	0	0	0	0	0	0	0	0	0	0	0	0	0	0	0	0	0	0	0	0	0	0	0	0	0	0	0	0	0	0	0
	0	0	0	0	0	0	0	0	0	0	0	0	0	0	0	0	0	0	0	0	0	0	0	0	0	0	0	0	0	0	0	0	0	0	0	0	0	0	0	0	0	0	0	0	0	0	0	0	0
	0	0	0	0	0	0	0	0	0	0	0	0	0	0	0	0	0	0	0	0	0	0	0	0	0	0	0	0	0	0	0	0	0	0	0	0	0	0	0	0	0	0	0	0	0	0	0	0	0
	0	0	0	0	0	0	0	0	0	0	0	0	0	0	0	0	0	0	0	0	0	0	0	0	0	0	0	0	0	0	0	0	0	0	0	0	0	0	0	0	0	0	0	0	0	0	0	0	0
	0	0	0	0	0	0	0	0	0	0	0	0	0	0	0	0	0	0	0	0	0	0	0	0	0	0	0	0	0	0	0	0	0	0	0	0	0	0	0	0	0	0	0	0	0	0	0	0	0
	0	0	0	0	0	0	0	0	0	0	0	0	0	0	0	0	0	0	0	0	0	0	0	0	0	0	0	0	0	0	0	0	0	0	0	0	0	0	0	0	0	0	0	0	0	0	0	0	0
	0	0	0	0	0	0	0	0	0	0	0	0	0	0	0	0	0	0	0	0	0	0	0	0	0	0	0	0	0	0	0	0	0	0	0	0	0	0	0	0	0	0	0	0	0	0	0	0	0
	0	0	0	0	0	0	0	0	0	0	0	0	0	0	0	0	0	0	0	0	0	0	0	0	0	0	0	0	0	0	0	0	0	0	0	0	0	0	0	0	0	0	0	0	0	0	0	0	0
	0	0	0	0	0	0	0	0	0	0	0	0	0	0	0	0	0	0	0	0	0	0	0	0	0	0	0	0	0	0	0	0	0	0	0	0	0	0	0	0	0	0	0	0	0	0	0	0	0
	0	0	0	0	0	0	0	0	0	0	0	0	0	0	0	0	0	0	0	0	0	0	0	0	0	0	0	0	0	0	0	0	0	0	0	0	0	0	0	0	0	0	0	0	0	0	0	0	0
	0	0	0	0	0	0	0	0	0	0	0	0	0	0	0	0	0	0	0	0	0	0	0	0	0	0	0	0	0	0	0	0	0	0	0	0	0	0	0	0	0	0	0	0	0	0	0	0	0
	0	0	0	0	0	0	0	0	0	0	0	0	0	0	0	0	0	0	0	0	0	0	0	0	0	0	0	0	0	0	0	0	0	0	0	0	0	0	0	0	0	0	0	0	0	0	0	0	0
	0	0	0	0	0	0	0	0	0	0	0	0	0	0	0	0	0	0	0	0	0	0	0	0	0	0	0	0	0	0	0	0	0	0	0	0	0	0	0	0	0	0	0	0	0	0	0	0	0
	0	0	0	0	0	0	0	0	0	0	0	0	0	0	0	0	0	0	0	0	0	0	0	0	0	0	0	0	0	0	0	0	0	0	0	0	0	0	0	0	0	0	0	0	0	0	0	0	0
	0	0	0	0	0	0	0	0	0	0	0	0	0	0	0	0	0	0	0	0	0	0	0	0	0	0	0	0	0	0	0	0	0	0	0	0	0	0	0	0	0	0	0	0	0	0	0	0	0
	0	0	0	0	0	0	0	0	0	0	0	0	0	0	0	0	0	0	0	0	0	0	0	0	0	0	0	0	0	0	0	0	0	0	0	0	0	0	0	0	0	0	0	0	0	0	0	0	0
	0	0	0	0	0	0	0	0	0	0	0	0	0	0	0	0	0	0	0	0	0	0	0	0	0	0	0	0	0	0	0	0	0	0	0	0	0	0	0	0	0	0	0	0	0	0	0	0	0
	0	0	0	0	0	0	0	0	0	0	0	0	0	0	0	0	0	0	0	0	0	0	0	0	0	0	0	0	0	0	0	0	0	0	0	0	0	0	0	0	0	0	0	0	0	0	0	0	0
	0	0	0	0	0	0	0	0	0	0	0	0	0	0	0	0	0	0	0	0	0	0	0	0	0	0	0	0	0	0	0	0	0	0	0	0	0	0	0	0	0	0	0	0	0	0	0	0	0
	0	0	0	0	0	0	0	0	0	0	0	0	0	0	0	0	0	0	0	0	0	0	0	0	0	0	0	0	0	0	0	0	0	0	0	0	0	0	0	0	0	0	0	0	0	0	0	0	0
	0	0	0	0	0	0	0	0	0	0	0	0	0	0	0	0	0	0	0	0	0	0	0	0	0	0	0	0	0	0	0	0	0	0	0	0	0	0	0	0	0	0	0	0	0	0	0	0	0
	0	0	0	0	0	0	0	0	0	0	0	0	0	0	0	0	0	0	0	0	0	0	0	0	0	0	0	0	0	0	0	0	0	0	0	0	0	0	0	0	0	0	0	0	0	0	0	0	0
	0	0	0	0	0	0	0	0	0	0	0	0	0	0	0	0	0	0	0	0	0	0	0	0	0	0	0	0	0	0	0	0	0	0	0	0	0	0	0	0	0	0	0	0	0	0	0	0	0
	0	0	0	0	0	0	0	0	0	0	0	0	0	0	0	0	0	0	0	0	0	0	0	0	0	0	0	0	0	0	0	0	0	0	0	0	0	0	0	0	0	0	0	0	0	0	0	0	0
	0	0	0	0	0	0	0	0	0	0	0	0	0	0	0	0	0	0	0	0	0	0	0	0	0	0	0	0	0	0	0	0	0	0	0	0	0	0	0	0	0	0	0	0	0	0	0	0	0
	0	0	0	0	0	0	0	0	0	0	0	0	0	0	0	0	0	0	0	0	0	0	0	0	0	0	0	0	0	0	0	0	0	0	0	0	0	0	0	0	0	0	0	0	0	0	0	0	0
	0	0	0	0	0	0	0	0	0	0	0	0	0	0	0	0	0	0	0	0	0	0	0	0	0	0	0	0	0	0	0	0	0	0	0	0	0	0	0	0	0	0	0	0	0	0	0	0	0
	0	0	0	0	0	0	0	0	0	0	0	0	0	0	0	0	0	0	0	0	0	0	0	0	0	0	0	0	0	0	0	0	0	0	0	0	0	0	0	0	0	0	0	0	0	0	0	0	0
	0	0	0	0	0	0	0	0	0	0	0	0	0	0	0	0	0	0	0	0	0	0	0	0	0	0	0	0	0	0	0	0	0	0	0	0	0	0	0	0	0	0	0	0	0	0	0	0	0
	0	0	0	0	0	0	0	0	0	0	0	0	0	0	0	0	0	0	0	0	0	0	0	0	0	0	0	0	0	0	0	0	0	0	0	0	0	0	0	0	0	0	0	0	0	0	0	0	0
	0	0	0	0	0	0	0	0	0	0	0	0	0	0	0	0	0	0	0	0	0	0	0	0	0	0	0	0	0	0	0	0	0	0	0	0	0	0	0	0	0	0	0	0	0	0	0	0	0
	0	0	0	0	0	0	0	0	0	0	0	0	0	0	0	0	0	0	0	0	0	0	0	0	0	0	0	0	0	0	0	0	0	0	0	0	0	0	0	0	0	0	0	0	0	0	0	0	0
	0	0	0	0	0	0	0	0	0	0	0	0	0	0	0	0	0	0	0	0	0	0	0	0	0	0	0	0	0	0	0	0	0	0	0	0	0	0	0	0	0	0	0	0	0	0	0	0	0
	0	0	0	0	0	0	0	0	0	0	0	0	0	0	0	0	0	0	0	0	0	0	0	0	0	0	0	0	0	0	0	0	0	0	0	0	0	0	0	0	0	0	0	0	0	0	0	0	0
	0	0	0	0	0	0	0	0	0	0	0	0	0	0	0	0	0	0	0	0	0	0	0	0	0	0	0	0	0	0	0	0	0	0	0	0	0	0	0	0	0	0	0	0	0	0	0	0	0
	0	0	0	0	0	0	0	0	0	0	0	0	0	0	0	0	0	0	0	0	0	0	0	0	0	0	0	0	0	0	0	0	0	0	0	0	0	0	0	0	0	0	0	0	0	0	0	0	0
	0	0	0	0	0	0	0	0	0	0	0	0	0	0	0	0	0	0	0	0	0	0	0	0	0	0	0	0	0	0	0	0	0	0	0	0	0	0	0	0	0	0	0	0	0	0	0	0	0
	0	0	0	0	0	0	0	0	0	0	0	0	0	0	0	0	0	0	0	0	0	0	0	0	0	0	0	0	0	0	0	0	0	0	0	0	0	0	0	0	0	0	0	0	0	0	0	0	0
	0	0	0	0	0	0	0	0	0	0	0	0	0	0	0	0	0	0	0	0	0	0	0	0	0	0	0	0	0	0	0	0	0	0	0	0	0	0	0	0	0	0	0	0	0	0	0	0	0
	0	0	0	0	0	0	0	0	0	0	0	0	0	0	0	0	0	0	0	0	0	0	0	0	0	0	0	0	0	0	0	0	0	0	0	0	0	0	0	0	0	0	0	0	0	0	0	0	0
	0	0	0	0	0	0	0	0	0	0	0	0	0	0	0	0	0	0	0	0	0	0	0	0	0	0	0	0	0	0	0	0	0	0	0	0	0	0	0	0	0	0	0	0	0	0	0	0	0
	0	0	0	0	0	0	0	0	0	0	0	0	0	0	0	0	0	0	0	0	0	0	0	0	0	0	0	0	0	0	0	0	0	0	0	0	0	0	0	0	0	0	0	0	0	0	0	0	0
	0	0	0	0	0	0	0	0	0	0	0	0	0	0	0	0	0	0	0	0	0	0	0	0	0	0	0	0	0	0	0	0	0	0	0	0	0	0	0	0	0	0	0	0	0	0	0	0	0
	0	0	0	0	0	0	0	0	0	0	0	0	0	0	0	0	0	0	0	0	0	0	0	0	0	0	0	0	0	0	0	0	0	0	0	0	0	0	0	0	0	0	0	0	0	0	0	0	0
	0	0	0	0	0	0	0	0	0	0	0	0	0	0	0	0	0	0	0	0	0	0	0	0	0	0	0	0	0	0	0	0	0	0	0	0	0	0	0	0	0	0	0	0	0	0	0	0	0
	0	0	0	0	0	0	0	0	0	0	0	0	0	0	0	0	0	0	0	0	0	0	0	0	0	0	0	0	0	0	0	0	0	0	0	0	0	0	0	0	0	0	0	0	0	0	0	0	0
	0	0	0	0	0	0	0	0	0	0	0	0	0	0	0	0	0	0	0	0	0	0	0	0	0	0	0	0	0	0	0	0	0	0	0	0	0	0	0	0	0	0	0	0	0	0	0	0	0
	0	0	0	0	0	0	0	0	0	0	0	0	0	0	0	0	0	0	0	0	0	0	0	0	0	0	0	0	0	0	0	0	0	0	0	0	0	0	0	0	0	0	0	0	0	0	0	0	0
	0	0	0	0	0	0	0	0	0	0	0	0	0	0	0	0	0	0	0	0	0	0	0	0	0	0	0	0	0	0	0	0	0	0	0	0	0	0	0	0	0	0	0	0	0	0	0	0	0
	0	0	0	0	0	0	0	0	0	0	0	0	0	0	0	0	0	0	0	0	0	0	0	0	0	0	0	0	0	0	0	0	0	0	0	0	0	0	0	0	0	0	0	0	0	0	0	0	0
	0	0	0	0	0	0	0	0	0	0	0	0	0	0	0	0	0	0	0	0	0	0	0	0	0	0	0	0	0	0	0	0	0	0	0	0	0	0	0	0	0	0	0	0	0	0	0	0	0
	0	0	0	0	0	0	0	0	0	0	0	0	0	0	0	0	0	0	0	0	0	0	0	0	0	0	0	0	0	0	0	0	0	0	0	0	0	0	0	0	0	0	0	0	0	0	0	0	0
	0	0	0	0	0	0	0	0	0	0	0	0	0	0	0	0	0	0	0	0	0	0	0	0	0	0	0	0	0	0	0	0	0	0	0	0	0	0	0	0	0	0	0	0	0	0	0	0	0
	0	0	0	0	0	0	0	0	0	0	0	0	0	0	0	0	0	0	0	0	0	0	0	0	0	0	0	0	0	0	0	0	0	0	0	0	0	0	0	0	0	0	0	0	0	0	0	0	0
	0	0	0	0	0	0	0	0	0	0	0	0	0	0	0	0	0	0	0	0	0	0	0	0	0	0	0	0	0	0	0	0	0	0	0	0	0	0	0	0	0	0	0	0	0	0	0	0	0
	0	0	0	0	0	0	0	0	0	0	0	0	0	0	0	0	0	0	0	0	0	0	0	0	0	0	0	0	0	0	0	0	0	0	0	0	0	0	0	0	0	0	0	0	0	0	0	0	0
	0	0	0	0	0	0	0	0	0	0	0	0	0	0	0	0	0	0	0	0	0	0	0	0	0	0	0	0	0	0	0	0	0	0	0	0	0	0	0	0	0	0	0	0	0	0	0	0	0
	0	0	0	0	0	0	0	0	0	0	0	0	0	0	0	0	0	0	0	0	0	0	0	0	0	0	0	0	0	0	0	0	0	0	0	0	0	0	0	0	0	0	0	0	0	0	0	0	0
	0	0	0	0	0	0	0	0	0	0	0	0	0	0	0	0	0	0	0	0	0	0	0	0	0	0	0	0	0	0	0	0	0	0	0	0	0	0	0	0	0	0	0	0	0	0	0	0	0
	0	0	0	0	0	0	0	0	0	0	0	0	0	0	0	0	0	0	0	0	0	0	0	0	0	0	0	0	0	0	0	0	0	0	0	0	0	0	0	0	0	0	0	0	0	0	0	0	0
	0	0	0	0	0	0	0	0	0	0	0	0	0	0	0	0	0	0	0	0	0	0	0	0	0	0	0	0	0	0	0	0	0	0	0	0	0	0	0	0	0	0	0	0	0	0	0	0	0
	0	0	0	0	0	0	0	0	0	0	0	0	0	0	0	0	0	0	0	0	0	0	0	0	0	0	0	0	0	0	0	0	0	0	0	0	0	0	0	0	0	0	0	0	0	0	0	0	0
	0	0	0	0	0	0	0	0	0	0	0	0	0	0	0	0	0	0	0	0	0	0	0	0	0	0	0	0	0	0	0	0	0	0	0	0	0	0	0	0	0	0	0	0	0	0	0	0	0
	0	0	0	0	0	0	0	0	0	0	0	0	0	0	0	0	0	0	0	0	0	0	0	0	0	0	0	0	0	0	0	0	0	0	0	0	0	0	0	0	0	0	0	0	0	0	0	0	0
	0	0	0	0	0	0	0	0	0	0	0	0	0	0	0	0	0	0	0	0	0	0	0	0	0	0	0	0	0	0	0	0	0	0	0	0	0	0	0	0	0	0	0	0	0	0	0	0	0
	0	0	0	0	0	0	0	0	0	0	0	0	0	0	0	0	0	0	0	0	0	0	0	0	0	0	0	0	0	0	0	0	0	0	0	0	0	0	0	0	0	0	0	0	0	0	0	0	0
	0	0	0	0	0	0	0	0	0	0	0	0	0	0	0	0	0	0	0	0	0	0	0	0	0	0	0	0	0	0	0	0	0	0	0	0	0	0	0	0	0	0	0	0	0	0	0	0	0
	0	0	0	0	0	0	0	0	0	0	0	0	0	0	0	0	0	0	0	0	0	0	0	0	0	0	0	0	0	0	0	0	0	0	0	0	0	0	0	0	0	0	0	0	0	0	0	0	0
	0	0	0	0	0	0	0	0	0	0	0	0	0	0	0	0	0	0	0	0	0	0	0	0	0	0	0	0	0	0	0	0	0	0	0	0	0	0	0	0	0	0	0	0	0	0	0	0	0
	0	0	0	0	0	0	0	0	0	0	0	0	0	0	0	0	0	0	0	0	0	0	0	0	0	0	0	0	0	0	0	0	0	0	0	0	0	0	0	0	0	0	0	0	0	0	0	0	0
	0	0	0	0	0	0	0	0	0	0	0	0	0	0	0	0	0	0	0	0	0	0	0	0	0	0	0	0	0	0	0	0	0	0	0	0	0	0	0	0	0	0	0	0	0	0	0	0	0
	0	0	0	0	0	0	0	0	0	0	0	0	0	0	0	0	0	0	0	0	0	0	0	0	0	0	0	0	0	0	0	0	0	0	0	0	0	0	0	0	0	0	0	0	0	0	0	0	0
	0	0	0	0	0	0	0	0	0	0	0	0	0	0	0	0	0	0	0	0	0	0	0	0	0	0	0	0	0	0	0	0	0	0	0	0	0	0	0	0	0	0	0	0	0	0	0	0	0
	0	0	0	0	0	0	0	0	0	0	0	0	0	0	0	0	0	0	0	0	0	0	0	0	0	0	0	0	0	0	0	0	0	0	0	0	0	0	0	0	0	0	0	0	0	0	0	0	0
	0	0	0	0	0	0	0	0	0	0	0	0	0	0	0	0	0	0	0	0	0	0	0	0	0	0	0	0	0	0	0	0	0	0	0	0	0	0	0	0	0	0	0	0	0	0	0	0	0
	0	0	0	0	0	0	0	0	0	0	0	0	0	0	0	0	0	0	0	0	0	0	0	0	0	0	0	0	0	0	0	0	0	0	0	0	0	0	0	0	0	0	0	0	0	0	0	0	0
	0	0	0	0	0	0	0	0	0	0	0	0	0	0	0	0	0	0	0	0	0	0	0	0	0	0	0	0	0	0	0	0	0	0	0	0	0	0	0	0	0	0	0	0	0	0	0	0	0
	0	0	0	0	0	0	0	0	0	0	0	0	0	0	0	0	0	0	0	0	0	0	0	0	0	0	0	0	0	0	0	0	0	0	0	0	0	0	0	0	0	0	0	0	0	0	0	0	0
	0	0	0	0	0	0	0	0	0	0	0	0	0	0	0	0	0	0	0	0	0	0	0	0	0	0	0	0	0	0	0	0	0	0	0	0	0	0	0	0	0	0	0	0	0	0	0	0	0
	0	0	0	0	0	0	0	0	0	0	0	0	0	0	0	0	0	0	0	0	0	0	0	0	0	0	0	0	0	0	0	0	0	0	0	0	0	0	0	0	0	0	0	0	0	0	0	0	0
	0	0	0	0	0	0	0	0	0	0	0	0	0	0	0	0	0	0	0	0	0	0	0	0	0	0	0	0	0	0	0	0	0	0	0	0	0	0	0	0	0	0	0	0	0	0	0	0	0
	0	0	0	0	0	0	0	0	0	0	0	0	0	0	0	0	0	0	0	0	0	0	0	0	0	0	0	0	0	0	0	0	0	0	0	0	0	0	0	0	0	0	0	0	0	0	0	0	0
	0	0	0	0	0	0	0	0	0	0	0	0	0	0	0	0	0	0	0	0	0	0	0	0	0	0	0	0	0	0	0	0	0	0	0	0	0	0	0	0	0	0	0	0	0	0	0	0	0
	0	0	0	0	0	0	0	0	0	0	0	0	0	0	0	0	0	0	0	0	0	0	0	0	0	0	0	0	0	0	0	0	0	0	0	0	0	0	0	0	0	0	0	0	0	0	0	0	0
	0	0	0	0	0	0	0	0	0	0	0	0	0	0	0	0	0	0	0	0	0	0	0	0	0	0	0	0	0	0	0	0	0	0	0	0	0	0	0	0	0	0	0	0	0	0	0	0	0
	0	0	0	0	0	0	0	0	0	0	0	0	0	0	0	0	0	0	0	0	0	0	0	0	0	0	0	0	0	0	0	0	0	0	0	0	0	0	0	0	0	0	0	0	0	0	0	0	0
	0	0	0	0	0	0	0	0	0	0	0	0	0	0	0	0	0	0	0	0	0	0	0	0	0	0	0	0	0	0	0	0	0	0	0	0	0	0	0	0	0	0	0	0	0	0	0	0	0
	0	0	0	0	0	0	0	0	0	0	0	0	0	0	0	0	0	0	0	0	0	0	0	0	0	0	0	0	0	0	0	0	0	0	0	0	0	0	0	0	0	0	0	0	0	0	0	0	0
	0	0	0	0	0	0	0	0	0	0	0	0	0	0	0	0	0	0	0	0	0	0	0	0	0	0	0	0	0	0	0	0	0	0	0	0	0	0	0	0	0	0	0	0	0	0	0	0	0
	0	0	0	0	0	0	0	0	0	0	0	0	0	0	0	0	0	0	0	0	0	0	0	0	0	0	0	0	0	0	0	0	0	0	0	0	0	0	0	0	0	0	0	0	0	0	0	0	0
	0	0	0	0	0	0	0	0	0	0	0	0	0	0	0	0	0	0	0	0	0	0	0	0	0	0	0	0	0	0	0	0	0	0	0	0	0	0	0	0	0	0	0	0	0	0	0	0	0
	0	0	0	0	0	0	0	0	0	0	0	0	0	0	0	0	0	0	0	0	0	0	0	0	0	0	0	0	0	0	0	0	0	0	0	0	0	0	0	0	0	0	0	0	0	0	0	0	0
	0	0	0	0	0	0	0	0	0	0	0	0	0	0	0	0	0	0	0	0	0	0	0	0	0	0	0	0	0	0	0	0	0	0	0	0	0	0	0	0	0	0	0	0	0	0	0	0	0
	0	0	0	0	0	0	0	0	0	0	0	0	0	0	0	0	0	0	0	0	0	0	0	0	0	0	0	0	0	0	0	0	0	0	0	0	0	0	0	0	0	0	0	0	0	0	0	0	0
	0	0	0	0	0	0	0	0	0	0	0	0	0	0	0	0	0	0	0	0	0	0	0	0	0	0	0	0	0	0	0	0	0	0	0	0	0	0	0	0	0	0	0	0	0	0	0	0	0
	0	0	0	0	0	0	0	0	0	0	0	0	0	0	0	0	0	0	0	0	0	0	0	0	0	0	0	0	0	0	0	0	0	0	0	0	0	0	0	0	0	0	0	0	0	0	0	0	0
	0	0	0	0	0	0	0	0	0	0	0	0	0	0	0	0	0	0	0	0	0	0	0	0	0	0	0	0	0	0	0	0	0	0	0	0	0	0	0	0	0	0	0	0	0	0	0	0	0
	0	0	0	0	0	0	0	0	0	0	0	0	0	0	0	0	0	0	0	0	0	0	0	0	0	0	0	0	0	0	0	0	0	0	0	0	0	0	0	0	0	0	0	0	0	0	0	0	0
	0	0	0	0	0	0	0	0	0	0	0	0	0	0	0	0	0	0	0	0	0	0	0	0	0	0	0	0	0	0	0	0	0	0	0	0	0	0	0	0	0	0	0	0	0	0	0	0	0
	0	0	0	0	0	0	0	0	0	0	0	0	0	0	0	0	0	0	0	0	0	0	0	0	0	0	0	0	0	0	0	0	0	0	0	0	0	0	0	0	0	0	0	0	0	0	0	0	0
	0	0	0	0	0	0	0	0	0	0	0	0	0	0	0	0	0	0	0	0	0	0	0	0	0	0	0	0	0	0	0	0	0	0	0	0	0	0	0	0	0	0	0	0	0	0	0	0	0
	0	0	0	0	0	0	0	0	0	0	0	0	0	0	0	0	0	0	0	0	0	0	0	0	0	0	0	0	0	0	0	0	0	0	0	0	0	0	0	0	0	0	0	0	0	0	0	0	0
	0	0	0	0	0	0	0	0	0	0	0	0	0	0	0	0	0	0	0	0	0	0	0	0	0	0	0	0	0	0	0	0	0	0	0	0	0	0	0	0	0	0	0	0	0	0	0	0	0
	0	0	0	0	0	0	0	0	0	0	0	0	0	0	0	0	0	0	0	0	0	0	0	0	0	0	0	0	0	0	0	0	0	0	0	0	0	0	0	0	0	0	0	0	0	0	0	0	0
	0	0	0	0	0	0	0	0	0	0	0	0	0	0	0	0	0	0	0	0	0	0	0	0	0	0	0	0	0	0	0	0	0	0	0	0	0	0	0	0	0	0	0	0	0	0	0	0	0
	0	0	0	0	0	0	0	0	0	0	0	0	0	0	0	0	0	0	0	0	0	0	0	0	0	0	0	0	0	0	0	0	0	0	0	0	0	0	0	0	0	0	0	0	0	0	0	0	0
	0	0	0	0	0	0	0	0	0	0	0	0	0	0	0	0	0	0	0	0	0	0	0	0	0	0	0	0	0	0	0	0	0	0	0	0	0	0	0	0	0	0	0	0	0	0	0	0	0
	0	0	0	0	0	0	0	0	0	0	0	0	0	0	0	0	0	0	0	0	0	0	0	0	0	0	0	0	0	0	0	0	0	0	0	0	0	0	0	0	0	0	0	0	0	0	0	0	0
	0	0	0	0	0	0	0	0	0	0	0	0	0	0	0	0	0	0	0	0	0	0	0	0	0	0	0	0	0	0	0	0	0	0	0	0	0	0	0	0	0	0	0	0	0	0	0	0	0
	0	0	0	0	0	0	0	0	0	0	0	0	0	0	0	0	0	0	0	0	0	0	0	0	0	0	0	0	0	0	0	0	0	0	0	0	0	0	0	0	0	0	0	0	0	0	0	0	0
	0	0	0	0	0	0	0	0	0	0	0	0	0	0	0	0	0	0	0	0	0	0	0	0	0	0	0	0	0	0	0	0	0	0	0	0	0	0	0	0	0	0	0	0	0	0	0	0	0
	0	0	0	0	0	0	0	0	0	0	0	0	0	0	0	0	0	0	0	0	0	0	0	0	0	0	0	0	0	0	0	0	0	0	0	0	0	0	0	0	0	0	0	0	0	0	0	0	0
	0	0	0	0	0	0	0	0	0	0	0	0	0	0	0	0	0	0	0	0	0	0	0	0	0	0	0	0	0	0	0	0	0	0	0	0	0	0	0	0	0	0	0	0	0	0	0	0	0
	0	0	0	0	0	0	0	0	0	0	0	0	0	0	0	0	0	0	0	0	0	0	0	0	0	0	0	0	0	0	0	0	0	0	0	0	0	0	0	0	0	0	0	0	0	0	0	0	0
	0	0	0	0	0	0	0	0	0	0	0	0	0	0	0	0	0	0	0	0	0	0	0	0	0	0	0	0	0	0	0	0	0	0	0	0	0	0	0	0	0	0	0	0	0	0	0	0	0
	0	0	0	0	0	0	0	0	0	0	0	0	0	0	0	0	0	0	0	0	0	0	0	0	0	0	0	0	0	0	0	0	0	0	0	0	0	0	0	0	0	0	0	0	0	0	0	0	0
	0	0	0	0	0	0	0	0	0	0	0	0	0	0	0	0	0	0	0	0	0	0	0	0	0	0	0	0	0	0	0	0	0	0	0	0	0	0	0	0	0	0	0	0	0	0	0	0	0
	0	0	0	0	0	0	0	0	0	0	0	0	0	0	0	0	0	0	0	0	0	0	0	0	0	0	0	0	0	0	0	0	0	0	0	0	0	0	0	0	0	0	0	0	0	0	0	0	0
	0	0	0	0	0	0	0	0	0	0	0	0	0	0	0	0	0	0	0	0	0	0	0	0	0	0	0	0	0	0	0	0	0	0	0	0	0	0	0	0	0	0	0	0	0	0	0	0	0
	0	0	0	0	0	0	0	0	0	0	0	0	0	0	0	0	0	0	0	0	0	0	0	0	0	0	0	0	0	0	0	0	0	0	0	0	0	0	0	0	0	0	0	0	0	0	0	0	0
	0	0	0	0	0	0	0	0	0	0	0	0	0	0	0	0	0	0	0	0	0	0	0	0	0	0	0	0	0	0	0	0	0	0	0	0	0	0	0	0	0	0	0	0	0	0	0	0	0
	0	0	0	0	0	0	0	0	0	0	0	0	0	0	0	0	0	0	0	0	0	0	0	0	0	0	0	0	0	0	0	0	0	0	0	0	0	0	0	0	0	0	0	0	0	0	0	0	0
	0	0	0	0	0	0	0	0	0	0	0	0	0	0	0	0	0	0	0	0	0	0	0	0	0	0	0	0	0	0	0	0	0	0	0	0	0	0	0	0	0	0	0	0	0	0	0	0	0
	0	0	0	0	0	0	0	0	0	0	0	0	0	0	0	0	0	0	0	0	0	0	0	0	0	0	0	0	0	0	0	0	0	0	0	0	0	0	0	0	0	0	0	0	0	0	0	0	0
	0	0	0	0	0	0	0	0	0	0	0	0	0	0	0	0	0	0	0	0	0	0	0	0	0	0	0	0	0	0	0	0	0	0	0	0	0	0	0	0	0	0	0	0	0	0	0	0	0
	0	0	0	0	0	0	0	0	0	0	0	0	0	0	0	0	0	0	0	0	0	0	0	0	0	0	0	0	0	0	0	0	0	0	0	0	0	0	0	0	0	0	0	0	0	0	0	0	0
	0	0	0	0	0	0	0	0	0	0	0	0	0	0	0	0	0	0	0	0	0	0	0	0	0	0	0	0	0	0	0	0	0	0	0	0	0	0	0	0	0	0	0	0	0	0	0	0	0
	0	0	0	0	0	0	0	0	0	0	0	0	0	0	0	0	0	0	0	0	0	0	0	0	0	0	0	0	0	0	0	0	0	0	0	0	0	0	0	0	0	0	0	0	0	0	0	0	0
	0	0	0	0	0	0	0	0	0	0	0	0	0	0	0	0	0	0	0	0	0	0	0	0	0	0	0	0	0	0	0	0	0	0	0	0	0	0	0	0	0	0	0	0	0	0	0	0	0
	0	0	0	0	0	0	0	0	0	0	0	0	0	0	0	0	0	0	0	0	0	0	0	0	0	0	0	0	0	0	0	0	0	0	0	0	0	0	0	0	0	0	0	0	0	0	0	0	0
	0	0	0	0	0	0	0	0	0	0	0	0	0	0	0	0	0	0	0	0	0	0	0	0	0	0	0	0	0	0	0	0	0	0	0	0	0	0	0	0	0	0	0	0	0	0	0	0	0
	0	0	0	0	0	0	0	0	0	0	0	0	0	0	0	0	0	0	0	0	0	0	0	0	0	0	0	0	0	0	0	0	0	0	0	0	0	0	0	0	0	0	0	0	0	0	0	0	0
	0	0	0	0	0	0	0	0	0	0	0	0	0	0	0	0	0	0	0	0	0	0	0	0	0	0	0	0	0	0	0	0	0	0	0	0	0	0	0	0	0	0	0	0	0	0	0	0	0
	0	0	0	0	0	0	0	0	0	0	0	0	0	0	0	0	0	0	0	0	0	0	0	0	0	0	0	0	0	0	0	0	0	0	0	0	0	0	0	0	0	0	0	0	0	0	0	0	0
	0	0	0	0	0	0	0	0	0	0	0	0	0	0	0	0	0	0	0	0	0	0	0	0	0	0	0	0	0	0	0	0	0	0	0	0	0	0	0	0	0	0	0	0	0	0	0	0	0
	0	0	0	0	0	0	0	0	0	0	0	0	0	0	0	0	0	0	0	0	0	0	0	0	0	0	0	0	0	0	0	0	0	0	0	0	0	0	0	0	0	0	0	0	0	0	0	0	0
	0	0	0	0	0	0	0	0	0	0	0	0	0	0	0	0	0	0	0	0	0	0	0	0	0	0	0	0	0	0	0	0	0	0	0	0	0	0	0	0	0	0	0	0	0	0	0	0	0
	0	0	0	0	0	0	0	0	0	0	0	0	0	0	0	0	0	0	0	0	0	0	0	0	0	0	0	0	0	0	0	0	0	0	0	0	0	0	0	0	0	0	0	0	0	0	0	0	0
	0	0	0	0	0	0	0	0	0	0	0	0	0	0	0	0	0	0	0	0	0	0	0	0	0	0	0	0	0	0	0	0	0	0	0	0	0	0	0	0	0	0	0	0	0	0	0	0	0
	0	0	0	0	0	0	0	0	0	0	0	0	0	0	0	0	0	0	0	0	0	0	0	0	0	0	0	0	0	0	0	0	0	0	0	0	0	0	0	0	0	0	0	0	0	0	0	0	0
	0	0	0	0	0	0	0	0	0	0	0	0	0	0	0	0	0	0	0	0	0	0	0	0	0	0	0	0	0	0	0	0	0	0	0	0	0	0	0	0	0	0	0	0	0	0	0	0	0
	0	0	0	0	0	0	0	0	0	0	0	0	0	0	0	0	0	0	0	0	0	0	0	0	0	0	0	0	0	0	0	0	0	0	0	0	0	0	0	0	0	0	0	0	0	0	0	0	0
	0	0	0	0	0	0	0	0	0	0	0	0	0	0	0	0	0	0	0	0	0	0	0	0	0	0	0	0	0	0	0	0	0	0	0	0	0	0	0	0	0	0	0	0	0	0	0	0	0
	0	0	0	0	0	0	0	0	0	0	0	0	0	0	0	0	0	0	0	0	0	0	0	0	0	0	0	0	0	0	0	0	0	0	0	0	0	0	0	0	0	0	0	0	0	0	0	0	0
	0	0	0	0	0	0	0	0	0	0	0	0	0	0	0	0	0	0	0	0	0	0	0	0	0	0	0	0	0	0	0	0	0	0	0	0	0	0	0	0	0	0	0	0	0	0	0	0	0
	0	0	0	0	0	0	0	0	0	0	0	0	0	0	0	0	0	0	0	0	0	0	0	0	0	0	0	0	0	0	0	0	0	0	0	0	0	0	0	0	0	0	0	0	0	0	0	0	0
	0	0	0	0	0	0	0	0	0	0	0	0	0	0	0	0	0	0	0	0	0	0	0	0	0	0	0	0	0	0	0	0	0	0	0	0	0	0	0	0	0	0	0	0	0	0	0	0	0
	0	0	0	0	0	0	0	0	0	0	0	0	0	0	0	0	0	0	0	0	0	0	0	0	0	0	0	0	0	0	0	0	0	0	0	0	0	0	0	0	0	0	0	0	0	0	0	0	0
	0	0	0	0	0	0	0	0	0	0	0	0	0	0	0	0	0	0	0	0	0	0	0	0	0	0	0	0	0	0	0	0	0	0	0	0	0	0	0	0	0	0	0	0	0	0	0	0	0
	0	0	0	0	0	0	0	0	0	0	0	0	0	0	0	0	0	0	0	0	0	0	0	0	0	0	0	0	0	0	0	0	0	0	0	0	0	0	0	0	0	0	0	0	0	0	0	0	0
	0	0	0	0	0	0	0	0	0	0	0	0	0	0	0	0	0	0	0	0	0	0	0	0	0	0	0	0	0	0	0	0	0	0	0	0	0	0	0	0	0	0	0	0	0	0	0	0	0
	0	0	0	0	0	0	0	0	0	0	0	0	0	0	0	0	0	0	0	0	0	0	0	0	0	0	0	0	0	0	0	0	0	0	0	0	0	0	0	0	0	0	0	0	0	0	0	0	0
	0	0	0	0	0	0	0	0	0	0	0	0	0	0	0	0	0	0	0	0	0	0	0	0	0	0	0	0	0	0	0	0	0	0	0	0	0	0	0	0	0	0	0	0	0	0	0	0	0
	0	0	0	0	0	0	0	0	0	0	0	0	0	0	0	0	0	0	0	0	0	0	0	0	0	0	0	0	0	0	0	0	0	0	0	0	0	0	0	0	0	0	0	0	0	0	0	0	0
	0	0	0	0	0	0	0	0	0	0	0	0	0	0	0	0	0	0	0	0	0	0	0	0	0	0	0	0	0	0	0	0	0	0	0	0	0	0	0	0	0	0	0	0	0	0	0	0	0
	0	0	0	0	0	0	0	0	0	0	0	0	0	0	0	0	0	0	0	0	0	0	0	0	0	0	0	0	0	0	0	0	0	0	0	0	0	0	0	0	0	0	0	0	0	0	0	0	0
	0	0	0	0	0	0	0	0	0	0	0	0	0	0	0	0	0	0	0	0	0	0	0	0	0	0	0	0	0	0	0	0	0	0	0	0	0	0	0	0	0	0	0	0	0	0	0	0	0
	0	0	0	0	0	0	0	0	0	0	0	0	0	0	0	0	0	0	0	0	0	0	0	0	0	0	0	0	0	0	0	0	0	0	0	0	0	0	0	0	0	0	0	0	0	0	0	0	0
	0	0	0	0	0	0	0	0	0	0	0	0	0	0	0	0	0	0	0	0	0	0	0	0	0	0	0	0	0	0	0	0	0	0	0	0	0	0	0	0	0	0	0	0	0	0	0	0	0
	0	0	0	0	0	0	0	0	0	0	0	0	0	0	0	0	0	0	0	0	0	0	0	0	0	0	0	0	0	0	0	0	0	0	0	0	0	0	0	0	0	0	0	0	0	0	0	0	0
	0	0	0	0	0	0	0	0	0	0	0	0	0	0	0	0	0	0	0	0	0	0	0	0	0	0	0	0	0	0	0	0	0	0	0	0	0	0	0	0	0	0	0	0	0	0	0	0	0
	0	0	0	0	0	0	0	0	0	0	0	0	0	0	0	0	0	0	0	0	0	0	0	0	0	0	0	0	0	0	0	0	0	0	0	0	0	0	0	0	0	0	0	0	0	0	0	0	0
	0	0	0	0	0	0	0	0	0	0	0	0	0	0	0	0	0	0	0	0	0	0	0	0	0	0	0	0	0	0	0	0	0	0	0	0	0	0	0	0	0	0	0	0	0	0	0	0	0
	0	0	0	0	0	0	0	0	0	0	0	0	0	0	0	0	0	0	0	0	0	0	0	0	0	0	0	0	0	0	0	0	0	0	0	0	0	0	0	0	0	0	0	0	0	0	0	0	0
	0	0	0	0	0	0	0	0	0	0	0	0	0	0	0	0	0	0	0	0	0	0	0	0	0	0	0	0	0	0	0	0	0	0	0	0	0	0	0	0	0	0	0	0	0	0	0	0	0
	0	0	0	0	0	0	0	0	0	0	0	0	0	0	0	0	0	0	0	0	0	0	0	0	0	0	0	0	0	0	0	0	0	0	0	0	0	0	0	0	0	0	0	0	0	0	0	0	0
	0	0	0	0	0	0	0	0	0	0	0	0	0	0	0	0	0	0	0	0	0	0	0	0	0	0	0	0	0	0	0	0	0	0	0	0	0	0	0	0	0	0	0	0	0	0	0	0	0
	0	0	0	0	0	0	0	0	0	0	0	0	0	0	0	0	0	0	0	0	0	0	0	0	0	0	0	0	0	0	0	0	0	0	0	0	0	0	0	0	0	0	0	0	0	0	0	0	0
	0	0	0	0	0	0	0	0	0	0	0	0	0	0	0	0	0	0	0	0	0	0	0	0	0	0	0	0	0	0	0	0	0	0	0	0	0	0	0	0	0	0	0	0	0	0	0	0	0
	0	0	0	0	0	0	0	0	0	0	0	0	0	0	0	0	0	0	0	0	0	0	0	0	0	0	0	0	0	0	0	0	0	0	0	0	0	0	0	0	0	0	0	0	0	0	0	0	0
	0	0	0	0	0	0	0	0	0	0	0	0	0	0	0	0	0	0	0	0	0	0	0	0	0	0	0	0	0	0	0	0	0	0	0	0	0	0	0	0	0	0	0	0	0	0	0	0	0
	0	0	0	0	0	0	0	0	0	0	0	0	0	0	0	0	0	0	0	0	0	0	0	0	0	0	0	0	0	0	0	0	0	0	0	0	0	0	0	0	0	0	0	0	0	0	0	0	0
	0	0	0	0	0	0	0	0	0	0	0	0	0	0	0	0	0	0	0	0	0	0	0	0	0	0	0	0	0	0	0	0	0	0	0	0	0	0	0	0	0	0	0	0	0	0	0	0	0
	0	0	0	0	0	0	0	0	0	0	0	0	0	0	0	0	0	0	0	0	0	0	0	0	0	0	0	0	0	0	0	0	0	0	0	0	0	0	0	0	0	0	0	0	0	0	0	0	0
	0	0	0	0	0	0	0	0	0	0	0	0	0	0	0	0	0	0	0	0	0	0	0	0	0	0	0	0	0	0	0	0	0	0	0	0	0	0	0	0	0	0	0	0	0	0	0	0	0
	0	0	0	0	0	0	0	0	0	0	0	0	0	0	0	0	0	0	0	0	0	0	0	0	0	0	0	0	0	0	0	0	0	0	0	0	0	0	0	0	0	0	0	0	0	0	0	0	0
	0	0	0	0	0	0	0	0	0	0	0	0	0	0	0	0	0	0	0	0	0	0	0	0	0	0	0	0	0	0	0	0	0	0	0	0	0	0	0	0	0	0	0	0	0	0	0	0	0
	0	0	0	0	0	0	0	0	0	0	0	0	0	0	0	0	0	0	0	0	0	0	0	0	0	0	0	0	0	0	0	0	0	0	0	0	0	0	0	0	0	0	0	0	0	0	0	0	0
	0	0	0	0	0	0	0	0	0	0	0	0	0	0	0	0	0	0	0	0	0	0	0	0	0	0	0	0	0	0	0	0	0	0	0	0	0	0	0	0	0	0	0	0	0	0	0	0	0
	0	0	0	0	0	0	0	0	0	0	0	0	0	0	0	0	0	0	0	0	0	0	0	0	0	0	0	0	0	0	0	0	0	0	0	0	0	0	0	0	0	0	0	0	0	0	0	0	0
	0	0	0	0	0	0	0	0	0	0	0	0	0	0	0	0	0	0	0	0	0	0	0	0	0	0	0	0	0	0	0	0	0	0	0	0	0	0	0	0	0	0	0	0	0	0	0	0	0
	0	0	0	0	0	0	0	0	0	0	0	0	0	0	0	0	0	0	0	0	0	0	0	0	0	0	0	0	0	0	0	0	0	0	0	0	0	0	0	0	0	0	0	0	0	0	0	0	0
	0	0	0	0	0	0	0	0	0	0	0	0	0	0	0	0	0	0	0	0	0	0	0	0	0	0	0	0	0	0	0	0	0	0	0	0	0	0	0	0	0	0	0	0	0	0	0	0	0
	0	0	0	0	0	0	0	0	0	0	0	0	0	0	0	0	0	0	0	0	0	0	0	0	0	0	0	0	0	0	0	0	0	0	0	0	0	0	0	0	0	0	0	0	0	0	0	0	0
	0	0	0	0	0	0	0	0	0	0	0	0	0	0	0	0	0	0	0	0	0	0	0	0	0	0	0	0	0	0	0	0	0	0	0	0	0	0	0	0	0	0	0	0	0	0	0	0	0
	0	0	0	0	0	0	0	0	0	0	0	0	0	0	0	0	0	0	0	0	0	0	0	0	0	0	0	0	0	0	0	0	0	0	0	0	0	0	0	0	0	0	0	0	0	0	0	0	0
	0	0	0	0	0	0	0	0	0	0	0	0	0	0	0	0	0	0	0	0	0	0	0	0	0	0	0	0	0	0	0	0	0	0	0	0	0	0	0	0	0	0	0	0	0	0	0	0	0
	0	0	0	0	0	0	0	0	0	0	0	0	0	0	0	0	0	0	0	0	0	0	0	0	0	0	0	0	0	0	0	0	0	0	0	0	0	0	0	0	0	0	0	0	0	0	0	0	0
	0	0	0	0	0	0	0	0	0	0	0	0	0	0	0	0	0	0	0	0	0	0	0	0	0	0	0	0	0	0	0	0	0	0	0	0	0	0	0	0	0	0	0	0	0	0	0	0	0
	0	0	0	0	0	0	0	0	0	0	0	0	0	0	0	0	0	0	0	0	0	0	0	0	0	0	0	0	0	0	0	0	0	0	0	0	0	0	0	0	0	0	0	0	0	0	0	0	0
	0	0	0	0	0	0	0	0	0	0	0	0	0	0	0	0	0	0	0	0	0	0	0	0	0	0	0	0	0	0	0	0	0	0	0	0	0	0	0	0	0	0	0	0	0	0	0	0	0
	0	0	0	0	0	0	0	0	0	0	0	0	0	0	0	0	0	0	0	0	0	0	0	0	0	0	0	0	0	0	0	0	0	0	0	0	0	0	0	0	0	0	0	0	0	0	0	0	0
	0	0	0	0	0	0	0	0	0	0	0	0	0	0	0	0	0	0	0	0	0	0	0	0	0	0	0	0	0	0	0	0	0	0	0	0	0	0	0	0	0	0	0	0	0	0	0	0	0
	0	0	0	0	0	0	0	0	0	0	0	0	0	0	0	0	0	0	0	0	0	0	0	0	0	0	0	0	0	0	0	0	0	0	0	0	0	0	0	0	0	0	0	0	0	0	0	0	0
	0	0	0	0	0	0	0	0	0	0	0	0	0	0	0	0	0	0	0	0	0	0	0	0	0	0	0	0	0	0	0	0	0	0	0	0	0	0	0	0	0	0	0	0	0	0	0	0	0
	0	0	0	0	0	0	0	0	0	0	0	0	0	0	0	0	0	0	0	0	0	0	0	0	0	0	0	0	0	0	0	0	0	0	0	0	0	0	0	0	0	0	0	0	0	0	0	0	0
	0	0	0	0	0	0	0	0	0	0	0	0	0	0	0	0	0	0	0	0	0	0	0	0	0	0	0	0	0	0	0	0	0	0	0	0	0	0	0	0	0	0	0	0	0	0	0	0	0
	0	0	0	0	0	0	0	0	0	0	0	0	0	0	0	0	0	0	0	0	0	0	0	0	0	0	0	0	0	0	0	0	0	0	0	0	0	0	0	0	0	0	0	0	0	0	0	0	0
	0	0	0	0	0	0	0	0	0	0	0	0	0	0	0	0	0	0	0	0	0	0	0	0	0	0	0	0	0	0	0	0	0	0	0	0	0	0	0	0	0	0	0	0	0	0	0	0	0
	0	0	0	0	0	0	0	0	0	0	0	0	0	0	0	0	0	0	0	0	0	0	0	0	0	0	0	0	0	0	0	0	0	0	0	0	0	0	0	0	0	0	0	0	0	0	0	0	0
	0	0	0	0	0	0	0	0	0	0	0	0	0	0	0	0	0	0	0	0	0	0	0	0	0	0	0	0	0	0	0	0	0	0	0	0	0	0	0	0	0	0	0	0	0	0	0	0	0
	0	0	0	0	0	0	0	0	0	0	0	0	0	0	0	0	0	0	0	0	0	0	0	0	0	0	0	0	0	0	0	0	0	0	0	0	0	0	0	0	0	0	0	0	0	0	0	0	0
	0	0	0	0	0	0	0	0	0	0	0	0	0	0	0	0	0	0	0	0	0	0	0	0	0	0	0	0	0	0	0	0	0	0	0	0	0	0	0	0	0	0	0	0	0	0	0	0	0
	0	0	0	0	0	0	0	0	0	0	0	0	0	0	0	0	0	0	0	0	0	0	0	0	0	0	0	0	0	0	0	0	0	0	0	0	0	0	0	0	0	0	0	0	0	0	0	0	0
	0	0	0	0	0	0	0	0	0	0	0	0	0	0	0	0	0	0	0	0	0	0	0	0	0	0	0	0	0	0	0	0	0	0	0	0	0	0	0	0	0	0	0	0	0	0	0	0	0
	0	0	0	0	0	0	0	0	0	0	0	0	0	0	0	0	0	0	0	0	0	0	0	0	0	0	0	0	0	0	0	0	0	0	0	0	0	0	0	0	0	0	0	0	0	0	0	0	0
	0	0	0	0	0	0	0	0	0	0	0	0	0	0	0	0	0	0	0	0	0	0	0	0	0	0	0	0	0	0	0	0	0	0	0	0	0	0	0	0	0	0	0	0	0	0	0	0	0
	0	0	0	0	0	0	0	0	0	0	0	0	0	0	0	0	0	0	0	0	0	0	0	0	0	0	0	0	0	0	0	0	0	0	0	0	0	0	0	0	0	0	0	0	0	0	0	0	0
	0	0	0	0	0	0	0	0	0	0	0	0	0	0	0	0	0	0	0	0	0	0	0	0	0	0	0	0	0	0	0	0	0	0	0	0	0	0	0	0	0	0	0	0	0	0	0	0	0
	0	0	0	0	0	0	0	0	0	0	0	0	0	0	0	0	0	0	0	0	0	0	0	0	0	0	0	0	0	0	0	0	0	0	0	0	0	0	0	0	0	0	0	0	0	0	0	0	0
	0	0	0	0	0	0	0	0	0	0	0	0	0	0	0	0	0	0	0	0	0	0	0	0	0	0	0	0	0	0	0	0	0	0	0	0	0	0	0	0	0	0	0	0	0	0	0	0	0
	0	0	0	0	0	0	0	0	0	0	0	0	0	0	0	0	0	0	0	0	0	0	0	0	0	0	0	0	0	0	0	0	0	0	0	0	0	0	0	0	0	0	0	0	0	0	0	0	0
	0	0	0	0	0	0	0	0	0	0	0	0	0	0	0	0	0	0	0	0	0	0	0	0	0	0	0	0	0	0	0	0	0	0	0	0	0	0	0	0	0	0	0	0	0	0	0	0	0
[truncated: 802 more columns]

## Sheet: Fig 3C
Metric	r	P(r'>r)	r	P(r'>r)	r	P(r'>r)	Cumulative Distribution		Cellulose-B		Metric	r	P(r'>r)	r	P(r'>r)	r	P(r'>r)	Cumulative Distribution		Silica FPP		Metric	r	P(r'>r)	r	P(r'>r)	r	P(r'>r)	Cumulative Distribution		Whelk-O1 SPP
Units	%		%		%		Average r	Average P(r'>r)	Standard Deviation		Units	%		%		%		Average r	Average P(r'>r)	Standard Deviation		Units	%		%		%		Average r	Average P(r'>r)	Standard Deviation
Particle	P1	P1	P2	P2	P3	P3	-23.8172	1.00436	0.0041		Particle	P1	P1	P2	P2	P3	P3	-24.1784	1.00023	0.000359842		Particle	P1	P1	P2	P2	P3	P3	-56.7091	1.00028	0.00109
	4.17217	0.99989	2.06878	0.99991	-23.8172	0.99989	-23.6967	1.00434	0.00408			-24.1784	0.99992	-12.2608	0.99992	-3.78414	0.99991	-24.0551	1.00023	0.000360529			-49.8236	0.99975	-13.5466	0.99969	-56.7091	0.99943	-56.5784	1.00028	0.00109
	4.54126	0.99979	2.49409	0.99983	1.31662	0.99979	-23.5763	1.00432	0.00407			-22.5226	0.99983	-8.08552	0.99983	-1.15939	0.99982	-23.9317	1.00022	0.000361225			-39.3809	0.99949	-6.12414	0.99938	-47.9005	0.99885	-56.4477	1.00027	0.00109
	4.61292	0.99968	2.60803	0.99974	1.317	0.99968	-23.4559	1.0043	0.00405			-12.0053	0.99975	-5.26519	0.99975	-0.75019	0.99972	-23.8084	1.00022	0.00036193			-39.36	0.99924	-5.697	0.99906	-47.654	0.99828	-56.3169	1.00026	0.00109
	4.69357	0.99957	2.6671	0.99965	2.07413	0.99957	-23.3354	1.00428	0.00403			-10.6253	0.99966	-3.50632	0.99967	-0.7056	0.99963	-23.6851	1.00021	0.000362644			-38.4375	0.99899	-4.90187	0.99875	-44.2817	0.9977	-56.1862	1.00026	0.00109
	4.74154	0.99947	2.72097	0.99956	2.11795	0.99947	-23.215	1.00426	0.00401			-7.05375	0.99958	-0.88852	0.99958	-0.52714	0.99954	-23.5618	1.00021	0.000363367			-16.6537	0.99873	-4.44657	0.99844	-23.0558	0.99713	-56.0555	1.00025	0.00109
	4.77746	0.99936	2.81298	0.99948	2.18573	0.99936	-23.0945	1.00424	0.004			-6.31396	0.99949	0.53601	0.9995	-0.49631	0.99945	-23.4384	1.0002	0.000364098			-6.23221	0.99848	-4.35112	0.99813	-21.1386	0.99655	-55.9248	1.00025	0.00109
	5.08793	0.99926	2.82052	0.99939	2.54415	0.99925	-22.9741	1.00422	0.00398			-4.07923	0.99941	0.60621	0.99942	0.3332	0.99936	-23.3151	1.0002	0.000364838			-5.94696	0.99822	-4.23082	0.99781	-14.5323	0.99598	-55.7941	1.00024	0.00109
	5.20389	0.99915	2.98015	0.9993	2.5453	0.99915	-22.8537	1.0042	0.00396			-3.3551	0.99932	0.72759	0.99933	0.37179	0.99926	-23.1918	1.0002	0.000365587			-5.82176	0.99797	-3.96946	0.9975	-11.7234	0.9954	-55.6634	1.00024	0.00109
	5.20898	0.99904	3.53918	0.99922	2.72026	0.99904	-22.7332	1.00418	0.00394			-3.03939	0.99924	0.86036	0.99925	0.82622	0.99917	-23.0685	1.00019	0.000366345			-5.80153	0.99772	-3.80313	0.99719	-10.0069	0.99483	-55.5326	1.00023	0.00109
	5.22868	0.99894	3.54129	0.99913	2.78473	0.99894	-22.6128	1.00416	0.00393			-3.01124	0.99915	0.92453	0.99916	1.05789	0.99908	-22.9452	1.00019	0.000367111			-5.79476	0.99746	-3.39144	0.99688	-9.96944	0.99425	-55.4019	1.00022	0.0011
	5.26373	0.99883	3.56425	0.99904	2.82126	0.99883	-22.4924	1.00414	0.00391			-2.68402	0.99907	0.93162	0.99908	1.09871	0.99899	-22.8218	1.00018	0.000367885			-5.12455	0.99721	-3.27391	0.99656	-9.81333	0.99368	-55.2712	1.00022	0.0011
	5.29425	0.99872	3.59566	0.99895	2.93136	0.99872	-22.3719	1.00412	0.00389			-2.41645	0.99898	1.09114	0.999	1.32697	0.9989	-22.6985	1.00018	0.000368668			-5.02043	0.99696	-3.02872	0.99625	-9.09179	0.9931	-55.1405	1.00021	0.0011
	5.30274	0.99862	3.60171	0.99887	2.96089	0.99862	-22.2515	1.0041	0.00387			-2.3379	0.9989	1.15712	0.99891	1.34268	0.9988	-22.5752	1.00017	0.00036946			-4.56768	0.9967	-2.8901	0.99594	-8.55033	0.99253	-55.0098	1.00021	0.0011
	5.30934	0.99851	3.62151	0.99878	2.98171	0.99851	-22.1311	1.00408	0.00386			-2.16347	0.99881	1.16274	0.99883	1.44706	0.99871	-22.4519	1.00017	0.000368845			-4.46814	0.99645	-2.8193	0.99563	-8.35	0.99195	-54.8791	1.0002	0.0011
	5.32983	0.9984	3.67826	0.99869	3.05886	0.9984	-22.0106	1.00406	0.00384			-1.96946	0.99873	1.18722	0.99875	1.63495	0.99862	-22.3285	1.00017	0.00036718			-4.29551	0.9962	-2.7306	0.99532	-8.15888	0.99138	-54.7484	1.00019	0.0011
	5.34482	0.9983	3.76183	0.99861	3.11211	0.9983	-21.8902	1.00404	0.00382			-1.78824	0.99864	1.3795	0.99866	1.67674	0.99853	-22.2052	1.00017	0.000365516			-3.81256	0.99594	-2.55963	0.995	-7.83571	0.9908	-54.6176	1.00019	0.0011
	5.36341	0.99819	3.90467	0.99852	3.16674	0.99819	-21.7697	1.00402	0.0038			-1.73796	0.99856	1.38335	0.99858	1.77041	0.99844	-22.0819	1.00016	0.000363852			-3.48942	0.99569	-2.48227	0.99469	-7.73263	0.99023	-54.4869	1.00018	0.0011
	5.38912	0.99809	4.00018	0.99843	3.21578	0.99808	-21.6493	1.004	0.00378			-1.7264	0.99847	1.56273	0.9985	1.77731	0.99834	-21.9586	1.00016	0.000362187			-3.17006	0.99543	-2.34935	0.99438	-7.20499	0.98966	-54.3562	1.00018	0.0011
	5.41866	0.99798	4.04913	0.99835	3.35727	0.99798	-21.5289	1.00398	0.00377			-1.50311	0.99839	1.5872	0.99841	1.8194	0.99825	-21.8352	1.00016	0.000360523			-3.13393	0.99518	-2.06307	0.99407	-7.01423	0.98908	-54.2255	1.00017	0.0011
	5.42729	0.99787	4.09554	0.99826	3.46121	0.99787	-21.4084	1.00396	0.00375			-1.43314	0.9983	1.64922	0.99833	1.82055	0.99816	-21.7119	1.00016	0.000358859			-3.13292	0.99493	-1.63755	0.99375	-6.96614	0.98851	-54.0948	1.00017	0.0011
	5.42866	0.99777	4.12286	0.99817	3.46659	0.99776	-21.288	1.00394	0.00373			-0.90859	0.99822	1.6494	0.99825	1.84233	0.99807	-21.5886	1.00015	0.000357195			-2.48982	0.99467	-1.36617	0.99344	-6.69707	0.98793	-53.9641	1.00016	0.0011
	5.47587	0.99766	4.20067	0.99808	3.68683	0.99766	-21.1676	1.00392	0.00371			-0.60204	0.99813	1.67516	0.99816	1.85521	0.99798	-21.4653	1.00015	0.000355531			-2.4447	0.99442	-1.27279	0.99313	-6.45499	0.98736	-53.8334	1.00015	0.00111
	5.49711	0.99755	4.23323	0.998	3.71945	0.99755	-21.0471	1.0039	0.0037			-0.40311	0.99805	1.71874	0.99808	2.00611	0.99788	-21.342	1.00015	0.000353867			-2.35145	0.99417	-1.23127	0.99282	-6.34352	0.98678	-53.7026	1.00015	0.00111
	5.50001	0.99745	4.28262	0.99791	3.77661	0.99744	-20.9267	1.00388	0.00368			-0.33099	0.99796	1.73025	0.998	2.0439	0.99779	-21.2186	1.00014	0.000352202			-1.99465	0.99391	-0.99676	0.9925	-5.44011	0.98621	-53.5719	1.00014	0.00111
	5.52061	0.99734	4.41958	0.99782	3.80153	0.99734	-20.8063	1.00386	0.00366			0.06959	0.99788	1.75555	0.99791	2.05233	0.9977	-21.0953	1.00014	0.000350538			-1.58918	0.99366	-0.94897	0.99219	-5.27845	0.98563	-53.4412	1.00014	0.00111
	5.5385	0.99723	4.50794	0.99774	3.95687	0.99723	-20.6858	1.00384	0.00364			0.22867	0.99779	1.80199	0.99783	2.06433	0.99761	-20.972	1.00014	0.000348874			-1.52967	0.99341	-0.91603	0.99188	-5.00861	0.98506	-53.3105	1.00013	0.00111
	5.55676	0.99713	4.50989	0.99765	4.0029	0.99713	-20.5654	1.00382	0.00363			0.24821	0.99771	1.81084	0.99775	2.07703	0.99752	-20.8486	1.00014	0.00034721			-1.52195	0.99315	-0.89356	0.99157	-4.88886	0.98448	-53.1798	1.00013	0.00111
	5.57995	0.99702	4.53821	0.99756	4.08206	0.99702	-20.445	1.0038	0.00361			0.372	0.99762	1.81735	0.99766	2.16819	0.99742	-20.7253	1.00013	0.000345546			-1.458	0.9929	-0.82699	0.99126	-4.77507	0.98391	-53.0491	1.00012	0.00111
	5.66011	0.99692	4.56824	0.99747	4.19489	0.99691	-20.3245	1.00378	0.00359			0.40897	0.99754	1.84227	0.99758	2.21018	0.99733	-20.602	1.00013	0.000343882			-1.41938	0.99265	-0.72907	0.99094	-4.66959	0.98333	-52.9183	1.00011	0.00111
	5.67591	0.99681	4.63	0.99739	4.29632	0.99681	-20.2041	1.00376	0.00357			0.46639	0.99745	1.87782	0.99749	2.22522	0.99724	-20.4787	1.00013	0.000342218			-1.27089	0.99239	-0.66874	0.99063	-4.27884	0.98276	-52.7876	1.00011	0.00111
	5.68385	0.9967	4.69564	0.9973	4.36021	0.9967	-20.0836	1.00374	0.00356			0.46809	0.99737	1.90748	0.99741	2.27148	0.99715	-20.3554	1.00013	0.000340554			-1.10058	0.99214	-0.6495	0.99032	-4.23706	0.98218	-52.6569	1.0001	0.00111
	5.68927	0.9966	4.76184	0.99721	4.3665	0.99659	-19.9632	1.00372	0.00354			0.67672	0.99728	1.92993	0.99733	2.28367	0.99706	-20.232	1.00012	0.00033889			-0.94408	0.99188	-0.56594	0.99001	-4.2267	0.98161	-52.5262	1.0001	0.00112
	5.69207	0.99649	4.76812	0.99713	4.4549	0.99649	-19.8428	1.0037	0.00352			0.71149	0.9972	1.96369	0.99724	2.28716	0.99696	-20.1087	1.00012	0.000337227			-0.90225	0.99163	-0.52991	0.98969	-4.15398	0.98103	-52.3955	1.00009	0.00112
	5.74123	0.99638	4.76942	0.99704	4.56977	0.99638	-19.7223	1.00368	0.0035			0.71513	0.99711	1.99245	0.99716	2.29441	0.99687	-19.9854	1.00012	0.000335563			-0.87465	0.99138	-0.52083	0.98938	-3.98475	0.98046	-52.2648	1.00009	0.00112
	5.75744	0.99628	4.77862	0.99695	4.58552	0.99627	-19.6019	1.00366	0.00349			0.74286	0.99703	1.9941	0.99708	2.30014	0.99678	-19.8621	1.00012	0.000333899			-0.78996	0.99112	-0.49381	0.98907	-3.70753	0.97989	-52.1341	1.00008	0.00112
	5.77586	0.99617	4.79643	0.99686	4.6279	0.99617	-19.4815	1.00364	0.00347			0.75975	0.99694	2.03666	0.99699	2.31213	0.99669	-19.7387	1.00011	0.000332235			-0.71769	0.99087	-0.42045	0.98876	-3.13652	0.97931	-52.0033	1.00007	0.00112
	5.84471	0.99606	4.80733	0.99678	4.64491	0.99606	-19.361	1.00362	0.00345			0.7722	0.99686	2.11759	0.99691	2.35331	0.9966	-19.6154	1.00011	0.000330571			-0.71167	0.99062	-0.39698	0.98844	-3.09191	0.97874	-51.8726	1.00007	0.00112
	5.8996	0.99596	4.81844	0.99669	4.71825	0.99595	-19.2406	1.0036	0.00343			0.80216	0.99677	2.19683	0.99683	2.43072	0.99651	-19.4921	1.00011	0.000328908			-0.66733	0.99036	-0.26365	0.98813	-2.7992	0.97816	-51.7419	1.00006	0.00112
	5.97775	0.99585	4.85148	0.9966	4.72065	0.99585	-19.1202	1.00358	0.00342			0.84245	0.99669	2.28783	0.99674	2.49609	0.99641	-19.3688	1.00011	0.000327244			-0.48324	0.99011	-0.1551	0.98782	-2.54554	0.97759	-51.6112	1.00006	0.00112
	6.02915	0.99575	4.87054	0.99652	4.80763	0.99574	-18.9997	1.00356	0.0034			0.94685	0.9966	2.34881	0.99666	2.57873	0.99632	-19.2455	1.0001	0.00032558			-0.47754	0.98986	-0.11555	0.98751	-2.40396	0.97701	-51.4805	1.00005	0.00112
	6.03996	0.99564	4.87878	0.99643	4.82171	0.99564	-18.8793	1.00354	0.00338			1.02159	0.99652	2.35971	0.99658	2.66609	0.99623	-19.1221	1.0001	0.000323917			-0.39668	0.9896	-0.02743	0.9872	-2.01044	0.97644	-51.3498	1.00005	0.00112
	6.07098	0.99553	4.88932	0.99634	4.83457	0.99553	-18.7589	1.00352	0.00336			1.02854	0.99643	2.36277	0.99649	2.67323	0.99614	-18.9988	1.0001	0.000322253			-0.36489	0.98935	0.01756	0.98688	-1.95578	0.97586	-51.2191	1.00004	0.00113
	6.10507	0.99543	4.90509	0.99626	4.85525	0.99542	-18.6384	1.0035	0.00335			1.03541	0.99635	2.50824	0.99641	2.69765	0.99605	-18.8755	1.0001	0.000320589			-0.21079	0.98909	0.02145	0.98657	-1.89836	0.97529	-51.0883	1.00003	0.00113
	6.11406	0.99532	4.92054	0.99617	4.85881	0.99532	-18.518	1.00348	0.00333			1.07491	0.99626	2.51407	0.99633	2.75577	0.99595	-18.7522	1.00009	0.000318926			-0.09708	0.98884	0.15461	0.98626	-1.78279	0.97471	-50.9576	1.00003	0.00113
	6.1178	0.99521	4.92571	0.99608	4.87309	0.99521	-18.3976	1.00346	0.00331			1.09902	0.99618	2.54165	0.99624	2.75593	0.99586	-18.6288	1.00009	0.000317262			-0.08288	0.98859	0.298	0.98595	-1.75563	0.97414	-50.8269	1.00002	0.00113
	6.17604	0.99511	4.94232	0.99599	4.88726	0.9951	-18.2771	1.00344	0.00329			1.10401	0.99609	2.55676	0.99616	2.78163	0.99577	-18.5055	1.00009	0.000315599			-0.02406	0.98833	0.3696	0.98563	-1.61457	0.97356	-50.6962	1.00002	0.00113
	6.19954	0.995	4.95419	0.99591	4.94127	0.995	-18.1567	1.00342	0.00328			1.11283	0.99601	2.58511	0.99608	2.83342	0.99568	-18.3822	1.00009	0.000313935			0.14909	0.98808	0.43406	0.98532	-1.58967	0.97299	-50.5655	1.00001	0.00113
	6.20122	0.99489	4.95551	0.99582	4.97573	0.99489	-18.0362	1.0034	0.00326			1.15124	0.99592	2.58511	0.99599	2.87089	0.99559	-18.2589	1.00008	0.000312272			0.25943	0.98783	0.50424	0.98501	-1.46169	0.97241	-50.4348	1.00001	0.00113
	6.20549	0.99479	4.95687	0.99573	4.99549	0.99478	-17.9158	1.00338	0.00324			1.18381	0.99584	2.62568	0.99591	2.87464	0.99549	-18.1355	1.00008	0.000310608			0.33754	0.98757	0.53418	0.9847	-1.21585	0.97184	-50.304	1	0.00113
	6.21668	0.99468	4.96605	0.99565	5.03533	0.99468	-17.7954	1.00336	0.00322			1.21946	0.99576	2.68067	0.99582	2.87816	0.9954	-18.0122	1.00008	0.000308945			0.35572	0.98732	0.66368	0.98438	-0.80925	0.97126	-50.1733	0.99999	0.00113
	6.2671	0.99458	4.97207	0.99556	5.19119	0.99457	-17.6749	1.00334	0.00321			1.27129	0.99567	2.68414	0.99574	2.87823	0.99531	-17.8889	1.00007	0.000307282			0.39944	0.98707	0.70249	0.98407	-0.73773	0.97069	-50.0426	0.99999	0.00114
	6.26983	0.99447	4.97363	0.99547	5.202	0.99446	-17.5545	1.00332	0.00319			1.28502	0.99559	2.68626	0.99566	2.92732	0.99522	-17.7656	1.00007	0.000305618			0.4682	0.98681	0.89915	0.98376	-0.6974	0.97011	-49.9119	0.99998	0.00114
	6.29535	0.99436	4.97646	0.99538	5.20244	0.99436	-17.4341	1.0033	0.00317			1.28624	0.9955	2.7781	0.99557	2.9741	0.99513	-17.6422	1.00007	0.000303955			0.61517	0.98656	1.10119	0.98345	-0.67917	0.96954	-49.7812	0.99998	0.00114
	6.35288	0.99426	5.00015	0.9953	5.22116	0.99425	-17.3136	1.00328	0.00315			1.34827	0.99542	2.78196	0.99549	2.97831	0.99503	-17.5189	1.00007	0.000302292			0.66852	0.9863	1.11738	0.98314	-0.61471	0.96897	-49.6505	0.99997	0.00114
	6.36955	0.99415	5.0144	0.99521	5.22949	0.99414	-17.1932	1.00326	0.00314			1.41374	0.99533	2.87144	0.99541	3.01103	0.99494	-17.3956	1.00006	0.000300629			0.74444	0.98605	1.1362	0.98282	-0.53858	0.96839	-49.5198	0.99997	0.00114
	6.39118	0.99404	5.02202	0.99512	5.25821	0.99404	-17.0728	1.00324	0.00312			1.44254	0.99525	2.87203	0.99532	3.04509	0.99485	-17.2723	1.00006	0.000298966			0.94837	0.9858	1.15476	0.98251	-0.49944	0.96782	-49.389	0.99996	0.00114
	6.40669	0.99394	5.061	0.99504	5.31759	0.99393	-16.9523	1.00322	0.0031			1.5008	0.99516	2.90275	0.99524	3.07006	0.99476	-17.1489	1.00006	0.000297302			1.02245	0.98554	1.31737	0.9822	-0.44197	0.96724	-49.2583	0.99995	0.00114
	6.47528	0.99383	5.07357	0.99495	5.32375	0.99383	-16.8319	1.0032	0.00308			1.50905	0.99508	2.91021	0.99516	3.07761	0.99467	-17.0256	1.00006	0.000295639			1.0503	0.98529	1.32033	0.98189	-0.43538	0.96667	-49.1276	0.99995	0.00114
	6.47959	0.99372	5.08557	0.99486	5.33492	0.99372	-16.7115	1.00318	0.00307			1.52686	0.99499	2.91354	0.99507	3.10213	0.99457	-16.9023	1.00005	0.000293976			1.06481	0.98504	1.39199	0.98157	-0.41791	0.96609	-48.9969	0.99994	0.00114
	6.50366	0.99362	5.11407	0.99477	5.38894	0.99361	-16.591	1.00316	0.00305			1.571	0.99491	3.01594	0.99499	3.12042	0.99448	-16.779	1.00005	0.000292313			1.0722	0.98478	1.40653	0.98126	-0.36003	0.96552	-48.8662	0.99994	0.00115
	6.51118	0.99351	5.1384	0.99469	5.43223	0.99351	-16.4706	1.00314	0.00303			1.62053	0.99482	3.02681	0.99491	3.16259	0.99439	-16.6557	1.00005	0.00029065			1.0801	0.98453	1.40671	0.98095	-0.17616	0.96494	-48.7355	0.99993	0.00115
	6.53032	0.99341	5.14566	0.9946	5.43269	0.9934	-16.3501	1.00312	0.00301			1.62684	0.99474	3.03033	0.99482	3.1786	0.9943	-16.5323	1.00005	0.000288988			1.14849	0.98428	1.44444	0.98064	-0.14641	0.96437	-48.6048	0.99993	0.00115
	6.53878	0.9933	5.15245	0.99451	5.43534	0.99329	-16.2297	1.0031	0.003			1.72512	0.99465	3.03784	0.99474	3.2312	0.99421	-16.409	1.00004	0.000287325			1.20822	0.98402	1.50351	0.98032	0.04612	0.96379	-48.474	0.99992	0.00115
	6.56546	0.99319	5.15369	0.99443	5.43589	0.99319	-16.1093	1.00308	0.00298			1.74531	0.99457	3.05831	0.99466	3.28069	0.99411	-16.2857	1.00004	0.000285662			1.40568	0.98377	1.52197	0.98001	0.11593	0.96322	-48.3433	0.99991	0.00115
	6.59796	0.99309	5.17631	0.99434	5.46122	0.99308	-15.9888	1.00306	0.00296			1.80111	0.99448	3.0612	0.99457	3.32165	0.99402	-16.1624	1.00004	0.000283999			1.47363	0.98352	1.52587	0.9797	0.36943	0.96264	-48.2126	0.99991	0.00115
	6.63468	0.99298	5.19352	0.99425	5.46251	0.99297	-15.8684	1.00304	0.00294			1.85712	0.9944	3.06211	0.99449	3.4213	0.99393	-16.039	1.00004	0.000282336			1.53379	0.98326	1.54123	0.97939	0.43985	0.96207	-48.0819	0.9999	0.00115
	6.66304	0.99287	5.19965	0.99417	5.48677	0.99287	-15.748	1.00302	0.00293			1.93713	0.99431	3.06397	0.99441	3.42257	0.99384	-15.9157	1.00003	0.000280674			1.63953	0.98301	1.64795	0.97908	0.50752	0.96149	-47.9512	0.9999	0.00115
	6.68378	0.99277	5.22535	0.99408	5.52748	0.99276	-15.6275	1.003	0.00291			2.02022	0.99423	3.06806	0.99432	3.58225	0.99375	-15.7924	1.00003	0.000279011			1.7853	0.98275	1.69527	0.97876	0.52395	0.96092	-47.8205	0.99983	0.00124
	6.68799	0.99266	5.24336	0.99399	5.55692	0.99265	-15.5071	1.00298	0.00289			2.05421	0.99414	3.08005	0.99424	3.58558	0.99365	-15.6691	1.00003	0.000277348			1.81857	0.9825	1.70016	0.97845	0.53671	0.96034	-47.6897	0.99973	0.00138
	6.69365	0.99255	5.25071	0.9939	5.56242	0.99255	-15.3867	1.00296	0.00287			2.08875	0.99406	3.08338	0.99415	3.64483	0.99356	-15.5457	1.00003	0.000275686			1.8358	0.98225	1.73741	0.97814	0.54323	0.95977	-47.559	0.99969	0.00143
	6.69763	0.99245	5.2523	0.99382	5.56356	0.99244	-15.2662	1.00294	0.00286			2.13843	0.99397	3.15727	0.99407	3.65367	0.99347	-15.4224	1.00002	0.000274023			1.85411	0.98199	1.74067	0.97783	0.63723	0.9592	-47.4283	0.99968	0.00144
	6.70831	0.99234	5.25505	0.99373	5.56639	0.99233	-15.1458	1.00292	0.00284			2.20497	0.99389	3.16105	0.99399	3.69936	0.99338	-15.2991	1.00002	0.000272361			1.92169	0.98174	1.76781	0.97751	0.88414	0.95862	-47.2976	0.99967	0.00145
	6.73419	0.99224	5.26896	0.99364	5.58238	0.99223	-15.0254	1.0029	0.00282			2.27633	0.9938	3.1837	0.9939	3.74088	0.99329	-15.1758	1.00002	0.000270698			1.94417	0.98149	1.8267	0.9772	0.95606	0.95805	-47.1669	0.99966	0.00145
	6.74387	0.99213	5.281	0.99356	5.60287	0.99212	-14.9049	1.00288	0.0028			2.31012	0.99372	3.18741	0.99382	3.74179	0.99319	-15.0525	1.00002	0.000269036			2.08866	0.98123	1.89661	0.97689	1.00925	0.95747	-47.0362	0.99965	0.00146
	6.77255	0.99202	5.28101	0.99347	5.61516	0.99202	-14.7845	1.00286	0.00279			2.32758	0.99363	3.20494	0.99374	3.77703	0.9931	-14.9291	1.00001	0.000267374			2.24581	0.98098	1.90107	0.97658	1.11609	0.9569	-46.9055	0.99964	0.00147
	6.7753	0.99192	5.28347	0.99338	5.64435	0.99191	-14.6641	1.00284	0.00277			2.32978	0.99355	3.21479	0.99365	3.78129	0.99301	-14.8058	1.00001	0.000265712			2.34203	0.98073	1.91296	0.97626	1.12001	0.95632	-46.7747	0.99963	0.00148
	6.79756	0.99181	5.28955	0.99329	5.66145	0.9918	-14.5436	1.00282	0.00275			2.35471	0.99346	3.22862	0.99357	3.7813	0.99292	-14.6825	1.00001	0.000264049			2.35768	0.98047	1.93675	0.97595	1.12709	0.95575	-46.644	0.99962	0.00149
	6.80151	0.9917	5.29623	0.99321	5.6862	0.9917	-14.4232	1.0028	0.00273			2.41082	0.99338	3.24979	0.99349	3.79172	0.99283	-14.5592	1	0.000262387			2.38037	0.98022	1.96756	0.97564	1.20975	0.95517	-46.5133	0.99961	0.0015
	6.81246	0.9916	5.33159	0.99312	5.69194	0.99159	-14.3027	1.00278	0.00272			2.51089	0.99329	3.25285	0.9934	3.87607	0.99273	-14.4358	1	0.000260725			2.39183	0.97996	2.22958	0.97533	1.29797	0.9546	-46.3826	0.9996	0.00151
	6.82114	0.99149	5.3353	0.99303	5.69257	0.99148	-14.1823	1.00276	0.0027			2.52642	0.99321	3.26415	0.99332	3.95781	0.99264	-14.3125	1	0.000259063			2.40295	0.97971	2.26368	0.97502	1.4971	0.95402	-46.2519	0.99959	0.00151
	6.82219	0.99138	5.33539	0.99295	5.73009	0.99138	-14.0619	1.00274	0.00268			2.5536	0.99312	3.27776	0.99324	3.99301	0.99255	-14.1892	1	0.000257401			2.47096	0.97946	2.2726	0.9747	1.55053	0.95345	-46.1212	0.99958	0.00152
	6.83828	0.99128	5.39455	0.99286	5.78879	0.99127	-13.9414	1.00272	0.00266			2.58405	0.99304	3.29697	0.99315	4.0368	0.99246	-14.0659	0.99999	0.000255739			2.50394	0.9792	2.35078	0.97439	1.55365	0.95287	-45.9905	0.99957	0.00153
	6.87255	0.99117	5.40969	0.99277	5.8056	0.99116	-13.821	1.0027	0.00264			2.60063	0.99295	3.34104	0.99307	4.07356	0.99237	-13.9425	0.99999	0.000254077			2.51264	0.97895	2.36342	0.97408	1.59497	0.9523	-45.8597	0.99956	0.00154
	6.90345	0.99107	5.41039	0.99268	5.82445	0.99106	-13.7006	1.00268	0.00263			2.62419	0.99287	3.36187	0.99299	4.1338	0.99227	-13.8192	0.99999	0.000252416			2.51934	0.9787	2.36865	0.97377	1.66113	0.95172	-45.729	0.99955	0.00155
	6.90484	0.99096	5.45427	0.9926	5.83914	0.99095	-13.5801	1.00266	0.00261			2.66996	0.99278	3.37131	0.9929	4.16947	0.99218	-13.6959	0.99999	0.000250754			2.55021	0.97844	2.51215	0.97345	1.76443	0.95115	-45.5983	0.99954	0.00156
	6.91296	0.99085	5.46032	0.99251	5.84857	0.99084	-13.4597	1.00264	0.00259			2.67348	0.9927	3.38875	0.99282	4.17007	0.99209	-13.5726	0.99998	0.000249092			2.55384	0.97819	2.54782	0.97314	1.79183	0.95057	-45.4676	0.99952	0.00157
	6.94565	0.99075	5.47195	0.99242	5.85402	0.99074	-13.3393	1.00262	0.00257			2.69442	0.99261	3.4337	0.99273	4.18282	0.992	-13.4492	0.99998	0.000247431			2.61546	0.97794	2.68112	0.97283	1.8649	0.95	-45.3369	0.99951	0.00158
	6.9763	0.99064	5.47687	0.99234	5.85571	0.99063	-13.2188	1.0026	0.00256			2.70833	0.99253	3.44917	0.99265	4.2308	0.99191	-13.3259	0.99998	0.000245769			2.6382	0.97768	2.69639	0.97252	1.88996	0.94943	-45.2062	0.9995	0.00158
	6.9974	0.99053	5.47721	0.99225	5.87224	0.99052	-13.0984	1.00258	0.00254			2.73964	0.99244	3.45138	0.99257	4.32262	0.99181	-13.2026	0.99998	0.000244108			2.76757	0.97743	2.77275	0.9722	1.98997	0.94885	-45.0754	0.99949	0.00159
	7.00829	0.99043	5.49657	0.99216	5.87347	0.99042	-12.978	1.00256	0.00252			2.75465	0.99236	3.45198	0.99248	4.33114	0.99172	-13.0793	0.99997	0.000242446			2.83865	0.97717	2.91621	0.97189	2.30661	0.94828	-44.9447	0.99948	0.0016
	7.01356	0.99032	5.50431	0.99208	5.87588	0.99031	-12.8575	1.00254	0.0025			2.78119	0.99227	3.46299	0.9924	4.33268	0.99163	-12.9559	0.99997	0.000240785			2.85505	0.97692	2.92432	0.97158	2.32331	0.9477	-44.814	0.99947	0.00161
	7.01861	0.99021	5.52868	0.99199	5.88298	0.99021	-12.7371	1.00252	0.00249			2.78426	0.99219	3.47368	0.99232	4.36944	0.99154	-12.8326	0.99997	0.000239124			2.9193	0.97667	2.95396	0.97127	2.35994	0.94713	-44.6833	0.99946	0.00162
	7.02346	0.99011	5.54121	0.9919	5.88932	0.9901	-12.6166	1.0025	0.00247			2.78785	0.9921	3.51353	0.99223	4.41445	0.99145	-12.7093	0.99997	0.000237463			2.92723	0.97641	3.00641	0.97096	2.36143	0.94655	-44.5526	0.99945	0.00163
	7.02527	0.99	5.551	0.99181	5.91305	0.98999	-12.4962	1.00248	0.00245			2.89476	0.99202	3.54642	0.99215	4.42577	0.99135	-12.586	0.99996	0.000235802			2.92941	0.97616	3.0876	0.97064	2.62009	0.94598	-44.4219	0.99944	0.00164
	7.04878	0.9899	5.55345	0.99173	5.92148	0.98989	-12.3758	1.00246	0.00243			2.89841	0.99193	3.54887	0.99207	4.4267	0.99126	-12.4627	0.99996	0.000234141			2.94299	0.97591	3.1689	0.97033	2.63845	0.9454	-44.2912	0.99943	0.00165
	7.05128	0.98979	5.55428	0.99164	5.94769	0.98978	-12.2553	1.00244	0.00242			2.95088	0.99185	3.58447	0.99198	4.4399	0.99117	-12.3393	0.99996	0.00023248			2.98233	0.97565	3.169	0.97002	2.71797	0.94483	-44.1604	0.99943	0.00165
	7.07846	0.98968	5.56076	0.99155	5.96124	0.98967	-12.1349	1.00242	0.0024			2.95629	0.99177	3.59627	0.9919	4.4607	0.99108	-12.216	0.99996	0.000230819			3.00895	0.9754	3.27623	0.96971	2.73207	0.94425	-44.0297	0.99942	0.00165
	7.11494	0.98958	5.56316	0.99147	6.00996	0.98957	-12.0145	1.0024	0.00238			2.96181	0.99168	3.60623	0.99182	4.49984	0.99099	-12.0927	0.99995	0.000229158			3.0213	0.97515	3.30768	0.96939	2.79221	0.94368	-43.899	0.99942	0.00164
	7.11673	0.98947	5.58553	0.99138	6.02067	0.98946	-11.894	1.00238	0.00236			3.12637	0.9916	3.60821	0.99173	4.5348	0.99089	-11.9694	0.99995	0.000228364			3.04414	0.97489	3.32749	0.96908	2.79788	0.9431	-43.7683	0.99942	0.00164
	7.12639	0.98936	5.61164	0.99129	6.03103	0.98935	-11.7736	1.00236	0.00235			3.16678	0.99151	3.61546	0.99165	4.58336	0.9908	-11.846	0.99994	0.000229693			3.06009	0.97464	3.40451	0.96877	2.88347	0.94253	-43.6376	0.99941	0.00164
	7.13624	0.98926	5.6147	0.9912	6.04389	0.98925	-11.6532	1.00234	0.00233			3.17425	0.99143	3.67507	0.99157	4.58887	0.99071	-11.7227	0.99994	0.000231043			3.07284	0.97438	3.45175	0.96846	3.01079	0.94195	-43.5069	0.99941	0.00164
	7.14071	0.98915	5.62139	0.99112	6.07718	0.98914	-11.5327	1.00232	0.00231			3.20838	0.99134	3.68292	0.99148	4.61051	0.99062	-11.5994	0.99994	0.000232415			3.10192	0.97413	3.45212	0.96814	3.05981	0.94138	-43.3761	0.9994	0.00164
	7.14294	0.98904	5.63015	0.99103	6.08443	0.98903	-11.4123	1.0023	0.00229			3.24488	0.99126	3.6926	0.9914	4.61786	0.99053	-11.4761	0.99993	0.000233807			3.1183	0.97388	3.46407	0.96783	3.17796	0.9408	-43.2454	0.9994	0.00164
	7.17959	0.98894	5.63247	0.99094	6.08505	0.98893	-11.2919	1.00228	0.00228			3.29594	0.99117	3.69737	0.99132	4.62216	0.99044	-11.3527	0.99993	0.00023522			3.13973	0.97362	3.46597	0.96752	3.1813	0.94023	-43.1147	0.99939	0.00164
	7.23496	0.98883	5.6444	0.99086	6.09651	0.98882	-11.1714	1.00226	0.00226			3.31505	0.99109	3.71306	0.99123	4.62721	0.99034	-11.2294	0.99992	0.000236653			3.1624	0.97337	3.55805	0.96721	3.20205	0.93966	-42.984	0.99939	0.00164
	7.23991	0.98873	5.66931	0.99077	6.10173	0.98872	-11.051	1.00224	0.00224			3.32124	0.991	3.71985	0.99115	4.65165	0.99025	-11.1061	0.99992	0.000238105			3.20125	0.97312	3.56593	0.9669	3.20779	0.93908	-42.8533	0.99939	0.00164
	7.26425	0.98862	5.67191	0.99068	6.13878	0.98861	-10.9306	1.00222	0.00222			3.323	0.99092	3.72292	0.99106	4.65288	0.99016	-10.9828	0.99991	0.000239576			3.20847	0.97286	3.60219	0.96658	3.27319	0.93851	-42.7226	0.99938	0.00164
	7.2728	0.98851	5.67941	0.99059	6.15426	0.9885	-10.8101	1.0022	0.00221			3.33325	0.99083	3.73246	0.99098	4.65298	0.99007	-10.8595	0.99991	0.000241067			3.24046	0.97261	3.63024	0.96627	3.305	0.93793	-42.5919	0.99938	0.00164
	7.27505	0.98841	5.70314	0.99051	6.16355	0.9884	-10.6897	1.00218	0.00219			3.34987	0.99075	3.73905	0.9909	4.65824	0.98998	-10.7361	0.9999	0.000242575			3.24658	0.97236	3.64227	0.96596	3.46414	0.93736	-42.4611	0.99937	0.00163
	7.28672	0.9883	5.70642	0.99042	6.19894	0.98829	-10.5693	1.00216	0.00217			3.36915	0.99066	3.74774	0.99081	4.71963	0.98988	-10.6128	0.9999	0.000243873			3.26031	0.9721	3.64713	0.96565	3.66339	0.93678	-42.3304	0.99937	0.00163
	7.29039	0.98819	5.70814	0.99033	6.20471	0.98818	-10.4488	1.00214	0.00215			3.37393	0.99058	3.75655	0.99073	4.75423	0.98979	-10.4895	0.99989	0.000243148			3.28922	0.97185	3.64963	0.96533	3.68437	0.93621	-42.1997	0.99937	0.00163
	7.29305	0.98809	5.72541	0.99025	6.2315	0.98808	-10.3284	1.00212	0.00214			3.43543	0.99049	3.79986	0.99065	4.7635	0.9897	-10.3661	0.99989	0.000242424			3.30924	0.9716	3.67526	0.96502	3.70611	0.93563	-42.069	0.99936	0.00163
	7.36099	0.98798	5.72784	0.99016	6.2338	0.98797	-10.208	1.0021	0.00212			3.44894	0.99041	3.80616	0.99056	4.77569	0.98961	-10.2428	0.99989	0.000241702			3.30931	0.97134	3.74096	0.96471	3.75437	0.93506	-41.9383	0.99936	0.00163
	7.36907	0.98787	5.73004	0.99007	6.25192	0.98786	-10.0875	1.00208	0.0021			3.48717	0.99032	3.81452	0.99048	4.78004	0.98952	-10.1195	0.99988	0.000240982			3.41376	0.97109	3.76558	0.9644	3.77856	0.93448	-41.8076	0.99935	0.00163
	7.37366	0.98777	5.73298	0.98999	6.25638	0.98776	-9.96708	1.00206	0.00208			3.49095	0.99024	3.81622	0.9904	4.78032	0.98942	-9.99618	0.99988	0.000240264			3.43454	0.97083	3.77132	0.96408	3.79214	0.93391	-41.6769	0.99935	0.00163
	7.38378	0.98766	5.73616	0.9899	6.25791	0.98765	-9.84664	1.00204	0.00207			3.50091	0.99015	3.83724	0.99031	4.78223	0.98933	-9.87286	0.99988	0.000239547			3.52017	0.97058	3.79336	0.96377	3.80174	0.93333	-41.5461	0.99935	0.00163
	7.38766	0.98756	5.73808	0.98981	6.27956	0.98754	-9.7262	1.00202	0.00205			3.51358	0.99007	3.84295	0.99023	4.83938	0.98924	-9.74954	0.99987	0.000238832			3.60166	0.97033	3.80193	0.96346	3.81661	0.93276	-41.4154	0.99934	0.00163
	7.39417	0.98745	5.75798	0.98972	6.28116	0.98744	-9.60577	1.002	0.00203			3.53372	0.98998	3.84815	0.99015	4.85488	0.98915	-9.62621	0.99987	0.000238119			3.61713	0.97007	3.83541	0.96315	3.84456	0.93218	-41.2847	0.99934	0.00163
	7.39573	0.98734	5.77391	0.98964	6.29328	0.98733	-9.48533	1.00198	0.00201			3.54032	0.9899	3.86635	0.99006	4.87309	0.98906	-9.50289	0.99987	0.000237407			3.64389	0.96982	3.83822	0.96284	3.85051	0.93161	-41.154	0.99933	0.00163
	7.40341	0.98724	5.77477	0.98955	6.29896	0.98722	-9.3649	1.00196	0.002			3.56507	0.98981	3.86742	0.98998	4.901	0.98896	-9.37957	0.99986	0.000236698			3.65622	0.96957	3.84785	0.96252	3.91351	0.93103	-41.0233	0.99933	0.00162
	7.40984	0.98713	5.78152	0.98946	6.30127	0.98712	-9.24446	1.00194	0.00198			3.57156	0.98973	3.88323	0.9899	4.911	0.98887	-9.25624	0.99986	0.00023599			3.76417	0.96931	3.87988	0.96221	3.93479	0.93046	-40.8926	0.99933	0.00162
	7.42898	0.98702	5.78331	0.98938	6.30871	0.98701	-9.12403	1.00192	0.00196			3.59186	0.98964	3.88357	0.98981	4.92035	0.98878	-9.13292	0.99986	0.000235284			3.86925	0.96906	3.94017	0.9619	4.08741	0.92989	-40.7618	0.99932	0.00162
	7.44186	0.98692	5.78627	0.98929	6.32343	0.98691	-9.00359	1.0019	0.00194			3.59333	0.98956	3.8842	0.98973	4.93376	0.98869	-9.00959	0.99985	0.000234579			3.89992	0.96881	3.96755	0.96159	4.18452	0.92931	-40.6311	0.99932	0.00162
	7.46638	0.98681	5.78999	0.9892	6.33616	0.9868	-8.88316	1.00188	0.00193			3.63845	0.98947	3.89258	0.98965	4.95021	0.9886	-8.88627	0.99985	0.000233877			3.92477	0.96855	3.9829	0.96127	4.21896	0.92874	-40.5004	0.99931	0.00162
	7.47379	0.9867	5.81413	0.98911	6.34632	0.98669	-8.76272	1.00186	0.00191			3.77525	0.98939	3.90653	0.98956	4.9638	0.9885	-8.76295	0.99985	0.000233177			3.95648	0.9683	4.07182	0.96096	4.28839	0.92816	-40.3697	0.99931	0.00162
	7.48635	0.9866	5.81542	0.98903	6.35619	0.98659	-8.64229	1.00184	0.00189			3.78927	0.9893	3.97173	0.98948	4.97659	0.98841	-8.63962	0.99985	0.000232478			3.97493	0.96804	4.16064	0.96065	4.31412	0.92759	-40.239	0.99931	0.00162
	7.48866	0.98649	5.82865	0.98894	6.36076	0.98648	-8.52185	1.00182	0.00188			3.81853	0.98922	3.9961	0.98939	4.98653	0.98832	-8.5163	0.99984	0.000231782			4.00081	0.96779	4.22319	0.96034	4.38505	0.92701	-40.1083	0.9993	0.00162
	7.49079	0.98639	5.83728	0.98885	6.36883	0.98637	-8.40141	1.0018	0.00186			3.82605	0.98913	4.00806	0.98931	5.01697	0.98823	-8.39298	0.99984	0.000231087			4.08912	0.96754	4.22966	0.96002	4.38525	0.92644	-39.9776	0.9993	0.00162
	7.49304	0.98628	5.83789	0.98877	6.4083	0.98627	-8.28098	1.00178	0.00184			3.83053	0.98905	4.03327	0.98923	5.02766	0.98814	-8.26965	0.99984	0.000230394			4.10607	0.96728	4.26136	0.95971	4.39243	0.92586	-39.8468	0.99929	0.00162
	7.50149	0.98617	5.8413	0.98868	6.41557	0.98616	-8.16054	1.00176	0.00182			3.85084	0.98896	4.04599	0.98914	5.03809	0.98804	-8.14633	0.99983	0.000229703			4.16406	0.96703	4.32866	0.9594	4.49001	0.92529	-39.7161	0.99929	0.00162
	7.51516	0.98607	5.84294	0.98859	6.43355	0.98605	-8.04011	1.00174	0.00181			3.86362	0.98888	4.0577	0.98906	5.06297	0.98795	-8.02301	0.99983	0.000229011			4.1658	0.96678	4.36922	0.95909	4.49759	0.92471	-39.5854	0.99929	0.00162
	7.5192	0.98596	5.84961	0.9885	6.4354	0.98595	-7.91967	1.00172	0.00179			3.89341	0.98879	4.07046	0.98898	5.07471	0.98786	-7.89968	0.99983	0.000228316			4.2162	0.96652	4.38587	0.95878	4.69749	0.92414	-39.4547	0.99928	0.00161
	7.5281	0.98585	5.85319	0.98842	6.43884	0.98584	-7.79924	1.0017	0.00177			3.89893	0.98871	4.07614	0.98889	5.08312	0.98777	-7.77636	0.99982	0.000227621			4.2256	0.96627	4.39431	0.95846	4.71671	0.92356	-39.324	0.99919	0.0016
	7.53207	0.98575	5.86328	0.98833	6.43926	0.98573	-7.6788	1.00168	0.00175			3.94313	0.98862	4.0907	0.98881	5.1256	0.98768	-7.65304	0.99982	0.000226926			4.22641	0.96602	4.42892	0.95815	4.75223	0.92299	-39.1933	0.99917	0.0016
	7.53807	0.98564	5.88039	0.98824	6.44141	0.98563	-7.55837	1.00166	0.00174			3.98811	0.98854	4.09908	0.98873	5.12958	0.98758	-7.52971	0.99981	0.000226231			4.22778	0.96576	4.57417	0.95784	4.78958	0.92241	-39.0626	0.99916	0.0016
	7.54114	0.98553	5.88557	0.98816	6.44674	0.98552	-7.43793	1.00164	0.00172			3.99364	0.98845	4.11833	0.98864	5.13381	0.98749	-7.40639	0.99981	0.000225536			4.23402	0.96551	4.5898	0.95753	4.81118	0.92184	-38.9318	0.99914	0.0016
	7.55062	0.98543	5.88756	0.98807	6.45087	0.98541	-7.3175	1.00162	0.0017			4.00901	0.98837	4.13188	0.98856	5.14026	0.9874	-7.28306	0.99981	0.000224841			4.24987	0.96525	4.68918	0.95721	5.07106	0.92126	-38.8011	0.99913	0.0016
	7.55923	0.98532	5.89298	0.98798	6.4511	0.98531	-7.19706	1.0016	0.00168			4.0138	0.98828	4.14746	0.98848	5.15721	0.98731	-7.15974	0.9998	0.000224146			4.31283	0.965	4.69607	0.9569	5.07884	0.92069	-38.6704	0.99911	0.0016
	7.56513	0.98522	5.90927	0.9879	6.46354	0.9852	-7.07662	1.00158	0.00167			4.02348	0.9882	4.14832	0.98839	5.15884	0.98722	-7.03642	0.9998	0.000224244			4.33608	0.96475	4.74817	0.95659	5.08775	0.92011	-38.5397	0.9991	0.0016
	7.57777	0.98511	5.92299	0.98781	6.46462	0.9851	-6.95619	1.00156	0.00165			4.07242	0.98811	4.17765	0.98831	5.22166	0.98712	-6.91309	0.99979	0.000229215			4.38414	0.96449	4.7665	0.95628	5.17468	0.91954	-38.409	0.99909	0.0016
	7.60037	0.985	5.93079	0.98772	6.4799	0.98499	-6.83575	1.00154	0.00163			4.08407	0.98803	4.19028	0.98823	5.23654	0.98703	-6.78977	0.99978	0.000234229			4.39274	0.96424	4.79589	0.95597	5.18831	0.91897	-38.2783	0.99908	0.0016
	7.60255	0.9849	5.93304	0.98763	6.48367	0.98488	-6.71532	1.00152	0.00161			4.09289	0.98794	4.19345	0.98814	5.24377	0.98694	-6.66645	0.99978	0.000239283			4.39526	0.96399	4.82528	0.95565	5.19031	0.91839	-38.1475	0.99908	0.0016
	7.62318	0.98479	5.93504	0.98755	6.48813	0.98478	-6.59488	1.0015	0.0016			4.09418	0.98786	4.20396	0.98806	5.24936	0.98685	-6.54312	0.99977	0.000244373			4.41323	0.96373	4.84427	0.95534	5.25113	0.91782	-38.0168	0.99908	0.0016
	7.627	0.98468	5.94129	0.98746	6.49363	0.98467	-6.47445	1.00148	0.00158			4.11296	0.98777	4.20515	0.98797	5.2546	0.98676	-6.4198	0.99976	0.000249497			4.41923	0.96348	4.85224	0.95503	5.254	0.91724	-37.8861	0.99907	0.00159
	7.6496	0.98458	5.94329	0.98737	6.50606	0.98456	-6.35401	1.00146	0.00156			4.13145	0.98769	4.2523	0.98789	5.26328	0.98666	-6.29648	0.99976	0.000253954			4.47458	0.96323	4.87784	0.95472	5.32815	0.91667	-37.7554	0.99907	0.00159
	7.65148	0.98447	5.96607	0.98729	6.50704	0.98446	-6.23358	1.00144	0.00154			4.13616	0.98761	4.28078	0.98781	5.27021	0.98657	-6.17315	0.99975	0.000254177			4.49672	0.96297	4.89781	0.9544	5.3458	0.91609	-37.6247	0.99907	0.00159
	7.65733	0.98437	5.97124	0.9872	6.53169	0.98435	-6.11314	1.00142	0.00153			4.15266	0.98752	4.28571	0.98772	5.31837	0.98648	-6.04983	0.99975	0.000254401			4.50462	0.96272	4.91474	0.95409	5.42186	0.91552	-37.494	0.99906	0.00159
	7.66167	0.98426	5.97803	0.98711	6.53992	0.98424	-5.99271	1.0014	0.00151			4.15621	0.98744	4.29176	0.98764	5.3248	0.98639	-5.92651	0.99974	0.000254625			4.50909	0.96247	4.96844	0.95378	5.49418	0.91494	-37.3633	0.99906	0.00159
	7.66855	0.98415	5.98148	0.98702	6.55614	0.98414	-5.87227	1.00138	0.00149			4.16478	0.98735	4.30078	0.98756	5.33958	0.9863	-5.80318	0.99974	0.000254851			4.56129	0.96221	4.97237	0.95347	5.53577	0.91437	-37.2325	0.99906	0.00159
	7.67897	0.98405	5.98599	0.98694	6.56963	0.98403	-5.75183	1.00136	0.00147			4.23784	0.98727	4.30327	0.98747	5.36179	0.9862	-5.67986	0.99973	0.000255078			4.58409	0.96196	4.9951	0.95315	5.57925	0.91379	-37.1018	0.99905	0.00159
	7.69004	0.98394	5.98747	0.98685	6.57901	0.98392	-5.6314	1.00134	0.00146			4.25841	0.98718	4.30607	0.98739	5.43309	0.98611	-5.55654	0.99973	0.000255305			4.58813	0.9617	5.02722	0.95284	5.58825	0.91322	-36.9711	0.99905	0.00159
	7.69957	0.98383	6.00085	0.98676	6.5937	0.98382	-5.51096	1.00132	0.00144			4.25894	0.9871	4.30685	0.98731	5.4355	0.98602	-5.43321	0.99973	0.000255533			4.6174	0.96145	5.0509	0.95253	5.59216	0.91264	-36.8404	0.99904	0.00159
	7.70934	0.98373	6.00787	0.98668	6.62575	0.98371	-5.39053	1.0013	0.00142			4.25935	0.98701	4.3294	0.98722	5.4371	0.98593	-5.30989	0.99972	0.000255763			4.62259	0.9612	5.10566	0.95222	5.59379	0.91207	-36.7097	0.99904	0.00158
	7.71564	0.98362	6.01944	0.98659	6.62646	0.9836	-5.27009	1.00128	0.0014			4.28672	0.98693	4.34923	0.98714	5.46227	0.98584	-5.18656	0.99972	0.000255912			4.65577	0.96094	5.16591	0.95191	5.61575	0.91149	-36.579	0.99904	0.00158
	7.71705	0.98351	6.02575	0.9865	6.63578	0.9835	-5.14966	1.00126	0.00139			4.29148	0.98684	4.35251	0.98706	5.46508	0.98574	-5.06324	0.99971	0.000256018			4.69339	0.96069	5.18441	0.95159	5.64963	0.91092	-36.4483	0.99903	0.00158
	7.72655	0.98341	6.02889	0.98641	6.63795	0.98339	-5.02922	1.00124	0.00137			4.29207	0.98676	4.36209	0.98697	5.46546	0.98565	-4.93992	0.99971	0.000256127			4.72991	0.96044	5.19475	0.95128	5.70673	0.91034	-36.3175	0.99903	0.00158
	7.74156	0.9833	6.03705	0.98633	6.66956	0.98329	-4.90879	1.00122	0.00135			4.29774	0.98667	4.3753	0.98689	5.471	0.98556	-4.81659	0.9997	0.000256238			4.73627	0.96018	5.2168	0.95097	5.72193	0.90977	-36.1868	0.99903	0.00158
	7.74698	0.9832	6.0442	0.98624	6.68495	0.98318	-4.78835	1.0012	0.00134			4.35022	0.98659	4.39338	0.98681	5.51302	0.98547	-4.69327	0.9997	0.000256351			4.92793	0.95993	5.23045	0.95066	5.79752	0.9092	-36.0561	0.99902	0.00158
	7.76397	0.98309	6.04713	0.98615	6.6954	0.98307	-4.66792	1.00118	0.00132			4.35385	0.9865	4.39653	0.98672	5.53387	0.98538	-4.56995	0.99969	0.000256467			4.93137	0.95968	5.24309	0.95034	5.82816	0.90862	-35.9254	0.99902	0.00158
	7.76903	0.98298	6.0474	0.98607	6.70453	0.98297	-4.54748	1.00116	0.0013			4.46092	0.98642	4.4136	0.98664	5.54168	0.98528	-4.44662	0.99969	0.000256586			4.97283	0.95942	5.24978	0.95003	5.84418	0.90805	-35.7947	0.99902	0.00158
	7.77386	0.98288	6.06697	0.98598	6.71673	0.98286	-4.42704	1.00114	0.00128			4.46227	0.98633	4.41403	0.98656	5.5531	0.98519	-4.3233	0.99968	0.000256706			5.00109	0.95917	5.32475	0.94972	5.8521	0.90747	-35.664	0.99901	0.00158
	7.77526	0.98277	6.07939	0.98589	6.71899	0.98275	-4.30661	1.00112	0.00127			4.46923	0.98625	4.42709	0.98647	5.58743	0.9851	-4.19998	0.99968	0.00025683			5.05951	0.95891	5.35963	0.94941	5.89696	0.9069	-35.5332	0.99901	0.00158
	7.77908	0.98266	6.09059	0.98581	6.72237	0.98265	-4.18617	1.0011	0.00125			4.48395	0.98616	4.43218	0.98639	5.59025	0.98501	-4.07665	0.99967	0.000257061			5.07386	0.95866	5.39474	0.94909	5.9054	0.90632	-35.4025	0.99901	0.00157
	7.78148	0.98256	6.09321	0.98572	6.7264	0.98254	-4.06574	1.00108	0.00123			4.51653	0.98608	4.43451	0.9863	5.60479	0.98492	-3.95333	0.99966	0.000262266			5.09338	0.95841	5.4184	0.94878	6.06275	0.90575	-35.2718	0.999	0.00157
	7.78819	0.98245	6.09356	0.98563	6.74047	0.98243	-3.9453	1.00106	0.00121			4.52634	0.98599	4.4384	0.98622	5.60595	0.98482	-3.83001	0.99966	0.000267481			5.1248	0.95815	5.41962	0.94847	6.17628	0.90517	-35.1411	0.999	0.00157
	7.78996	0.98234	6.09674	0.98554	6.75125	0.98233	-3.82487	1.00104	0.0012			4.53101	0.98591	4.44616	0.98614	5.66354	0.98473	-3.70668	0.99965	0.000272705			5.25878	0.9579	5.46008	0.94816	6.30095	0.9046	-35.0104	0.999	0.00157
	7.79065	0.98224	6.09953	0.98546	6.76066	0.98222	-3.70443	1.00102	0.00118			4.54564	0.98582	4.46199	0.98605	5.72115	0.98464	-3.58336	0.99964	0.000277939			5.32357	0.95765	5.5201	0.94785	6.33952	0.90402	-34.8797	0.99899	0.00157
	7.79575	0.98213	6.106	0.98537	6.76337	0.98211	-3.584	1.001	0.00116			4.58172	0.98574	4.46655	0.98597	5.74344	0.98455	-3.46004	0.99963	0.000283223			5.34218	0.95739	5.52661	0.94753	6.35035	0.90345	-34.749	0.99899	0.00157
	7.79614	0.98203	6.10686	0.98528	6.76588	0.98201	-3.46356	1.00098	0.00114			4.5824	0.98565	4.46834	0.98589	5.76287	0.98446	-3.33671	0.99962	0.000290072			5.35349	0.95714	5.56316	0.94722	6.35457	0.90287	-34.6182	0.99898	0.00157
	7.80226	0.98192	6.10863	0.9852	6.79331	0.9819	-3.34313	1.00096	0.00113			4.61156	0.98557	4.47112	0.9858	5.77791	0.98436	-3.21339	0.99961	0.000305439			5.36103	0.95689	5.56849	0.94691	6.36129	0.9023	-34.4875	0.99898	0.00157
	7.80329	0.98181	6.10884	0.98511	6.7954	0.98179	-3.22269	1.00094	0.00111			4.62712	0.98548	4.47763	0.98572	5.79289	0.98427	-3.09006	0.9996	0.000320947			5.37434	0.95663	5.5966	0.9466	6.42995	0.90172	-34.3568	0.99898	0.00157
	7.80949	0.98171	6.11896	0.98502	6.80275	0.98169	-3.10225	1.00092	0.00109			4.64349	0.9854	4.49027	0.98564	5.81279	0.98418	-2.96674	0.99956	0.000378594			5.37734	0.95638	5.61357	0.94628	6.43802	0.90115	-34.2261	0.99897	0.00156
	7.8122	0.9816	6.1355	0.98493	6.81264	0.98158	-2.98182	1.0009	0.00108			4.64681	0.98531	4.50691	0.98555	5.83535	0.98409	-2.84342	0.99954	0.000393893			5.37995	0.95612	5.6408	0.94597	6.48628	0.90057	-34.0954	0.99897	0.00156
	7.8122	0.98149	6.14134	0.98485	6.8208	0.98148	-2.86138	1.00088	0.00106			4.65078	0.98523	4.52317	0.98547	5.8357	0.984	-2.72009	0.99953	0.000409254			5.4095	0.95587	5.67375	0.94566	6.60751	0.9	-33.9647	0.99897	0.00156
	7.83823	0.98139	6.14251	0.98476	6.8342	0.98137	-2.74095	1.00086	0.00104			4.66518	0.98514	4.53071	0.98539	5.84111	0.98391	-2.59677	0.99951	0.000427474			5.41018	0.95562	5.69511	0.94535	6.62637	0.89943	-33.8339	0.99896	0.00156
	7.84904	0.98128	6.14276	0.98467	6.83856	0.98126	-2.62051	1.00084	0.00102			4.70109	0.98506	4.53189	0.9853	5.88226	0.98381	-2.47345	0.9995	0.000446924			5.43676	0.95536	5.69789	0.94503	6.747	0.89885	-33.7032	0.99896	0.00156
	7.85399	0.98117	6.14564	0.98459	6.84496	0.98116	-2.50008	1.00082	0.00101			4.71817	0.98497	4.56356	0.98522	5.88255	0.98372	-2.35012	0.99947	0.000494837			5.47345	0.95511	5.71373	0.94472	6.75725	0.89828	-33.5725	0.99896	0.00156
	7.85443	0.98107	6.14649	0.9845	6.85019	0.98105	-2.37964	1.0008	0.000989636			4.7526	0.98489	4.57198	0.98514	5.89757	0.98363	-2.2268	0.99944	0.000530337			5.51096	0.95486	5.73874	0.94441	6.7941	0.8977	-33.4418	0.99895	0.00156
	7.85933	0.98096	6.15866	0.98441	6.85327	0.98094	-2.25921	1.00078	0.000972473			4.76317	0.9848	4.57367	0.98505	5.91785	0.98354	-2.10348	0.99942	0.000560189			5.51361	0.9546	5.77639	0.9441	6.79693	0.89713	-33.3111	0.99895	0.00156
	7.86931	0.98086	6.15893	0.98432	6.85588	0.98084	-2.13877	1.00076	0.000955326			4.77973	0.98472	4.57624	0.98497	5.93174	0.98345	-1.98015	0.9994	0.000588354			5.53616	0.95435	5.79644	0.94379	6.85433	0.89655	-33.1804	0.99895	0.00156
	7.87503	0.98075	6.1616	0.98424	6.86071	0.98073	-2.01834	1.00074	0.000938194			4.80817	0.98463	4.59504	0.98489	5.95233	0.98335	-1.85683	0.99938	0.000618548			5.57076	0.9541	5.82258	0.94347	6.94819	0.89598	-33.0496	0.99894	0.00156
	7.87709	0.98064	6.16368	0.98415	6.86114	0.98062	-1.8979	1.00072	0.000921079			4.86095	0.98455	4.6207	0.9848	5.96197	0.98326	-1.73351	0.99932	0.000701317			5.62523	0.95384	5.82838	0.94316	6.99707	0.8954	-32.9189	0.99894	0.00155
	7.88569	0.98054	6.17001	0.98406	6.86437	0.98052	-1.77746	1.0007	0.000903982			4.88449	0.98446	4.6225	0.98472	6.00577	0.98317	-1.61018	0.99929	0.000753904			5.62906	0.95359	5.86576	0.94285	7.06586	0.89483	-32.7882	0.99894	0.00155
	7.88609	0.98043	6.17252	0.98398	6.8816	0.98041	-1.65703	1.00068	0.000886903			4.89027	0.98438	4.63011	0.98463	6.00934	0.98308	-1.48686	0.99927	0.00078603			5.65387	0.95334	5.86586	0.94254	7.13062	0.89425	-32.6575	0.99893	0.00155
	7.88625	0.98032	6.18894	0.98389	6.89063	0.9803	-1.53659	1.00066	0.000869844			4.89464	0.98429	4.63066	0.98455	6.04511	0.98299	-1.36353	0.99924	0.000827341			5.65858	0.95308	5.91358	0.94222	7.19437	0.89368	-32.5268	0.99893	0.00155
	7.89495	0.98022	6.19566	0.9838	6.95723	0.9802	-1.41616	1.00064	0.000852806			4.95546	0.98421	4.65789	0.98447	6.0619	0.98289	-1.24021	0.99923	0.000836371			5.70716	0.95283	5.92329	0.94191	7.28736	0.8931	-32.3961	0.99893	0.00155
	7.90863	0.98011	6.20618	0.98372	6.9616	0.98009	-1.29572	1.00062	0.000835791			4.95908	0.98412	4.66211	0.98438	6.10192	0.9828	-1.11689	0.99922	0.000842569			5.73283	0.95257	5.93359	0.9416	7.3455	0.89253	-32.2654	0.99892	0.00155
	7.91443	0.98	6.21914	0.98363	6.97941	0.97999	-1.17529	1.0006	0.000818799			4.95951	0.98404	4.67848	0.9843	6.10248	0.98271	-0.99356	0.9992	0.000843492			5.73895	0.95232	5.93434	0.94129	7.40487	0.89195	-32.1347	0.99892	0.00155
	7.91722	0.9799	6.24243	0.98354	6.98353	0.97988	-1.05485	1.00058	0.000801832			5.01278	0.98395	4.67941	0.98422	6.10957	0.98262	-0.87024	0.99918	0.000847009			5.73959	0.95207	5.9957	0.94097	7.428	0.89138	-32.0039	0.99891	0.00155
	7.9183	0.97979	6.24482	0.98345	6.98492	0.97977	-0.93442	1.00056	0.000784893			5.06439	0.98387	4.68339	0.98413	6.12661	0.98253	-0.74692	0.99915	0.000853648			5.75766	0.95181	6.00604	0.94066	7.51129	0.8908	-31.8732	0.99891	0.00155
	7.91885	0.97969	6.25837	0.98337	7.01133	0.97967	-0.81398	1.00054	0.000767981			5.06704	0.98378	4.6887	0.98405	6.13746	0.98243	-0.62359	0.9991	0.000831553			5.77924	0.95156	6.05835	0.94035	7.54306	0.89023	-31.7425	0.99891	0.00155
	7.91989	0.97958	6.26103	0.98328	7.01195	0.97956	-0.69355	1.00052	0.000751101			5.06977	0.9837	4.68919	0.98397	6.13976	0.98234	-0.50027	0.99904	0.000821932			5.78387	0.95131	6.11114	0.94004	7.562	0.88966	-31.6118	0.9989	0.00154
	7.94525	0.97947	6.26624	0.98319	7.03085	0.97945	-0.57311	1.0005	0.000734252			5.07667	0.98361	4.69212	0.98388	6.18293	0.98225	-0.37695	0.999	0.000854844			5.83098	0.95105	6.1584	0.93973	7.60129	0.88908	-31.4811	0.9989	0.00154
	7.94752	0.97937	6.26655	0.98311	7.03618	0.97935	-0.45267	1.00048	0.000717439			5.08935	0.98353	4.69972	0.9838	6.22015	0.98216	-0.25362	0.99897	0.000889652			5.83174	0.9508	6.1757	0.93941	7.60761	0.88851	-31.3504	0.9989	0.00154
	7.95289	0.97926	6.27552	0.98302	7.03943	0.97924	-0.33224	1.00046	0.000700664			5.09539	0.98345	4.70994	0.98372	6.22205	0.98207	-0.1303	0.99896	0.000898914			5.85764	0.95055	6.25582	0.9391	7.61204	0.88793	-31.2196	0.99889	0.00154
	7.95945	0.97915	6.28188	0.98293	7.06436	0.97913	-0.2118	1.00044	0.000683928			5.09821	0.98336	4.71523	0.98363	6.23254	0.98197	-0.00698	0.99894	0.000908183			5.8738	0.95029	6.25842	0.93879	7.61563	0.88736	-31.0889	0.99889	0.00154
	7.96005	0.97905	6.28333	0.98284	7.08325	0.97903	-0.09137	1.00042	0.000667236			5.09872	0.98328	4.73028	0.98355	6.26673	0.98188	0.11635	0.99892	0.000926119			5.88338	0.95004	6.2728	0.93848	7.64086	0.88678	-30.9582	0.99889	0.00154
	7.96305	0.97894	6.2852	0.98276	7.09405	0.97892	0.02907	1.0004	0.00065059			5.11548	0.98319	4.74073	0.98347	6.31697	0.98179	0.23967	0.99888	0.000982373			5.88916	0.94978	6.34553	0.93816	7.66362	0.88621	-30.8275	0.99888	0.00154
	7.96347	0.97883	6.29229	0.98267	7.09552	0.97881	0.1495	1.00038	0.000633994			5.12705	0.98311	4.78055	0.98338	6.32362	0.9817	0.36299	0.99881	0.00103			5.93079	0.94953	6.40988	0.93785	7.66762	0.88563	-30.6968	0.99888	0.00154
	7.9862	0.97873	6.29495	0.98258	7.09848	0.97871	0.26994	1.00036	0.000617453			5.14128	0.98302	4.78741	0.9833	6.33298	0.98161	0.48632	0.9987	0.00117			5.95276	0.94928	6.44533	0.93754	7.66844	0.88506	-30.5661	0.99888	0.00154
	7.9918	0.97862	6.29972	0.9825	7.10372	0.9786	0.39037	1.00034	0.00060097			5.17069	0.98294	4.79191	0.98322	6.34713	0.98151	0.60964	0.99865	0.00116			6.02614	0.94902	6.48461	0.93723	7.71714	0.88448	-30.4353	0.99887	0.00154
	7.99321	0.97852	6.302	0.98241	7.10723	0.97849	0.51081	1.00032	0.000584551			5.19694	0.98285	4.79519	0.98313	6.35379	0.98142	0.73297	0.99853	0.00127			6.10669	0.94877	6.53107	0.93691	7.76283	0.88391	-30.3046	0.99887	0.00154
	8.00662	0.97841	6.30265	0.98232	7.11786	0.97839	0.63124	1.0003	0.000568202			5.1977	0.98277	4.80061	0.98305	6.36464	0.98133	0.85629	0.99836	0.00146			6.14192	0.94852	6.54093	0.9366	7.78228	0.88333	-30.1739	0.99887	0.00153
	8.0408	0.9783	6.30516	0.98223	7.11807	0.97828	0.75168	1.00028	0.000551927			5.20746	0.98268	4.8114	0.98296	6.36691	0.98124	0.97961	0.99824	0.00145			6.19776	0.94826	6.60701	0.93629	7.86827	0.88276	-30.0432	0.99886	0.00153
	8.04584	0.9782	6.31249	0.98215	7.12024	0.97818	0.87212	1.00026	0.000535735			5.21784	0.9826	4.82459	0.98288	6.37857	0.98115	1.10294	0.99803	0.00166			6.21336	0.94801	6.7618	0.93598	7.89629	0.88218	-29.9125	0.99886	0.00153
	8.05383	0.97809	6.31819	0.98206	7.12376	0.97807	0.99255	1.00024	0.000519633			5.23699	0.98251	4.83026	0.9828	6.38062	0.98105	1.22626	0.9978	0.00179			6.26581	0.94776	6.7627	0.93567	7.91903	0.88161	-29.7818	0.99885	0.00153
	8.06355	0.97798	6.31983	0.98197	7.12741	0.97796	1.11299	1.00022	0.00050363			5.24316	0.98243	4.83111	0.98271	6.38231	0.98096	1.34958	0.99763	0.00192			6.26642	0.9475	6.76963	0.93535	7.9236	0.88103	-29.6511	0.99885	0.00153
	8.06862	0.97788	6.32204	0.98189	7.13126	0.97786	1.23342	1.0002	0.000487734			5.26096	0.98234	4.8319	0.98263	6.38573	0.98087	1.47291	0.99748	0.00197			6.26777	0.94725	6.7951	0.93504	7.94248	0.88046	-29.5204	0.99885	0.00153
	8.07129	0.97777	6.32467	0.9818	7.13766	0.97775	1.35386	1.00015	0.000520728			5.262	0.98226	4.84379	0.98255	6.39439	0.98078	1.59623	0.9973	0.00211			6.31696	0.94699	6.93969	0.93473	7.95451	0.87989	-29.3896	0.99884	0.00153
	8.07243	0.97766	6.33169	0.98171	7.14181	0.97764	1.47429	1.00012	0.00051184			5.2816	0.98217	4.85314	0.98246	6.41349	0.98069	1.71955	0.99707	0.0021			6.31821	0.94674	7.13153	0.93442	7.98894	0.87931	-29.2589	0.99884	0.00153
	8.07484	0.97756	6.33722	0.98163	7.16108	0.97754	1.59473	1.0001	0.000502953			5.29206	0.98209	4.87828	0.98238	6.43858	0.98059	1.84288	0.99669	0.00198			6.34211	0.94649	7.15631	0.9341	7.99156	0.87874	-29.1282	0.99884	0.00153
	8.09312	0.97745	6.34375	0.98154	7.1755	0.97743	1.71516	1.00007	0.000494067			5.29225	0.982	4.87902	0.9823	6.44075	0.9805	1.9662	0.99648	0.00193			6.36749	0.94623	7.25527	0.93379	7.9959	0.87816	-28.9975	0.99883	0.00153
	8.09518	0.97735	6.34387	0.98145	7.18801	0.97732	1.8356	1.00005	0.000485182			5.29296	0.98192	4.89333	0.98221	6.4431	0.98041	2.08952	0.99617	0.00185			6.39909	0.94598	7.26453	0.93348	8.00144	0.87759	-28.8668	0.99883	0.00152
	8.09648	0.97724	6.34623	0.98136	7.19501	0.97722	1.95603	1.00002	0.000476297			5.31734	0.98183	4.89651	0.98213	6.4835	0.98032	2.21285	0.996	0.00186			6.42312	0.94573	7.28856	0.93317	8.02516	0.87701	-28.7361	0.99883	0.00152
	8.09712	0.97713	6.3489	0.98128	7.19579	0.97711	2.07647	0.99999	0.000469829			5.31865	0.98175	4.9019	0.98205	6.49082	0.98023	2.33617	0.99561	0.00181			6.448	0.94547	7.30645	0.93285	8.06579	0.87644	-28.6053	0.99882	0.00152
	8.10439	0.97703	6.3493	0.98119	7.19959	0.977	2.1969	0.9999	0.000552641			5.31879	0.98166	4.90895	0.98196	6.49994	0.98013	2.45949	0.99541	0.0018			6.46369	0.94522	7.33573	0.93254	8.08897	0.87586	-28.4746	0.99882	0.00152
	8.12565	0.97692	6.35892	0.9811	7.20192	0.9769	2.31734	0.99987	0.000553057			5.32557	0.98158	4.97179	0.98188	6.51854	0.98004	2.58282	0.99515	0.00183			6.4681	0.94497	7.34115	0.93223	8.09066	0.87529	-28.3439	0.99882	0.00152
	8.13085	0.97681	6.38838	0.98102	7.20836	0.97679	2.43778	0.99984	0.000553541			5.3277	0.98149	4.97192	0.9818	6.51942	0.97995	2.70614	0.99474	0.00191			6.49097	0.94471	7.34191	0.93192	8.16762	0.87471	-28.2132	0.99881	0.00152
	8.14143	0.97671	6.39161	0.98093	7.22542	0.97668	2.55821	0.99976	0.000609346			5.33169	0.98141	4.9783	0.98171	6.55226	0.97986	2.82947	0.9944	0.00202			6.49103	0.94446	7.3471	0.93161	8.16777	0.87414	-28.0825	0.99881	0.00152
	8.14561	0.9766	6.40305	0.98084	7.22633	0.97658	2.67865	0.99967	0.000629472			5.333	0.98132	4.98961	0.98163	6.57464	0.97977	2.95279	0.99401	0.0019			6.54197	0.9442	7.42842	0.93129	8.21793	0.87356	-27.9518	0.99881	0.00152
	8.15076	0.97649	6.40405	0.98075	7.23364	0.97647	2.79908	0.99956	0.000700309			5.34744	0.98124	5.02243	0.98154	6.57537	0.97967	3.07611	0.99352	0.00166			6.57672	0.94395	7.46136	0.93098	8.2185	0.87299	-27.821	0.9988	0.00152
	8.15139	0.97639	6.40804	0.98067	7.25417	0.97637	2.91952	0.99944	0.000765797			5.36554	0.98115	5.03729	0.98146	6.59599	0.97958	3.19944	0.99313	0.00155			6.58063	0.9437	7.49651	0.93067	8.22918	0.87241	-27.6903	0.9988	0.00152
	8.1576	0.97628	6.41169	0.98058	7.27048	0.97626	3.03995	0.99931	0.000895548			5.37973	0.98107	5.06077	0.98138	6.61219	0.97949	3.32276	0.99268	0.00159			6.58491	0.94344	7.50282	0.93036	8.28697	0.87184	-27.5596	0.99879	0.00152
	8.16107	0.97618	6.41257	0.98049	7.27081	0.97615	3.16039	0.99922	0.000992454			5.3817	0.98098	5.06677	0.98129	6.6262	0.9794	3.44608	0.99231	0.00173			6.60297	0.94319	7.50517	0.93004	8.31114	0.87126	-27.4289	0.99879	0.00151
	8.1708	0.97607	6.41472	0.98041	7.27385	0.97605	3.28082	0.99915	0.00106			5.38489	0.9809	5.07527	0.98121	6.62954	0.97931	3.56941	0.99184	0.002			6.61496	0.94294	7.51721	0.92973	8.31881	0.87069	-27.2982	0.99879	0.00151
	8.1731	0.97596	6.4151	0.98032	7.27528	0.97594	3.40126	0.9991	0.0011			5.388	0.98081	5.12643	0.98113	6.66649	0.97921	3.69273	0.99141	0.00198			6.62113	0.94268	7.56529	0.92942	8.32317	0.87011	-27.1675	0.99878	0.00151
	8.18838	0.97586	6.41517	0.98023	7.28274	0.97583	3.52169	0.99901	0.00119			5.40041	0.98073	5.12905	0.98104	6.69971	0.97912	3.81605	0.99081	0.00182			6.62616	0.94243	7.60161	0.92911	8.32816	0.86954	-27.0368	0.99878	0.00151
	8.1892	0.97575	6.41566	0.98014	7.28684	0.97573	3.64213	0.99882	0.00119			5.42704	0.98064	5.1519	0.98096	6.69975	0.97903	3.93938	0.99027	0.00212			6.65455	0.94218	7.6448	0.92879	8.43105	0.86897	-26.9061	0.99878	0.00151
	8.18981	0.97564	6.4158	0.98006	7.28827	0.97562	3.76257	0.9987	0.00127			5.42846	0.98056	5.15375	0.98088	6.71942	0.97894	4.0627	0.98985	0.00225			6.66229	0.94192	7.67719	0.92848	8.43446	0.86839	-26.7753	0.99877	0.00151
	8.19473	0.97554	6.42063	0.97997	7.30123	0.97551	3.883	0.9986	0.00135			5.43055	0.98047	5.19743	0.98079	6.74384	0.97885	4.18602	0.98919	0.00247			6.69345	0.94167	7.68535	0.92817	8.48759	0.86782	-26.6446	0.99877	0.00151
	8.20027	0.97543	6.42161	0.97988	7.30566	0.97541	4.00344	0.9985	0.00141			5.43137	0.98039	5.20633	0.98071	6.74469	0.97875	4.30935	0.98859	0.00282			6.72402	0.94142	7.69096	0.92786	8.52589	0.86724	-26.5139	0.99877	0.00151
	8.20599	0.97532	6.43879	0.9798	7.31481	0.9753	4.12387	0.99835	0.00147			5.43296	0.9803	5.21772	0.98063	6.77577	0.97866	4.43267	0.98801	0.00278			6.72486	0.94116	7.71336	0.92755	8.53383	0.86667	-26.3832	0.99876	0.00151
	8.21312	0.97522	6.44497	0.97971	7.31817	0.97519	4.24431	0.99824	0.00152			5.43888	0.98022	5.26133	0.98054	6.78764	0.97857	4.556	0.9873	0.00309			6.742	0.94091	7.71694	0.92723	8.53649	0.86609	-26.2525	0.99876	0.00151
	8.22158	0.97511	6.44702	0.97962	7.34156	0.97509	4.36474	0.99811	0.00162			5.44387	0.98013	5.28101	0.98046	6.7884	0.97848	4.67932	0.98643	0.00308			6.7472	0.94065	7.74921	0.92692	8.54568	0.86552	-26.1218	0.99876	0.00151
	8.23862	0.97501	6.45475	0.97953	7.3419	0.97498	4.48518	0.99801	0.00169			5.50614	0.98005	5.30446	0.98038	6.7899	0.97839	4.80264	0.98566	0.00325			6.75047	0.9404	7.77922	0.92661	8.56994	0.86494	-25.991	0.99875	0.0015
	8.24273	0.9749	6.45901	0.97945	7.35249	0.97487	4.60561	0.99778	0.00176			5.51894	0.97996	5.30616	0.98029	6.79026	0.97829	4.92597	0.98498	0.00346			6.75385	0.94015	7.80797	0.9263	8.66854	0.86437	-25.8603	0.99875	0.0015
	8.24702	0.97479	6.45934	0.97936	7.36162	0.97477	4.72605	0.99753	0.00185			5.52614	0.97988	5.31464	0.98021	6.80406	0.9782	5.04929	0.98444	0.00333			6.77522	0.93989	7.82166	0.92598	8.72476	0.86379	-25.7296	0.99875	0.0015
	8.24799	0.97469	6.4736	0.97927	7.36268	0.97466	4.84648	0.99714	0.00199			5.52793	0.97979	5.32298	0.98013	6.8244	0.97811	5.17261	0.98366	0.00324			6.82047	0.93964	7.8298	0.92567	8.77139	0.86322	-25.5989	0.99874	0.0015
	8.25441	0.97458	6.48096	0.97919	7.36493	0.97456	4.96692	0.99662	0.00235			5.54003	0.97971	5.33181	0.98004	6.82666	0.97802	5.29594	0.98295	0.00319			6.82108	0.93939	7.83967	0.92536	8.79179	0.86264	-25.4682	0.99874	0.0015
	8.26387	0.97447	6.48637	0.9791	7.36875	0.97445	5.08736	0.99625	0.0026			5.5471	0.97962	5.34418	0.97996	6.82916	0.97793	5.41926	0.98207	0.00357			6.85897	0.93913	7.86505	0.92505	8.83444	0.86207	-25.3375	0.99874	0.0015
	8.26438	0.97437	6.49212	0.97901	7.377	0.97434	5.20779	0.99584	0.00279			5.56492	0.97954	5.35473	0.97987	6.82946	0.97784	5.54258	0.9811	0.00368			6.86753	0.93888	7.87878	0.92473	8.89174	0.86149	-25.2067	0.99873	0.0015
	8.27309	0.97426	6.49627	0.97893	7.38261	0.97424	5.32823	0.99511	0.00288			5.60212	0.97945	5.35848	0.97979	6.85548	0.97774	5.66591	0.98024	0.00405			6.88026	0.93863	7.92329	0.92442	8.91957	0.86092	-25.076	0.99873	0.0015
	8.27367	0.97415	6.50258	0.97884	7.39942	0.97413	5.44866	0.99449	0.00281			5.61777	0.97937	5.37722	0.97971	6.85895	0.97765	5.78923	0.97931	0.0044			6.89017	0.93837	7.94371	0.92411	8.95328	0.86034	-24.9453	0.99872	0.0015
	8.30128	0.97405	6.51107	0.97875	7.41132	0.97402	5.5691	0.99361	0.00303			5.64358	0.97929	5.39948	0.97962	6.88521	0.97756	5.91255	0.97826	0.0047			6.95179	0.93812	7.99502	0.9238	8.96839	0.85977	-24.8146	0.99872	0.0015
	8.30808	0.97394	6.51582	0.97866	7.42515	0.97392	5.68953	0.99293	0.00322			5.66141	0.9792	5.40253	0.97954	6.88774	0.97747	6.03588	0.97746	0.00496			6.96472	0.93786	8.02597	0.92349	8.98741	0.8592	-24.6839	0.99872	0.0015
	8.30877	0.97384	6.52212	0.97858	7.43575	0.97381	5.80997	0.99213	0.0036			5.66505	0.97912	5.41716	0.97946	6.8882	0.97738	6.1592	0.97664	0.00503			6.9842	0.93761	8.09511	0.92317	9.00303	0.85862	-24.5532	0.99871	0.00149
	8.31514	0.97373	6.52702	0.97849	7.43702	0.9737	5.9304	0.99116	0.00425			5.67656	0.97903	5.4224	0.97937	6.89387	0.97728	6.28252	0.97554	0.00565			7.01467	0.93736	8.09518	0.92286	9.02498	0.85805	-24.4225	0.99871	0.00149
	8.31704	0.97362	6.52848	0.9784	7.43947	0.9736	6.05084	0.99029	0.00486			5.68234	0.97895	5.42416	0.97929	6.89704	0.97719	6.40585	0.97443	0.00573			7.02449	0.9371	8.11957	0.92255	9.14419	0.85747	-24.2918	0.99871	0.00149
	8.32022	0.97352	6.53299	0.97832	7.44469	0.97349	6.17127	0.98917	0.00559			5.6907	0.97886	5.42858	0.97921	6.90001	0.9771	6.52917	0.97322	0.00608			7.05539	0.93685	8.12412	0.92224	9.15921	0.8569	-24.161	0.9987	0.00149
	8.33063	0.97341	6.53773	0.97823	7.45107	0.97338	6.29171	0.98813	0.00589			5.69388	0.97878	5.44164	0.97912	6.90693	0.97701	6.6525	0.97189	0.00665			7.05863	0.9366	8.12498	0.92192	9.16247	0.85632	-24.0303	0.9987	0.00149
	8.33678	0.9733	6.54283	0.97814	7.47618	0.97328	6.41215	0.98689	0.00672			5.69572	0.97869	5.45507	0.97904	6.92484	0.97692	6.77582	0.97082	0.00706			7.10638	0.93634	8.13435	0.92161	9.17822	0.85575	-23.8996	0.9987	0.00149
	8.34311	0.9732	6.54611	0.97805	7.48586	0.97317	6.53258	0.98535	0.00758			5.70028	0.97861	5.45615	0.97896	6.92921	0.97682	6.89914	0.96897	0.00726			7.11543	0.93609	8.13863	0.9213	9.23811	0.85517	-23.7689	0.99869	0.00149
	8.34673	0.97309	6.54702	0.97797	7.48667	0.97307	6.65302	0.98399	0.00862			5.70703	0.97852	5.48492	0.97887	6.96304	0.97673	7.02247	0.96765	0.0077			7.11664	0.93584	8.16885	0.92099	9.24079	0.8546	-23.6382	0.99869	0.00149
	8.35102	0.97298	6.56025	0.97788	7.49494	0.97296	6.77345	0.98258	0.00912			5.70879	0.97844	5.48518	0.97879	6.96613	0.97664	7.14579	0.96626	0.00802			7.12017	0.93558	8.17136	0.92067	9.2522	0.85402	-23.5075	0.99869	0.00149
	8.35248	0.97288	6.56535	0.97779	7.49638	0.97285	6.89389	0.98088	0.00994			5.71734	0.97835	5.48584	0.97871	6.97638	0.97655	7.26911	0.96492	0.00838			7.12645	0.93533	8.17557	0.92036	9.28617	0.85345	-23.3767	0.99868	0.00149
	8.35848	0.97277	6.56704	0.97771	7.49671	0.97275	7.01432	0.97956	0.01073			5.72776	0.97827	5.51678	0.97862	6.99365	0.97646	7.39244	0.96304	0.00877			7.14748	0.93507	8.17733	0.92005	9.28704	0.85287	-23.246	0.99868	0.00149
	8.36365	0.97267	6.568	0.97762	7.50903	0.97264	7.13476	0.97768	0.01165			5.73746	0.97818	5.52088	0.97854	7.01072	0.97636	7.51576	0.96142	0.00957			7.19462	0.93482	8.21045	0.91974	9.30591	0.8523	-23.1153	0.99868	0.00149
	8.37203	0.97256	6.57738	0.97753	7.51564	0.97253	7.25519	0.97575	0.01323			5.74063	0.9781	5.53054	0.97846	7.01078	0.97627	7.63908	0.95977	0.00955			7.20252	0.93457	8.22504	0.91943	9.31697	0.85172	-22.9846	0.99867	0.00149
	8.38064	0.97245	6.57741	0.97744	7.53412	0.97243	7.37563	0.97354	0.01463			5.74424	0.97801	5.5365	0.97837	7.06104	0.97618	7.76241	0.95822	0.00989			7.22953	0.93431	8.23168	0.91911	9.32716	0.85115	-22.8539	0.99865	0.00151
	8.38265	0.97235	6.57804	0.97736	7.53532	0.97232	7.49606	0.97138	0.01567			5.7492	0.97793	5.55008	0.97829	7.0665	0.97609	7.88573	0.95637	0.00984			7.25219	0.93406	8.25196	0.9188	9.32784	0.85057	-22.7232	0.99863	0.00153
	8.3936	0.97224	6.58594	0.97727	7.53894	0.97221	7.6165	0.96874	0.01703			5.75227	0.97784	5.56172	0.9782	7.07922	0.976	8.00905	0.9551	0.0105			7.25657	0.93381	8.28714	0.91849	9.40716	0.85	-22.5924	0.99862	0.00155
	8.39821	0.97213	6.59005	0.97718	7.5395	0.97211	7.73694	0.96651	0.01796			5.7662	0.97776	5.56488	0.97812	7.08154	0.9759	8.13238	0.95388	0.01102			7.27564	0.93355	8.41087	0.91818	9.40885	0.84943	-22.4617	0.9986	0.00157
	8.39951	0.97203	6.59272	0.9771	7.54029	0.972	7.85737	0.96395	0.01857			5.78568	0.97767	5.5677	0.97804	7.08763	0.97581	8.2557	0.95201	0.0118			7.31514	0.9333	8.4143	0.91786	9.40948	0.84885	-22.331	0.99859	0.00158
	8.40409	0.97192	6.59635	0.97701	7.5471	0.97189	7.97781	0.96096	0.01981			5.80595	0.97759	5.57321	0.97795	7.09157	0.97572	8.37902	0.95013	0.01132			7.3734	0.93305	8.44198	0.91755	9.42652	0.84828	-22.2003	0.99857	0.0016
	8.4121	0.97181	6.60033	0.97692	7.54765	0.97179	8.09824	0.95817	0.02119			5.80955	0.9775	5.57385	0.97787	7.09852	0.97563	8.50235	0.94791	0.01201			7.40465	0.93279	8.46763	0.91724	9.56316	0.8477	-22.0696	0.99856	0.00162
	8.41997	0.97171	6.61145	0.97684	7.54817	0.97168	8.21868	0.95496	0.0231			5.81086	0.97742	5.57702	0.97779	7.10993	0.97554	8.62567	0.94632	0.01248			7.41213	0.93254	8.48794	0.91693	9.65644	0.84713	-21.9389	0.99854	0.00164
	8.42083	0.9716	6.61232	0.97675	7.57048	0.97157	8.33911	0.95175	0.02521			5.81088	0.97733	5.59067	0.9777	7.12413	0.97544	8.749	0.94452	0.0129			7.42302	0.93229	8.59047	0.91661	9.67952	0.84655	-21.8082	0.99853	0.00166
	8.42457	0.9715	6.61553	0.97666	7.57143	0.97147	8.45955	0.94828	0.02656			5.84995	0.97725	5.59164	0.97762	7.14921	0.97535	8.87232	0.94237	0.01336			7.46438	0.93203	8.62131	0.9163	9.69021	0.84598	-21.6774	0.99851	0.00168
	8.42612	0.97139	6.61612	0.97657	7.58355	0.97136	8.57998	0.94449	0.028			5.85977	0.97716	5.59229	0.97754	7.15169	0.97526	8.99564	0.94038	0.01396			7.47631	0.93178	8.62188	0.91599	9.69209	0.8454	-21.5467	0.9985	0.00169
	8.43397	0.97128	6.62811	0.97649	7.58811	0.97126	8.70042	0.94033	0.03			5.86223	0.97708	5.60223	0.97745	7.16307	0.97517	9.11897	0.93866	0.01366			7.47765	0.93152	8.62664	0.91568	9.72809	0.84483	-21.416	0.99848	0.00171
	8.44363	0.97118	6.62966	0.9764	7.58955	0.97115	8.82085	0.93633	0.03145			5.89245	0.97699	5.60628	0.97737	7.18742	0.97508	9.24229	0.93653	0.01422			7.52789	0.93127	8.62866	0.91537	9.72826	0.84425	-21.2853	0.99846	0.00173
	8.44927	0.97107	6.63444	0.97631	7.59417	0.97104	8.94129	0.93189	0.03284			5.89417	0.97691	5.60796	0.97729	7.20693	0.97498	9.36561	0.93421	0.01463			7.53426	0.93102	8.69485	0.91505	9.74566	0.84368	-21.1546	0.99845	0.00175
	8.44929	0.97096	6.63579	0.97623	7.60785	0.97094	9.06173	0.92708	0.03531			5.9011	0.97682	5.62837	0.9772	7.21462	0.97489	9.48894	0.93197	0.01494			7.57048	0.93076	8.77324	0.91474	9.74594	0.8431	-21.0239	0.99844	0.00176
	8.45094	0.97086	6.63884	0.97614	7.60913	0.97083	9.18216	0.92211	0.03762			5.90918	0.97674	5.62857	0.97712	7.23902	0.9748	9.61226	0.92952	0.01528			7.59877	0.93051	8.79562	0.91443	9.76043	0.84253	-20.8931	0.99844	0.00176
	8.45834	0.97075	6.63891	0.97605	7.60998	0.97072	9.3026	0.91702	0.03956			5.91059	0.97665	5.6328	0.97704	7.23926	0.97471	9.73558	0.9269	0.01584			7.63669	0.93026	8.79695	0.91412	9.78599	0.84195	-20.7624	0.99843	0.00176
	8.46371	0.97064	6.64282	0.97596	7.61244	0.97062	9.42303	0.91163	0.0419			5.92018	0.97657	5.64097	0.97695	7.25694	0.97462	9.85891	0.92431	0.0156			7.64255	0.93	8.80733	0.9138	9.81452	0.84138	-20.6317	0.99842	0.00177
	8.46753	0.97054	6.64566	0.97588	7.61571	0.97051	9.54347	0.90642	0.04383			5.92334	0.97648	5.66676	0.97687	7.2626	0.97452	9.98223	0.92165	0.01598			7.67298	0.92975	8.81199	0.91349	9.82646	0.8408	-20.501	0.99842	0.00177
	8.47281	0.97043	6.6474	0.97579	7.64374	0.9704	9.6639	0.90025	0.0457			5.94068	0.9764	5.6786	0.97678	7.27228	0.97443	10.1055	0.91945	0.01654			7.71685	0.9295	8.82041	0.91318	9.8434	0.84023	-20.3703	0.99841	0.00177
	8.47388	0.97033	6.65324	0.9757	7.64883	0.9703	9.78434	0.89365	0.04789			5.9652	0.97631	5.68455	0.9767	7.27422	0.97434	10.2289	0.9167	0.01671			7.72228	0.92924	8.84754	0.91287	9.85091	0.83966	-20.2396	0.99841	0.00178
	8.47984	0.97022	6.65549	0.97562	7.65429	0.97019	9.90477	0.88711	0.04991			5.99323	0.97623	5.69204	0.97662	7.28518	0.97425	10.3522	0.91401	0.01631			7.73719	0.92899	8.87355	0.91255	9.94455	0.83908	-20.1089	0.9984	0.00178
	8.4802	0.97011	6.65582	0.97553	7.65828	0.97008	10.0252	0.87996	0.05132			6.01244	0.97614	5.70139	0.97653	7.28977	0.97416	10.4755	0.91111	0.01659			7.75237	0.92873	8.88014	0.91224	9.9702	0.83851	-19.9781	0.99839	0.00178
	8.48441	0.97001	6.67965	0.97544	7.66195	0.96998	10.1456	0.87339	0.05297			6.01594	0.97606	5.72808	0.97645	7.29972	0.97406	10.5989	0.90845	0.0167			7.77735	0.92848	8.88985	0.91193	9.98876	0.83793	-19.8474	0.99839	0.00179
	8.49795	0.9699	6.68472	0.97535	7.66679	0.96987	10.2661	0.86669	0.0543			6.02626	0.97597	5.73163	0.97637	7.30955	0.97397	10.7222	0.90537	0.0176			7.80531	0.92823	8.92959	0.91162	10.0107	0.83736	-19.7167	0.99838	0.00179
	8.50075	0.96979	6.68678	0.97527	7.67528	0.96976	10.3865	0.85908	0.05643			6.04437	0.97589	5.74757	0.97628	7.31242	0.97388	10.8455	0.90234	0.01675			7.81293	0.92797	8.93555	0.91131	10.0327	0.83678	-19.586	0.99837	0.00179
	8.50797	0.96969	6.68874	0.97518	7.68554	0.96966	10.5069	0.85176	0.05733			6.05625	0.9758	5.75156	0.9762	7.31903	0.97379	10.9688	0.89953	0.01715			7.81793	0.92772	8.93832	0.91099	10.07	0.83621	-19.4553	0.99837	0.0018
	8.52084	0.96958	6.69143	0.97509	7.68665	0.96955	10.6274	0.84382	0.05853			6.06678	0.97572	5.75426	0.97612	7.3219	0.9737	11.0921	0.89622	0.01779			7.82125	0.92747	8.93992	0.91068	10.0798	0.83563	-19.3246	0.99836	0.0018
	8.52136	0.96947	6.70283	0.97501	7.69212	0.96945	10.7478	0.83624	0.06034			6.07575	0.97563	5.76536	0.97603	7.32201	0.9736	11.2155	0.89337	0.01799			7.83831	0.92721	8.94058	0.91037	10.093	0.83506	-19.1939	0.99836	0.00181
	8.52234	0.96937	6.70787	0.97492	7.69497	0.96934	10.8683	0.82782	0.06192			6.08795	0.97555	5.79442	0.97595	7.3232	0.97351	11.3388	0.89021	0.01843			7.84736	0.92696	8.95702	0.91006	10.2177	0.83448	-19.0631	0.99835	0.00181
	8.52445	0.96926	6.71036	0.97483	7.69548	0.96923	10.9887	0.81893	0.0639			6.10356	0.97546	5.79847	0.97587	7.34421	0.97342	11.4621	0.8874	0.0184			7.86176	0.92671	8.98292	0.90974	10.2492	0.83391	-18.9324	0.99834	0.00181
	8.53656	0.96916	6.71402	0.97475	7.708	0.96913	11.1091	0.81044	0.06619			6.12001	0.97538	5.80759	0.97578	7.34756	0.97333	11.5854	0.88411	0.01838			7.86639	0.92645	8.98547	0.90943	10.3648	0.83333	-18.8017	0.99834	0.00182
	8.53783	0.96905	6.71467	0.97466	7.71083	0.96902	11.2296	0.80098	0.06813			6.12376	0.9753	5.81009	0.9757	7.35268	0.97324	11.7088	0.88054	0.01843			7.87575	0.9262	9.01255	0.90912	10.3859	0.83276	-18.671	0.99833	0.00182
	8.53939	0.96894	6.71677	0.97457	7.7126	0.96891	11.35	0.7912	0.07033			6.13087	0.97521	5.8124	0.97562	7.36387	0.97314	11.8321	0.8771	0.01821			7.87767	0.92594	9.05587	0.90881	10.4034	0.83218	-18.5403	0.99833	0.00182
	8.54122	0.96884	6.71829	0.97448	7.72614	0.96881	11.4704	0.78156	0.07177			6.13811	0.97513	5.81963	0.97553	7.37545	0.97305	11.9554	0.87332	0.01846			7.90836	0.92569	9.08163	0.90849	10.4114	0.83161	-18.4096	0.99832	0.00183
	8.54759	0.96873	6.7427	0.9744	7.73209	0.9687	11.5909	0.77209	0.07407			6.14324	0.97504	5.84218	0.97545	7.39871	0.97296	12.0787	0.86985	0.01883			7.95126	0.92544	9.09329	0.90818	10.4365	0.83103	-18.2788	0.99831	0.00183
	8.55159	0.96862	6.74289	0.97431	7.73683	0.96859	11.7113	0.76171	0.07631			6.16517	0.97496	5.84758	0.97537	7.42011	0.97287	12.202	0.86573	0.01917			7.97216	0.92518	9.11569	0.90787	10.4477	0.83046	-18.1481	0.99831	0.00184
	8.55688	0.96852	6.74643	0.97422	7.74498	0.96849	11.8317	0.75202	0.07851			6.16572	0.97487	5.84853	0.97528	7.43198	0.97278	12.3254	0.86213	0.01956			7.97563	0.92493	9.12143	0.90756	10.4605	0.82989	-18.0174	0.9983	0.00184
	8.56097	0.96841	6.75292	0.97414	7.74689	0.96838	11.9522	0.7426	0.0805			6.17212	0.97479	5.8506	0.9752	7.43805	0.97268	12.4487	0.85866	0.01887			8.04347	0.92468	9.13653	0.90725	10.4888	0.82931	-17.8867	0.9983	0.00184
	8.56255	0.9683	6.75836	0.97405	7.74735	0.96827	12.0726	0.73213	0.08276			6.17591	0.9747	5.85774	0.97511	7.44729	0.97259	12.572	0.85529	0.01886			8.04376	0.92442	9.14432	0.90693	10.491	0.82874	-17.756	0.99829	0.00185
	8.56635	0.9682	6.76433	0.97396	7.74831	0.96817	12.193	0.72204	0.08483			6.18027	0.97462	5.86573	0.97503	7.45024	0.9725	12.6953	0.85161	0.01884			8.05137	0.92417	9.18477	0.90662	10.5013	0.82816	-17.6253	0.99828	0.00185
	8.56858	0.96809	6.77325	0.97387	7.75906	0.96806	12.3135	0.71122	0.08634			6.20403	0.97453	5.87942	0.97495	7.47188	0.97241	12.8187	0.84736	0.01869			8.08046	0.92392	9.21452	0.90631	10.5379	0.82759	-17.4946	0.99828	0.00185
	8.57218	0.96799	6.77333	0.97379	7.76324	0.96795	12.4339	0.70014	0.08796			6.20632	0.97445	5.8839	0.97486	7.48816	0.97232	12.942	0.84431	0.01841			8.10003	0.92366	9.23482	0.906	10.5421	0.82701	-17.3638	0.99827	0.00186
	8.57504	0.96788	6.78236	0.9737	7.7639	0.96785	12.5543	0.68887	0.09132			6.22671	0.97436	5.88989	0.97478	7.50827	0.97222	13.0653	0.84007	0.01854			8.10469	0.92341	9.25877	0.90568	10.5503	0.82644	-17.2331	0.99826	0.00186
	8.58133	0.96777	6.78279	0.97361	7.76928	0.96774	12.6748	0.67871	0.09144			6.22824	0.97428	5.90376	0.9747	7.52686	0.97213	13.1886	0.83623	0.01868			8.11298	0.92315	9.2736	0.90537	10.552	0.82586	-17.1024	0.99826	0.00187
	8.5842	0.96767	6.78377	0.97353	7.77166	0.96764	12.7952	0.66842	0.09311			6.23552	0.97419	5.9074	0.97461	7.52759	0.97204	13.312	0.83258	0.01871			8.14151	0.9229	9.30045	0.90506	10.6098	0.82529	-16.9717	0.99825	0.00187
	8.58432	0.96756	6.78582	0.97344	7.78025	0.96753	12.9157	0.65756	0.09533			6.25306	0.97411	5.92094	0.97453	7.54444	0.97195	13.4353	0.82828	0.01962			8.15123	0.92265	9.31627	0.90475	10.6164	0.82471	-16.841	0.99825	0.00187
	8.58583	0.96745	6.79443	0.97335	7.78836	0.96742	13.0361	0.64718	0.09634			6.26583	0.97402	5.93321	0.97445	7.5647	0.97186	13.5586	0.82398	0.02031			8.19776	0.92239	9.32003	0.90443	10.6267	0.82414	-16.7103	0.99824	0.00188
	8.58739	0.96735	6.79586	0.97326	7.80149	0.96732	13.1565	0.63652	0.09771			6.27198	0.97394	5.93338	0.97436	7.58107	0.97176	13.6819	0.81946	0.02117			8.21165	0.92214	9.32604	0.90412	10.6392	0.82356	-16.5796	0.99823	0.00188
	8.59119	0.96724	6.80009	0.97318	7.80392	0.96721	13.277	0.62456	0.09952			6.27838	0.97385	5.93935	0.97428	7.58604	0.97167	13.8053	0.81529	0.0217			8.24853	0.92189	9.3288	0.90381	10.6439	0.82299	-16.4488	0.99823	0.00188
	8.59264	0.96713	6.80158	0.97309	7.81523	0.9671	13.3974	0.61186	0.09956			6.28814	0.97377	5.95263	0.9742	7.5939	0.97158	13.9286	0.81113	0.02112			8.2656	0.92163	9.35047	0.9035	10.6506	0.82241	-16.3181	0.99822	0.00189
	8.59354	0.96703	6.80973	0.973	7.82553	0.967	13.5178	0.60028	0.09974			6.29483	0.97368	5.9615	0.97411	7.59503	0.97149	14.0519	0.80694	0.02174			8.29588	0.92138	9.37019	0.90319	10.6613	0.82184	-16.1874	0.99821	0.00189
	8.59408	0.96692	6.82963	0.97292	7.82598	0.96689	13.6383	0.59081	0.10134			6.29534	0.9736	5.98083	0.97403	7.59577	0.9714	14.1752	0.80278	0.02205			8.31479	0.92113	9.37577	0.90287	10.689	0.82126	-16.0567	0.99821	0.00189
	8.59694	0.96682	6.83072	0.97283	7.82807	0.96678	13.7587	0.58012	0.10285			6.3193	0.97351	5.98293	0.97395	7.59912	0.97131	14.2986	0.79858	0.02232			8.33614	0.92087	9.38902	0.90256	10.7323	0.82069	-15.926	0.9982	0.0019
	8.59738	0.96671	6.83489	0.97274	7.86084	0.96668	13.8791	0.56859	0.10344			6.32035	0.97343	5.98567	0.97386	7.60054	0.97121	14.4219	0.79449	0.02233			8.34133	0.92062	9.39171	0.90225	10.7401	0.82011	-15.7953	0.99819	0.0019
	8.60508	0.9666	6.84218	0.97266	7.87086	0.96657	13.9996	0.55712	0.10427			6.32212	0.97334	5.98953	0.97378	7.60061	0.97112	14.5452	0.79026	0.02257			8.44801	0.92037	9.4606	0.90194	10.7922	0.81954	-15.6646	0.99819	0.0019
	8.60747	0.9665	6.84407	0.97257	7.87161	0.96646	14.12	0.54583	0.10537			6.32354	0.97326	5.99948	0.9737	7.60538	0.97103	14.6685	0.78628	0.02248			8.49366	0.92011	9.48902	0.90162	10.8459	0.81897	-15.5338	0.99818	0.00191
	8.60835	0.96639	6.8518	0.97248	7.87875	0.96636	14.2404	0.53368	0.10618			6.3476	0.97317	6.00593	0.97361	7.60892	0.97094	14.7919	0.78225	0.02277			8.49708	0.91986	9.49404	0.90131	10.8472	0.81839	-15.4031	0.99817	0.00191
	8.62269	0.96628	6.8528	0.97239	7.88162	0.96625	14.3609	0.52297	0.10655			6.40531	0.97309	6.01329	0.97353	7.61017	0.97085	14.9152	0.77787	0.02379			8.50853	0.9196	9.5231	0.901	10.8945	0.81782	-15.2724	0.99817	0.00192
	8.62347	0.96618	6.85333	0.97231	7.88237	0.96615	14.4813	0.51058	0.10805			6.41142	0.973	6.03935	0.97344	7.61145	0.97075	15.0385	0.77353	0.02476			8.51422	0.91935	9.52539	0.90069	10.9393	0.81724	-15.1417	0.99816	0.00192
	8.63115	0.96607	6.85354	0.97222	7.88761	0.96604	14.6018	0.49964	0.10826			6.42025	0.97292	6.04136	0.97336	7.63017	0.97066	15.1618	0.76901	0.02514			8.51606	0.9191	9.53736	0.90037	10.9661	0.81667	-15.011	0.99815	0.00192
	8.63205	0.96596	6.8553	0.97213	7.89376	0.96593	14.7222	0.48809	0.10974			6.42655	0.97283	6.04876	0.97328	7.65961	0.97057	15.2851	0.7647	0.02618			8.52362	0.91884	9.5571	0.90006	10.9848	0.81609	-14.8803	0.99815	0.00193
	8.6432	0.96586	6.85992	0.97205	7.89997	0.96583	14.8426	0.47663	0.11055			6.42826	0.97275	6.05603	0.97319	7.67131	0.97048	15.4085	0.76045	0.02656			8.62627	0.91859	9.57622	0.89975	10.9876	0.81552	-14.7495	0.99814	0.00193
	8.6449	0.96575	6.86171	0.97196	7.90418	0.96572	14.9631	0.46463	0.11211			6.44013	0.97266	6.07192	0.97311	7.67691	0.97039	15.5318	0.75604	0.02693			8.643	0.91834	9.58682	0.89944	11.0458	0.81494	-14.6188	0.99813	0.00193
	8.6469	0.96565	6.86503	0.97187	7.90731	0.96561	15.0835	0.45377	0.11259			6.46429	0.97258	6.08753	0.97303	7.6836	0.97029	15.6551	0.75117	0.02823			8.71295	0.91808	9.61555	0.89913	11.0471	0.81437	-14.4881	0.99812	0.00194
	8.65398	0.96554	6.86579	0.97178	7.90859	0.96551	15.2039	0.44216	0.1124			6.48492	0.97249	6.13203	0.97294	7.68716	0.9702	15.7784	0.74642	0.02953			8.77727	0.91783	9.62984	0.89881	11.0562	0.81379	-14.3574	0.99811	0.00195
	8.65633	0.96543	6.87004	0.9717	7.90989	0.9654	15.3244	0.43031	0.11365			6.48499	0.97241	6.13369	0.97286	7.71007	0.97011	15.9018	0.74172	0.03063			8.7942	0.91758	9.63307	0.8985	11.0688	0.81322	-14.2267	0.9981	0.00196
	8.6596	0.96533	6.87681	0.97161	7.92576	0.96529	15.4448	0.42034	0.11391			6.48503	0.97232	6.13782	0.97278	7.71386	0.97002	16.0251	0.73705	0.03209			8.8218	0.91732	9.65075	0.89819	11.0745	0.81264	-14.096	0.99809	0.00198
	8.66251	0.96522	6.88116	0.97152	7.92953	0.96519	15.5652	0.41028	0.1138			6.50089	0.97224	6.15586	0.97269	7.72101	0.96993	16.1484	0.73306	0.03252			8.85965	0.91707	9.65097	0.89788	11.1489	0.81207	-13.9653	0.99808	0.00199
	8.66636	0.96511	6.89037	0.97144	7.93952	0.96508	15.6857	0.40068	0.11398			6.51567	0.97215	6.16273	0.97261	7.7292	0.96983	16.2717	0.72918	0.03346			8.89461	0.91681	9.72873	0.89756	11.163	0.81149	-13.8345	0.99807	0.002
	8.66924	0.96501	6.89295	0.97135	7.94472	0.96497	15.8061	0.39125	0.11295			6.51749	0.97207	6.17128	0.97253	7.73638	0.96974	16.3951	0.72505	0.03343			8.90187	0.91656	9.7296	0.89725	11.1658	0.81092	-13.7038	0.99805	0.00201
	8.67472	0.9649	6.89309	0.97126	7.94968	0.96487	15.9266	0.38061	0.11222			6.5186	0.97198	6.17242	0.97244	7.74813	0.96965	16.5184	0.72049	0.03445			8.90951	0.91631	9.75284	0.89694	11.1728	0.81034	-13.5731	0.99804	0.00203
	8.67757	0.96479	6.89709	0.97117	7.96948	0.96476	16.047	0.37052	0.11251			6.51919	0.9719	6.17445	0.97236	7.76068	0.96956	16.6417	0.7165	0.03571			8.92405	0.91605	9.76616	0.89663	11.2124	0.80977	-13.4424	0.99803	0.00204
	8.67849	0.96469	6.89763	0.97109	7.97028	0.96465	16.1674	0.36102	0.11175			6.52266	0.97181	6.17546	0.97228	7.76556	0.96947	16.765	0.71191	0.03675			8.9247	0.9158	9.839	0.89631	11.2239	0.8092	-13.3117	0.99802	0.00205
	8.68274	0.96458	6.90383	0.971	7.97324	0.96455	16.2878	0.35101	0.11114			6.52668	0.97173	6.18471	0.97219	7.77877	0.96937	16.8883	0.7072	0.03785			8.9324	0.91555	9.84153	0.896	11.2279	0.80862	-13.181	0.99801	0.00206
	8.68612	0.96448	6.90656	0.97091	7.98329	0.96444	16.4083	0.3419	0.11099			6.53073	0.97164	6.18525	0.97211	7.78226	0.96928	17.0117	0.70259	0.03867			8.93523	0.91529	9.86194	0.89569	11.2356	0.80805	-13.0503	0.99799	0.00207
	8.69328	0.96437	6.9132	0.97083	7.98746	0.96434	16.5287	0.33331	0.11003			6.53717	0.97156	6.18868	0.97203	7.78462	0.96919	17.135	0.69777	0.03951			8.95184	0.91504	9.87182	0.89538	11.2553	0.80747	-12.9195	0.99798	0.00209
	8.70422	0.96426	6.91562	0.97074	7.98942	0.96423	16.6492	0.32432	0.1099			6.54041	0.97147	6.19415	0.97194	7.79775	0.9691	17.2583	0.69323	0.04064			8.95328	0.91479	9.88146	0.89507	11.2827	0.8069	-12.7888	0.99797	0.0021
	8.70428	0.96416	6.9179	0.97065	7.99307	0.96412	16.7696	0.3161	0.10981			6.5475	0.97139	6.19447	0.97186	7.79894	0.96901	17.3816	0.68918	0.04143			8.95446	0.91453	9.88891	0.89475	11.297	0.80632	-12.6581	0.99796	0.00211
	8.7107	0.96405	6.91882	0.97057	8.00001	0.96402	16.89	0.30636	0.10959			6.55669	0.9713	6.19565	0.97177	7.79964	0.96891	17.505	0.68451	0.04254			8.96147	0.91428	9.89169	0.89444	11.3143	0.80575	-12.5274	0.99795	0.00212
	8.7147	0.96394	6.92594	0.97048	8.00015	0.96391	17.0105	0.29746	0.10902			6.57208	0.97122	6.19744	0.97169	7.80147	0.96882	17.6283	0.67934	0.04315			8.9709	0.91402	9.92156	0.89413	11.3261	0.80517	-12.3967	0.99794	0.00214
	8.71487	0.96384	6.93324	0.97039	8.00695	0.9638	17.1309	0.28979	0.10838			6.59462	0.97114	6.21575	0.97161	7.80169	0.96873	17.7516	0.67445	0.04411			8.97997	0.91377	9.93845	0.89382	11.3345	0.8046	-12.266	0.99792	0.00215
	8.7176	0.96373	6.9333	0.9703	8.00944	0.9637	17.2513	0.28209	0.10772			6.59911	0.97105	6.21778	0.97152	7.8091	0.96864	17.8749	0.66996	0.04472			9.01491	0.91352	9.94459	0.8935	11.3406	0.80402	-12.1352	0.99791	0.00216
	8.7195	0.96362	6.93568	0.97022	8.01296	0.96359	17.3718	0.2752	0.10827			6.59927	0.97097	6.22793	0.97144	7.81024	0.96855	17.9983	0.66597	0.04514			9.01672	0.91326	9.94945	0.89319	11.3852	0.80345	-12.0045	0.9979	0.00217
	8.72074	0.96352	6.93742	0.97013	8.01606	0.96348	17.4922	0.26729	0.10885			6.60723	0.97088	6.23984	0.97136	7.8104	0.96845	18.1216	0.66163	0.04625			9.03637	0.91301	9.98244	0.89288	11.3934	0.80287	-11.8738	0.99789	0.00218
	8.72219	0.96341	6.94109	0.97004	8.02393	0.96338	17.6126	0.26088	0.1075			6.62349	0.9708	6.24337	0.97127	7.81278	0.96836	18.2449	0.65722	0.04698			9.04145	0.91276	10.0189	0.89257	11.3947	0.8023	-11.7431	0.99788	0.0022
	8.72419	0.96331	6.94448	0.96996	8.02614	0.96327	17.7331	0.2529	0.10701			6.62387	0.97071	6.25987	0.97119	7.8329	0.96827	18.3682	0.65302	0.04722			9.04649	0.9125	10.0359	0.89225	11.3953	0.80172	-11.6124	0.99786	0.00222
	8.7272	0.9632	6.94621	0.96987	8.02872	0.96316	17.8535	0.24671	0.10692			6.62422	0.97063	6.26702	0.97111	7.84315	0.96818	18.4916	0.64907	0.04808			9.05459	0.91225	10.0439	0.89194	11.3965	0.80115	-11.4817	0.99784	0.00224
	8.7395	0.96309	6.96104	0.96978	8.0328	0.96306	17.9739	0.23981	0.10471			6.62423	0.97054	6.27543	0.97102	7.84995	0.96809	18.6149	0.64492	0.04947			9.06427	0.912	10.0514	0.89163	11.4079	0.80057	-11.3509	0.99783	0.00226
	8.75299	0.96299	6.96764	0.96969	8.03831	0.96295	18.0944	0.23183	0.10269			6.62521	0.97046	6.284	0.97094	7.85725	0.96799	18.7382	0.64018	0.05027			9.06947	0.91174	10.0603	0.89132	11.4617	0.8	-11.2202	0.99781	0.00228
	8.76109	0.96288	6.97102	0.96961	8.04672	0.96284	18.2148	0.22499	0.10133			6.62593	0.97037	6.28447	0.97086	7.86119	0.9679	18.8615	0.63577	0.05041			9.0818	0.91149	10.0607	0.89101	11.4689	0.79943	-11.0895	0.99779	0.00231
	8.7671	0.96277	6.97364	0.96952	8.05042	0.96274	18.3352	0.21967	0.10089			6.63587	0.97029	6.30076	0.97077	7.86293	0.96781	18.9849	0.63118	0.05134			9.11002	0.91124	10.0931	0.89069	11.479	0.79885	-10.9588	0.99777	0.00233
	8.7704	0.96267	6.99453	0.96943	8.06388	0.96263	18.4557	0.21401	0.09996			6.64183	0.9702	6.30583	0.97069	7.87196	0.96772	19.1082	0.62649	0.05198			9.11497	0.91098	10.098	0.89038	11.5074	0.79828	-10.8281	0.99776	0.00235
	8.77418	0.96256	6.99706	0.96935	8.07646	0.96253	18.5761	0.20799	0.09879			6.65184	0.97012	6.3135	0.97061	7.89123	0.96763	19.2315	0.62212	0.05234			9.12609	0.91073	10.1855	0.89007	11.5427	0.7977	-10.6974	0.99774	0.00237
	8.77685	0.96245	7.00276	0.96926	8.08612	0.96242	18.6966	0.20185	0.09776			6.65779	0.97003	6.31433	0.97052	7.92897	0.96753	19.3548	0.61792	0.05299			9.15503	0.91047	10.1974	0.88976	11.5472	0.79713	-10.5667	0.99772	0.00239
	8.7794	0.96235	7.00584	0.96917	8.08782	0.96231	18.817	0.19698	0.09626			6.68151	0.96995	6.32601	0.97044	7.95779	0.96744	19.4781	0.61368	0.05348			9.16826	0.91022	10.2001	0.88944	11.5678	0.79655	-10.436	0.9977	0.00242
	8.78291	0.96224	7.00733	0.96908	8.09115	0.96221	18.9374	0.19123	0.09593			6.6858	0.96986	6.33119	0.97035	7.95997	0.96735	19.6015	0.60953	0.05384			9.20931	0.90997	10.2101	0.88913	11.5908	0.79598	-10.3052	0.99769	0.00244
	8.7874	0.96214	7.00796	0.969	8.09863	0.9621	19.0579	0.1861	0.09444			6.68685	0.96978	6.33374	0.97027	7.99599	0.96726	19.7248	0.60572	0.05422			9.21603	0.90971	10.2224	0.88882	11.6118	0.7954	-10.1745	0.99767	0.00246
	8.79166	0.96203	7.01046	0.96891	8.11056	0.96199	19.1783	0.18142	0.0932			6.68861	0.96969	6.34152	0.97019	8.01133	0.96717	19.8481	0.60172	0.05483			9.21974	0.90946	10.2551	0.88851	11.636	0.79483	-10.0438	0.99765	0.00248
	8.79256	0.96192	7.01535	0.96882	8.11817	0.96189	19.2987	0.17666	0.09223			6.69264	0.96961	6.36964	0.9701	8.03816	0.96707	19.9714	0.59756	0.05515			9.22362	0.90921	10.2768	0.88819	11.6763	0.79425	-9.91309	0.99738	0.00293
	8.79356	0.96182	7.01813	0.96874	8.12266	0.96178	19.4192	0.17234	0.09078			6.69723	0.96952	6.37444	0.97002	8.04606	0.96698	20.0948	0.59351	0.05495			9.2325	0.90895	10.2821	0.88788	11.6776	0.79368	-9.78237	0.99725	0.00315
	8.79931	0.96171	7.02137	0.96865	8.12783	0.96167	19.5396	0.1669	0.08952			6.69735	0.96944	6.38456	0.96994	8.05364	0.96689	20.2181	0.58923	0.05589			9.25962	0.9087	10.3135	0.88757	11.6826	0.7931	-9.65166	0.99721	0.00321
	8.80609	0.9616	7.02205	0.96856	8.13169	0.96157	19.66	0.16357	0.08934			6.72041	0.96935	6.385	0.96985	8.0922	0.9668	20.3414	0.58522	0.05617			9.29385	0.90845	10.3186	0.88726	11.6834	0.79253	-9.52094	0.99717	0.00326
	8.81509	0.9615	7.02407	0.96848	8.13234	0.96146	19.7805	0.15939	0.08683			6.72875	0.96927	6.38757	0.96977	8.09789	0.96671	20.4647	0.58133	0.05637			9.31377	0.90819	10.3458	0.88695	11.692	0.79195	-9.39023	0.99714	0.00332
	8.81609	0.96139	7.03277	0.96839	8.14195	0.96135	19.9009	0.15593	0.08591			6.73803	0.96918	6.38862	0.96969	8.11652	0.96661	20.5881	0.57754	0.05689			9.31926	0.90794	10.3779	0.88663	11.7055	0.79138	-9.25951	0.9971	0.00338
	8.81772	0.96128	7.03312	0.9683	8.1428	0.96125	20.0214	0.15193	0.08423			6.75127	0.9691	6.39521	0.9696	8.13214	0.96652	20.7114	0.57382	0.05687			9.32042	0.90768	10.3944	0.88632	11.7534	0.7908	-9.1288	0.99706	0.00344
	8.82077	0.96118	7.03556	0.96821	8.14485	0.96114	20.1418	0.14886	0.08339			6.75325	0.96901	6.40118	0.96952	8.14281	0.96643	20.8347	0.57018	0.05684			9.32213	0.90743	10.3994	0.88601	11.7738	0.79023	-8.99808	0.99702	0.00351
	8.82919	0.96107	7.04223	0.96813	8.15332	0.96103	20.2622	0.14523	0.08266			6.76721	0.96893	6.41736	0.96944	8.14452	0.96634	20.958	0.56721	0.05703			9.34569	0.90718	10.4768	0.8857	11.782	0.78966	-8.86737	0.99697	0.00358
	8.83043	0.96097	7.04677	0.96804	8.1654	0.96093	20.3827	0.14151	0.08204			6.77533	0.96884	6.42038	0.96935	8.1679	0.96625	21.0814	0.56279	0.0574			9.352	0.90692	10.5017	0.88538	11.7907	0.78908	-8.73665	0.99692	0.00366
	8.83083	0.96086	7.04888	0.96795	8.17074	0.96082	20.5031	0.13835	0.08008			6.77931	0.96876	6.42195	0.96927	8.17086	0.96615	21.2047	0.55964	0.05789			9.35724	0.90667	10.5039	0.88507	11.7993	0.78851	-8.60594	0.99687	0.00374
	8.83108	0.96075	7.04908	0.96787	8.19193	0.96072	20.6235	0.1354	0.07868			6.78109	0.96867	6.44779	0.96919	8.18389	0.96606	21.328	0.55628	0.05853			9.36808	0.90642	10.5041	0.88476	11.8043	0.78793	-8.47522	0.99677	0.00389
	8.84647	0.96065	7.05647	0.96778	8.19606	0.96061	20.744	0.13275	0.07837			6.78653	0.96859	6.45468	0.9691	8.19658	0.96597	21.4513	0.55225	0.05929			9.37153	0.90616	10.5407	0.88445	11.8456	0.78736	-8.34451	0.99665	0.0041
	8.84709	0.96054	7.06262	0.96769	8.20019	0.9605	20.8644	0.12923	0.07712			6.78672	0.9685	6.45843	0.96902	8.21095	0.96588	21.5746	0.54865	0.05997			9.40024	0.90591	10.5442	0.88413	11.8642	0.78678	-8.21379	0.99651	0.00433
	8.85494	0.96043	7.07271	0.9676	8.20142	0.9604	20.9848	0.12675	0.07564			6.78876	0.96842	6.46494	0.96894	8.22053	0.96579	21.698	0.54477	0.06018			9.4148	0.90566	10.5544	0.88382	11.9269	0.78621	-8.08308	0.99641	0.0045
	8.86034	0.96033	7.07474	0.96752	8.20457	0.96029	21.1053	0.12425	0.07434			6.78902	0.96833	6.4756	0.96885	8.22675	0.96569	21.8213	0.54106	0.06053			9.41684	0.9054	10.5547	0.88351	11.9282	0.78563	-7.95236	0.99633	0.00463
	8.86372	0.96022	7.0852	0.96743	8.20963	0.96018	21.2257	0.12162	0.07351			6.79439	0.96825	6.48505	0.96877	8.25907	0.9656	21.9446	0.53741	0.06118			9.41792	0.90515	10.5634	0.8832	11.9362	0.78506	-7.82165	0.99623	0.00479
	8.86398	0.96011	7.08816	0.96734	8.21588	0.96008	21.3461	0.11944	0.07207			6.79899	0.96816	6.48697	0.96868	8.26138	0.96551	22.0679	0.53389	0.06168			9.45087	0.90489	10.5676	0.88289	11.9464	0.78448	-7.69093	0.99605	0.0051
	8.86938	0.96001	7.10118	0.96726	8.21834	0.95997	21.4666	0.1166	0.07033			6.80862	0.96808	6.49282	0.9686	8.26294	0.96542	22.1913	0.53046	0.06203			9.45197	0.90464	10.592	0.88257	12.0349	0.78391	-7.56022	0.996	0.00518
	8.87569	0.9599	7.1027	0.96717	8.2205	0.95986	21.587	0.11422	0.06961			6.8109	0.96799	6.4952	0.96852	8.2636	0.96533	22.3146	0.52714	0.06246			9.45479	0.90439	10.6145	0.88226	12.0584	0.78333	-7.4295	0.99595	0.00526
	8.87869	0.9598	7.112	0.96708	8.22588	0.95976	21.7075	0.11204	0.06864			6.81111	0.96791	6.50064	0.96843	8.26419	0.96523	22.4379	0.52386	0.06273			9.49413	0.90413	10.6177	0.88195	12.1467	0.78276	-7.29879	0.9959	0.00534
	8.88319	0.95969	7.11518	0.96699	8.22724	0.95965	21.8279	0.10958	0.06772			6.81623	0.96782	6.50219	0.96835	8.26916	0.96514	22.5612	0.52016	0.06267			9.49585	0.90388	10.6652	0.88164	12.1513	0.78218	-7.16807	0.99582	0.00546
	8.88715	0.95958	7.11559	0.96691	8.25147	0.95954	21.9483	0.10778	0.06681			6.81805	0.96774	6.50852	0.96827	8.2706	0.96505	22.6846	0.51661	0.06177			9.51674	0.90363	10.6737	0.88132	12.1519	0.78161	-7.03736	0.99569	0.00568
	8.88899	0.95948	7.11677	0.96682	8.25347	0.95944	22.0688	0.10659	0.06637			6.82338	0.96765	6.5178	0.96818	8.2736	0.96496	22.8079	0.51295	0.06217			9.51783	0.90337	10.6853	0.88101	12.1744	0.78103	-6.90664	0.99543	0.00612
	8.89003	0.95937	7.11857	0.96673	8.26972	0.95933	22.1892	0.10482	0.06521			6.82582	0.96757	6.52472	0.9681	8.28079	0.96487	22.9312	0.51028	0.06242			9.5277	0.90312	10.6885	0.8807	12.1866	0.78046	-6.77593	0.99533	0.00628
	8.89469	0.95926	7.11888	0.96665	8.27199	0.95922	22.3096	0.10303	0.064			6.85379	0.96748	6.5334	0.96802	8.28356	0.96478	23.0545	0.50716	0.06231			9.53502	0.90287	10.7103	0.88039	12.2323	0.77989	-6.64521	0.99523	0.00644
	8.89565	0.95916	7.12352	0.96656	8.27677	0.95912	22.4301	0.10085	0.06225			6.85547	0.9674	6.53626	0.96793	8.30399	0.96468	23.1778	0.50408	0.06301			9.54209	0.90261	10.7226	0.88007	12.2407	0.77931	-6.5145	0.99512	0.00662
	8.89574	0.95905	7.12455	0.96647	8.27715	0.95901	22.5505	0.099	0.06082			6.864	0.96731	6.53743	0.96785	8.30454	0.96459	23.3012	0.50093	0.06321			9.55509	0.90236	10.7518	0.87976	12.261	0.77874	-6.38378	0.99495	0.00691
	8.89642	0.95894	7.12514	0.96639	8.28051	0.95891	22.6709	0.09726	0.05982			6.87424	0.96723	6.54082	0.96777	8.30937	0.9645	23.4245	0.49743	0.06337			9.5813	0.9021	10.7862	0.87945	12.2993	0.77816	-6.25307	0.99486	0.00706
	8.89876	0.95884	7.126	0.9663	8.28376	0.9588	22.7914	0.09554	0.05886			6.87885	0.96714	6.55023	0.96768	8.31019	0.96441	23.5478	0.49403	0.06379			9.59261	0.90185	10.8531	0.87914	12.3078	0.77759	-6.12235	0.9948	0.00708
	8.90034	0.95873	7.12695	0.96621	8.30546	0.95869	22.9118	0.09426	0.05824			6.88155	0.96706	6.55088	0.9676	8.32869	0.96432	23.6711	0.49105	0.06455			9.64481	0.9016	10.9233	0.87883	12.3318	0.77701	-5.99164	0.9947	0.00707
	8.90096	0.95863	7.13315	0.96612	8.3119	0.95859	23.0322	0.09262	0.0573			6.88539	0.96698	6.55199	0.96752	8.32924	0.96422	23.7945	0.4878	0.06519			9.64632	0.90134	10.9277	0.87851	12.3341	0.77644	-5.86092	0.99457	0.00703
	8.90486	0.95852	7.13325	0.96604	8.31739	0.95848	23.1527	0.09099	0.05634			6.88683	0.96689	6.55814	0.96743	8.3311	0.96413	23.9178	0.48492	0.06498			9.65133	0.90109	10.9577	0.8782	12.3668	0.77586	-5.73021	0.99431	0.0069
	8.90556	0.95841	7.13535	0.96595	8.32019	0.95837	23.2731	0.08939	0.05524			6.89114	0.96681	6.56507	0.96735	8.33199	0.96404	24.0411	0.4821	0.0655			9.68035	0.90084	10.9802	0.87789	12.3907	0.77529	-5.59949	0.99424	0.00692
	8.91008	0.95831	7.14006	0.96586	8.32685	0.95827	23.3935	0.08792	0.05418			6.89703	0.96672	6.56753	0.96727	8.3351	0.96395	24.1644	0.47889	0.06598			9.68761	0.90058	11.0247	0.87758	12.4116	0.77471	-5.46878	0.99418	0.00694
	8.9112	0.9582	7.14242	0.96578	8.32922	0.95816	23.514	0.08633	0.05331			6.89837	0.96664	6.57389	0.96718	8.3357	0.96386	24.2878	0.47625	0.06592			9.69062	0.90033	11.0269	0.87726	12.4571	0.77414	-5.33806	0.99402	0.00713
	8.91789	0.95809	7.147	0.96569	8.33448	0.95805	23.6344	0.0851	0.05262			6.90102	0.96655	6.58926	0.9671	8.34555	0.96376	24.4111	0.47355	0.06627			9.70734	0.90008	11.0659	0.87695	12.4714	0.77356	-5.20735	0.99386	0.00731
	8.9196	0.95799	7.14963	0.9656	8.34059	0.95795	23.7549	0.08385	0.05173			6.91541	0.96647	6.60166	0.96701	8.34811	0.96367	24.5344	0.47063	0.06606			9.71224	0.89982	11.0701	0.87664	12.4753	0.77299	-5.07663	0.99371	0.00741
	8.92661	0.95788	7.15057	0.96551	8.34565	0.95784	23.8753	0.08293	0.05071			6.93745	0.96638	6.60549	0.96693	8.35723	0.96358	24.6577	0.46799	0.0665			9.73096	0.89957	11.0852	0.87633	12.4893	0.77241	-4.94592	0.99348	0.00761
	8.93288	0.95777	7.15066	0.96543	8.34648	0.95773	23.9957	0.0816	0.04969			6.94068	0.9663	6.60925	0.96685	8.36277	0.96349	24.7811	0.46518	0.06684			9.73497	0.89932	11.0863	0.87601	12.4919	0.77184	-4.8152	0.99321	0.00794
	8.93369	0.95767	7.15131	0.96534	8.35133	0.95763	24.1162	0.08053	0.0491			6.94154	0.96621	6.62069	0.96676	8.36571	0.9634	24.9044	0.46216	0.06679			9.73502	0.89906	11.0868	0.8757	12.5024	0.77126	-4.68449	0.99293	0.00829
	8.94445	0.95756	7.15336	0.96525	8.35228	0.95752	24.2366	0.0791	0.04822			6.95365	0.96613	6.63158	0.96668	8.36862	0.9633	25.0277	0.45936	0.06652			9.74085	0.89881	11.1047	0.87539	12.5289	0.77069	-4.55377	0.99278	0.00838
	8.95064	0.95746	7.15979	0.96517	8.35711	0.95742	24.357	0.07813	0.04771			6.96553	0.96604	6.63373	0.9666	8.37136	0.96321	25.151	0.45667	0.06631			9.74471	0.89855	11.1263	0.87508	12.5674	0.77011	-4.42306	0.99257	0.00837
	8.95277	0.95735	7.16011	0.96508	8.35895	0.95731	24.4775	0.07744	0.04745			6.9782	0.96596	6.64633	0.96651	8.39923	0.96312	25.2743	0.45424	0.06632			9.74864	0.8983	11.1457	0.87477	12.6874	0.76954	-4.29234	0.99232	0.00831
	8.95331	0.95724	7.16359	0.96499	8.36103	0.9572	24.5979	0.07663	0.04677			6.97943	0.96587	6.64692	0.96643	8.3997	0.96303	25.3977	0.45129	0.06664			9.75411	0.89805	11.1715	0.87445	12.6994	0.76897	-4.16163	0.99165	0.00918
	8.95961	0.95714	7.16717	0.9649	8.36121	0.9571	24.7183	0.07577	0.04588			6.9987	0.96579	6.64914	0.96635	8.40226	0.96294	25.521	0.44875	0.0667			9.76394	0.89779	11.1865	0.87414	12.7199	0.76839	-4.03091	0.99142	0.00938
	8.96117	0.95703	7.17586	0.96482	8.36495	0.95699	24.8388	0.07487	0.0454			6.99968	0.9657	6.66154	0.96626	8.40562	0.96284	25.6443	0.44614	0.06649			9.77356	0.89754	11.2211	0.87383	12.7269	0.76782	-3.9002	0.99121	0.00949
	8.96744	0.95692	7.1781	0.96473	8.36885	0.95688	24.9592	0.07428	0.0449			7.00159	0.96562	6.6705	0.96618	8.40903	0.96275	25.7676	0.44332	0.06654			9.78431	0.89729	11.2475	0.87352	12.7476	0.76724	-3.76948	0.99103	0.00956
	8.96883	0.95682	7.18234	0.96464	8.36996	0.95678	25.0796	0.07345	0.04433			7.00237	0.96553	6.67421	0.9661	8.41362	0.96266	25.891	0.44094	0.06732			9.7876	0.89703	11.2518	0.8732	12.7483	0.76667	-3.63877	0.9909	0.00962
	8.97394	0.95671	7.18438	0.96456	8.37136	0.95667	25.2001	0.07275	0.04368			7.00662	0.96545	6.68346	0.96601	8.4184	0.96257	26.0143	0.4386	0.06711			9.79036	0.89678	11.2555	0.87289	12.7893	0.76609	-3.50805	0.99078	0.00963
	8.97825	0.9566	7.1879	0.96447	8.38031	0.95656	25.3205	0.07205	0.04332			7.01073	0.96536	6.69277	0.96593	8.42524	0.96248	26.1376	0.43587	0.06702			9.7941	0.89653	11.2607	0.87258	12.7933	0.76552	-3.37734	0.99066	0.00964
	8.97921	0.9565	7.18989	0.96438	8.38857	0.95646	25.441	0.07149	0.04281			7.02736	0.96528	6.71102	0.96585	8.4483	0.96238	26.2609	0.43352	0.06716			9.80497	0.89627	11.2692	0.87227	12.8002	0.76494	-3.24662	0.99048	0.00959
	8.97959	0.95639	7.19006	0.9643	8.39781	0.95635	25.5614	0.07054	0.0421			7.02878	0.96519	6.71148	0.96576	8.45834	0.96229	26.3843	0.43104	0.0672			9.817	0.89602	11.3059	0.87196	12.8834	0.76437	-3.11591	0.99011	0.00961
	8.98389	0.95629	7.19541	0.96421	8.39881	0.95624	25.6818	0.06971	0.04142			7.03428	0.96511	6.7151	0.96568	8.467	0.9622	26.5076	0.42845	0.06705			9.81795	0.89576	11.3223	0.87164	12.8939	0.76379	-2.98519	0.98985	0.00983
	8.98882	0.95618	7.19754	0.96412	8.40406	0.95614	25.8023	0.06907	0.04106			7.0409	0.96502	6.71634	0.96559	8.47664	0.96211	26.6309	0.4256	0.06664			9.8238	0.89551	11.3227	0.87133	12.8988	0.76322	-2.85448	0.98962	0.00984
	8.99181	0.95607	7.19802	0.96403	8.40731	0.95603	25.9227	0.06821	0.04012			7.05375	0.96494	6.72326	0.96551	8.47793	0.96202	26.7542	0.42316	0.06693			9.82999	0.89526	11.3317	0.87102	12.9452	0.76264	-2.72376	0.98935	0.00984
	8.99207	0.95597	7.19866	0.96395	8.41045	0.95592	26.0431	0.06775	0.0398			7.06061	0.96485	6.72372	0.96543	8.48477	0.96192	26.8776	0.42077	0.06744			9.83482	0.895	11.3383	0.87071	12.9702	0.76207	-2.59305	0.98916	0.00993
	8.99272	0.95586	7.20017	0.96386	8.4149	0.95582	26.1636	0.06707	0.03923			7.07698	0.96477	6.72536	0.96534	8.49409	0.96183	27.0009	0.41851	0.06778			9.83734	0.89475	11.3656	0.87039	12.9708	0.76149	-2.46233	0.9888	0.01001
	8.99486	0.95575	7.20192	0.96377	8.4278	0.95571	26.284	0.06667	0.03892			7.07964	0.96468	6.72891	0.96526	8.50701	0.96174	27.1242	0.41617	0.06802			9.84404	0.8945	11.3793	0.87008	12.9752	0.76092	-2.33162	0.98847	0.01002
	8.99806	0.95565	7.2032	0.96369	8.44218	0.95561	26.4044	0.06597	0.03887			7.09193	0.9646	6.73825	0.96518	8.52239	0.96165	27.2475	0.41434	0.0681			9.84605	0.89424	11.3945	0.86977	12.9996	0.76034	-2.2009	0.98833	0.01006
	9.00024	0.95554	7.21942	0.9636	8.44258	0.9555	26.5249	0.06503	0.03826			7.09254	0.96451	6.74495	0.96509	8.52503	0.96156	27.3709	0.41154	0.06847			9.89314	0.89399	11.4184	0.86946	13.0097	0.75977	-2.07019	0.98819	0.0101
	9.00187	0.95544	7.22081	0.96351	8.44723	0.95539	26.6453	0.06455	0.03788			7.09572	0.96443	6.766	0.96501	8.53261	0.96146	27.4942	0.40984	0.06847			9.91228	0.89374	11.4269	0.86914	13.0169	0.7592	-1.93947	0.98785	0.01052
	9.00214	0.95533	7.22337	0.96342	8.4554	0.95529	26.7657	0.06405	0.03761			7.11223	0.96434	6.78294	0.96493	8.54069	0.96137	27.6175	0.40755	0.06882			9.91291	0.89348	11.4655	0.86883	13.0215	0.75862	-1.80875	0.98751	0.01097
	9.01648	0.95522	7.2289	0.96334	8.45606	0.95518	26.8862	0.06339	0.03768			7.11475	0.96426	6.78761	0.96484	8.55882	0.96128	27.7408	0.40516	0.06911			9.92248	0.89323	11.4743	0.86852	13.0286	0.75805	-1.67804	0.98711	0.01151
	9.01793	0.95512	7.22894	0.96325	8.46783	0.95507	27.0066	0.06287	0.03743			7.11499	0.96417	6.79993	0.96476	8.56408	0.96119	27.8641	0.40297	0.06932			9.9635	0.89297	11.4798	0.86821	13.0506	0.75747	-1.54732	0.98664	0.01199
	9.01994	0.95501	7.22952	0.96316	8.47015	0.95497	27.127	0.06212	0.03689			7.11961	0.96409	6.804	0.96468	8.593	0.9611	27.9875	0.40095	0.06942			9.96902	0.89272	11.4933	0.8679	13.0607	0.7569	-1.41661	0.98615	0.01199
	9.02603	0.9549	7.22981	0.96308	8.47705	0.95486	27.2475	0.06147	0.03628			7.1228	0.964	6.80866	0.96459	8.59416	0.961	28.1108	0.39873	0.06965			9.9759	0.89247	11.4979	0.86758	13.0614	0.75632	-1.28589	0.98586	0.01201
	9.0261	0.9548	7.2305	0.96299	8.48319	0.95475	27.3679	0.06115	0.03597			7.12506	0.96392	6.81391	0.96451	8.60996	0.96091	28.2341	0.39619	0.06998			9.99234	0.89221	11.5173	0.86727	13.077	0.75575	-1.15518	0.98556	0.01196
	9.02666	0.95469	7.23283	0.9629	8.4887	0.95465	27.4884	0.06074	0.03589			7.12566	0.96383	6.81847	0.96443	8.61068	0.96082	28.3574	0.39395	0.07039			9.99328	0.89196	11.533	0.86696	13.0859	0.75517	-1.02446	0.98537	0.01196
	9.03489	0.95458	7.23543	0.96281	8.49204	0.95454	27.6088	0.06014	0.03565			7.12587	0.96375	6.82636	0.96434	8.62399	0.96073	28.4808	0.39191	0.07034			9.9945	0.89171	11.5391	0.86665	13.1447	0.7546	-0.89375	0.98484	0.01165
	9.04668	0.95448	7.2395	0.96273	8.49267	0.95443	27.7292	0.05968	0.03521			7.12678	0.96366	6.828	0.96426	8.62746	0.96064	28.6041	0.38991	0.07027			10.0309	0.89145	11.5582	0.86633	13.1526	0.75402	-0.76303	0.98432	0.01163
	9.04836	0.95437	7.24037	0.96264	8.4949	0.95433	27.8497	0.05932	0.03511			7.12712	0.96358	6.84066	0.96418	8.63163	0.96054	28.7274	0.38782	0.07026			10.0394	0.8912	11.5621	0.86602	13.2105	0.75345	-0.63232	0.98323	0.01222
	9.05264	0.95427	7.24199	0.96255	8.49774	0.95422	27.9701	0.05886	0.03477			7.12795	0.96349	6.84328	0.96409	8.64219	0.96045	28.8507	0.3859	0.07067			10.1111	0.89095	11.5897	0.86571	13.235	0.75287	-0.5016	0.98238	0.0126
	9.05573	0.95416	7.2428	0.96247	8.4989	0.95411	28.0905	0.0583	0.03448			7.13035	0.96341	6.84522	0.96401	8.66065	0.96036	28.9741	0.38342	0.07047			10.1361	0.89069	11.5969	0.8654	13.2666	0.7523	-0.37089	0.98113	0.01344
	9.05747	0.95405	7.24916	0.96238	8.50926	0.95401	28.211	0.05791	0.03438			7.13219	0.96332	6.84992	0.96392	8.66384	0.96027	29.0974	0.38133	0.07058			10.1375	0.89044	11.6226	0.86508	13.2867	0.75172	-0.24017	0.98078	0.01356
	9.06104	0.95395	7.25339	0.96229	8.51321	0.9539	28.3314	0.05739	0.03415			7.13415	0.96324	6.85362	0.96384	8.66654	0.96018	29.2207	0.37908	0.07076			10.1421	0.89019	11.6266	0.86477	13.3013	0.75115	-0.10946	0.9802	0.01383
	9.06519	0.95384	7.25573	0.9622	8.51594	0.9538	28.4518	0.05699	0.03392			7.1443	0.96315	6.85998	0.96376	8.6935	0.96008	29.344	0.37684	0.07044			10.1812	0.88993	11.6322	0.86446	13.3128	0.75057	0.02126	0.97957	0.01363
	9.06627	0.95373	7.25797	0.96212	8.51674	0.95369	28.5723	0.0566	0.03365			7.15456	0.96307	6.87198	0.96367	8.69435	0.95999	29.4673	0.37448	0.0709			10.2257	0.88968	11.6348	0.86415	13.3143	0.75	0.15197	0.97916	0.0139
	9.07179	0.95363	7.25804	0.96203	8.51686	0.95358	28.6927	0.05619	0.03335			7.1583	0.96298	6.87317	0.96359	8.70679	0.9599	29.5907	0.37233	0.07095			10.2446	0.88942	11.6454	0.86384	13.3177	0.74943	0.28269	0.97886	0.0139
	9.07179	0.95352	7.25975	0.96194	8.52282	0.95348	28.8131	0.05575	0.03281			7.16511	0.9629	6.87332	0.96351	8.70959	0.95981	29.714	0.36969	0.07058			10.2491	0.88917	11.658	0.86352	13.3202	0.74885	0.4134	0.97824	0.01384
	9.07233	0.95341	7.2641	0.96186	8.52338	0.95337	28.9336	0.05537	0.03259			7.17786	0.96282	6.8856	0.96342	8.71126	0.95972	29.8373	0.36761	0.07023			10.2956	0.88892	11.6617	0.86321	13.4003	0.74828	0.54412	0.97704	0.01499
	9.07262	0.95331	7.26725	0.96177	8.52721	0.95326	29.054	0.0549	0.03246			7.19357	0.96273	6.88784	0.96334	8.7325	0.95962	29.9606	0.36567	0.07032			10.2977	0.88866	11.6767	0.8629	13.4268	0.7477	0.67483	0.97656	0.01515
	9.0755	0.9532	7.27348	0.96168	8.52852	0.95316	29.1744	0.05463	0.03227			7.19623	0.96265	6.89204	0.96326	8.73926	0.95953	30.084	0.36349	0.07026			10.3004	0.88841	11.7639	0.86259	13.4429	0.74713	0.80555	0.97623	0.01513
	9.07866	0.9531	7.28163	0.9616	8.52977	0.95305	29.2949	0.05422	0.0319			7.19679	0.96256	6.90038	0.96317	8.7405	0.95944	30.2073	0.36144	0.07			10.3207	0.88816	11.7695	0.86227	13.4793	0.74655	0.93626	0.97591	0.01537
	9.08055	0.95299	7.28171	0.96151	8.53176	0.95294	29.4153	0.05399	0.0319			7.19679	0.96248	6.90271	0.96309	8.74943	0.95935	30.3306	0.35927	0.06973			10.3239	0.8879	11.7706	0.86196	13.5229	0.74598	1.06698	0.97521	0.01565
	9.08189	0.95288	7.28678	0.96142	8.53685	0.95284	29.5358	0.05373	0.03175			7.20574	0.96239	6.90276	0.96301	8.76015	0.95926	30.4539	0.35715	0.06965			10.3451	0.88765	11.7765	0.86165	13.5592	0.7454	1.19769	0.97392	0.01618
	9.0825	0.95278	7.28772	0.96133	8.53869	0.95273	29.6562	0.05339	0.03155			7.20897	0.96231	6.90969	0.96292	8.76113	0.95916	30.5773	0.35517	0.0694			10.3529	0.8874	11.7904	0.86134	13.5764	0.74483	1.32841	0.97341	0.0164
	9.08347	0.95267	7.28994	0.96125	8.54224	0.95262	29.7766	0.05296	0.0314			7.21219	0.96222	6.91659	0.96284	8.76834	0.95907	30.7006	0.35314	0.06914			10.3661	0.88714	11.7924	0.86102	13.6113	0.74425	1.45912	0.97275	0.0162
	9.08634	0.95256	7.29084	0.96116	8.55686	0.95252	29.8971	0.0526	0.03122			7.21657	0.96214	6.92182	0.96276	8.77446	0.95898	30.8239	0.35093	0.0686			10.3672	0.88689	11.7986	0.86071	13.6375	0.74368	1.58984	0.97158	0.01675
	9.09045	0.95246	7.29464	0.96107	8.56925	0.95241	30.0175	0.05227	0.03118			7.21941	0.96205	6.92686	0.96267	8.7792	0.95889	30.9472	0.34899	0.06855			10.3741	0.88663	11.8149	0.8604	13.6638	0.7431	1.72055	0.97085	0.017
	9.09628	0.95235	7.29788	0.96099	8.57696	0.9523	30.1379	0.05216	0.03114			7.21981	0.96197	6.92983	0.96259	8.78473	0.9588	31.0706	0.34665	0.06807			10.4032	0.88638	11.8217	0.86009	13.675	0.74253	1.85127	0.96974	0.01718
	9.09825	0.95224	7.30047	0.9609	8.58325	0.9522	30.2584	0.05194	0.03099			7.23718	0.96188	6.92991	0.96251	8.7885	0.95871	31.1939	0.34448	0.0682			10.4118	0.88613	11.8301	0.85978	13.6774	0.74195	1.98198	0.96865	0.01735
	9.10027	0.95214	7.30195	0.96081	8.58344	0.95209	30.3788	0.0517	0.03092			7.24249	0.9618	6.93568	0.96242	8.79271	0.95861	31.3172	0.34238	0.06816			10.4261	0.88587	11.837	0.85946	13.6889	0.74138	2.1127	0.96843	0.01739
	9.11179	0.95203	7.30199	0.96072	8.58535	0.95199	30.4992	0.05144	0.0307			7.24749	0.96171	6.95489	0.96234	8.79779	0.95852	31.4405	0.3405	0.06788			10.4644	0.88562	11.8389	0.85915	13.6902	0.7408	2.24341	0.96819	0.01739
	9.11795	0.95193	7.30987	0.96064	8.59123	0.95188	30.6197	0.05116	0.0306			7.24827	0.96163	6.95692	0.96225	8.80745	0.95843	31.5638	0.33862	0.06832			10.468	0.88537	11.8607	0.85884	13.731	0.74023	2.37413	0.96686	0.01791
	9.12034	0.95182	7.31282	0.96055	8.59239	0.95177	30.7401	0.05073	0.03037			7.27395	0.96154	6.95774	0.96217	8.81822	0.95834	31.6872	0.33692	0.06871			10.4716	0.88511	11.8811	0.85853	13.7739	0.73966	2.50484	0.96629	0.01761
	9.12119	0.95171	7.31835	0.96046	8.59336	0.95167	30.8605	0.05046	0.03017			7.27693	0.96146	6.97298	0.96209	8.82447	0.95825	31.8105	0.33476	0.0687			10.476	0.88486	11.9079	0.85821	13.8007	0.73908	2.63556	0.96538	0.01739
	9.12371	0.95161	7.31997	0.96038	8.59654	0.95156	30.981	0.0502	0.02984			7.28121	0.96137	6.97456	0.962	8.83223	0.95815	31.9338	0.33289	0.069			10.4823	0.88461	11.9089	0.8579	13.8015	0.73851	2.76627	0.96453	0.01803
	9.12394	0.9515	7.32001	0.96029	8.5992	0.95145	31.1014	0.05003	0.02977			7.29357	0.96129	6.98027	0.96192	8.84312	0.95806	32.0572	0.33092	0.06846			10.5044	0.88435	11.9182	0.85759	13.8022	0.73793	2.89699	0.96372	0.01856
	9.12448	0.95139	7.3219	0.9602	8.59928	0.95135	31.2218	0.04981	0.0296			7.2954	0.9612	6.99162	0.96184	8.84744	0.95797	32.1805	0.329	0.06881			10.5282	0.8841	11.9279	0.85728	13.814	0.73736	3.0277	0.96257	0.01815
	9.12674	0.95129	7.32339	0.96011	8.60217	0.95124	31.3423	0.04928	0.02909			7.30184	0.96112	6.99697	0.96175	8.85521	0.95788	32.3038	0.32725	0.06855			10.5335	0.88384	11.9379	0.85696	13.8476	0.73678	3.15842	0.96156	0.01796
	9.13092	0.95118	7.32342	0.96003	8.60224	0.95113	31.4627	0.04908	0.02899			7.30705	0.96103	6.99906	0.96167	8.85764	0.95779	32.4271	0.32554	0.06847			10.5357	0.88359	11.9481	0.85665	13.8556	0.73621	3.28913	0.95988	0.0188
	9.13916	0.95107	7.32842	0.95994	8.60791	0.95103	31.5831	0.04878	0.02912			7.31132	0.96095	7.0094	0.96159	8.87214	0.95769	32.5504	0.32335	0.06805			10.5456	0.88334	11.9546	0.85634	13.8561	0.73563	3.41985	0.95907	0.0187
	9.14074	0.95097	7.33806	0.95985	8.62778	0.95092	31.7036	0.04846	0.02896			7.31219	0.96086	7.01601	0.9615	8.87853	0.9576	32.6738	0.32161	0.06782			10.5486	0.88308	11.9555	0.85603	13.8799	0.73506	3.55056	0.95828	0.0184
	9.14653	0.95086	7.33895	0.95977	8.64684	0.95081	31.824	0.04826	0.02875			7.32687	0.96078	7.01658	0.96142	8.88375	0.95751	32.7971	0.31969	0.0677			10.5654	0.88283	11.9579	0.85572	13.8985	0.73448	3.68128	0.95693	0.01802
	9.15094	0.95076	7.34176	0.95968	8.64691	0.95071	31.9445	0.04796	0.02864			7.33043	0.96069	7.03807	0.96134	8.89739	0.95742	32.9204	0.318	0.06753			10.5787	0.88258	12.0125	0.8554	13.9082	0.73391	3.81199	0.95517	0.01947
	9.15438	0.95065	7.34268	0.95959	8.65764	0.9506	32.0649	0.04754	0.02828			7.3402	0.96061	7.04039	0.96125	8.91113	0.95733	33.0437	0.31569	0.06738			10.5853	0.88232	12.0436	0.85509	13.9101	0.73333	3.94271	0.95357	0.0203
	9.15752	0.95054	7.34528	0.95951	8.66556	0.9505	32.1853	0.04734	0.02813			7.34284	0.96052	7.0614	0.96117	8.92663	0.95723	33.1671	0.31397	0.06714			10.5874	0.88207	12.0476	0.85478	13.9209	0.73276	4.07342	0.95283	0.0201
	9.15786	0.95044	7.35061	0.95942	8.66589	0.95039	32.3058	0.04689	0.02799			7.34951	0.96044	7.0777	0.96109	8.95185	0.95714	33.2904	0.31206	0.0677			10.6126	0.88182	12.057	0.85447	13.9229	0.73218	4.20414	0.952	0.02017
	9.16156	0.95033	7.35099	0.95933	8.67713	0.95028	32.4262	0.04669	0.02803			7.36538	0.96035	7.08104	0.961	8.95447	0.95705	33.4137	0.31018	0.0675			10.6176	0.88156	12.0632	0.85415	13.9239	0.73161	4.33485	0.95051	0.02018
	9.16559	0.95022	7.35181	0.95924	8.67946	0.95018	32.5466	0.04647	0.02793			7.37196	0.96027	7.08568	0.96092	8.96327	0.95696	33.537	0.30822	0.06724			10.6489	0.88131	12.0853	0.85384	13.928	0.73103	4.46557	0.94892	0.02051
	9.16733	0.95012	7.35453	0.95916	8.68905	0.95007	32.6671	0.04625	0.02783			7.37435	0.96018	7.0878	0.96084	8.96424	0.95687	33.6604	0.30651	0.06712			10.6687	0.88106	12.1154	0.85353	13.9348	0.73046	4.59628	0.94786	0.02039
	9.17128	0.95001	7.35643	0.95907	8.71146	0.94996	32.7875	0.04604	0.02783			7.37437	0.9601	7.08883	0.96075	8.96661	0.95677	33.7837	0.30472	0.06684			10.6711	0.8808	12.1227	0.85322	13.944	0.72989	4.727	0.94686	0.0204
	9.17157	0.9499	7.36241	0.95898	8.71195	0.94986	32.9079	0.0458	0.02758			7.37991	0.96001	7.1153	0.96067	8.97018	0.95668	33.907	0.30311	0.06661			10.7027	0.88055	12.1259	0.8529	13.9619	0.72931	4.85771	0.94557	0.0208
	9.17572	0.9498	7.36659	0.9589	8.71366	0.94975	33.0284	0.0456	0.02747			7.38169	0.95993	7.12088	0.96058	8.97367	0.95659	34.0303	0.30159	0.06651			10.7065	0.88029	12.1264	0.85259	13.9866	0.72874	4.98843	0.94466	0.02033
	9.17777	0.94969	7.36839	0.95881	8.7168	0.94964	33.1488	0.0453	0.02738			7.38789	0.95984	7.12154	0.9605	8.97663	0.9565	34.1536	0.30005	0.06611			10.721	0.88004	12.1612	0.85228	13.9969	0.72816	5.11914	0.94342	0.02058
	9.18113	0.94959	7.36885	0.95872	8.7257	0.94954	33.2692	0.04503	0.02724			7.39074	0.95976	7.13336	0.96042	8.98285	0.95641	34.277	0.29841	0.06565			10.7346	0.87979	12.1999	0.85197	14.0019	0.72759	5.24986	0.94193	0.02124
	9.19131	0.94948	7.37148	0.95863	8.72808	0.94943	33.3897	0.04477	0.02695			7.39348	0.95967	7.13429	0.96033	9.00704	0.95631	34.4003	0.29682	0.06598			10.7366	0.87953	12.2043	0.85166	14.0036	0.72701	5.38057	0.94039	0.02155
	9.194	0.94937	7.37252	0.95855	8.72968	0.94932	33.5101	0.04463	0.02695			7.39621	0.95959	7.14706	0.96025	9.00967	0.95622	34.5236	0.2949	0.06619			10.7567	0.87928	12.2457	0.85134	14.0451	0.72644	5.51129	0.93914	0.02144
	9.19606	0.94927	7.38131	0.95846	8.7309	0.94922	33.6306	0.04433	0.0268			7.39988	0.9595	7.16298	0.96017	9.01322	0.95613	34.6469	0.29318	0.06591			10.7582	0.87903	12.259	0.85103	14.0502	0.72586	5.642	0.93682	0.02263
	9.20008	0.94916	7.39066	0.95837	8.73858	0.94911	33.751	0.04405	0.02666			7.40371	0.95942	7.16822	0.96008	9.0181	0.95604	34.7703	0.29145	0.06565			10.7632	0.87877	12.2692	0.85072	14.0522	0.72529	5.77272	0.93505	0.02254
	9.2017	0.94905	7.39561	0.95829	8.7406	0.949	33.8714	0.04391	0.02655			7.40903	0.95933	7.17165	0.96	9.01886	0.95595	34.8936	0.29021	0.06574			10.7653	0.87852	12.2779	0.85041	14.0552	0.72471	5.90343	0.93281	0.02313
	9.20533	0.94895	7.3981	0.9582	8.74062	0.9489	33.9919	0.04375	0.02638			7.41646	0.95925	7.1845	0.95992	9.0221	0.95585	35.0169	0.28847	0.06602			10.7804	0.87827	12.2825	0.85009	14.1195	0.72414	6.03415	0.93178	0.02285
	9.20558	0.94884	7.40114	0.95811	8.74255	0.94879	34.1123	0.04352	0.02627			7.44866	0.95916	7.19119	0.95983	9.02422	0.95576	35.1402	0.28626	0.06592			10.7968	0.87801	12.3039	0.84978	14.1327	0.72356	6.16486	0.93108	0.02282
	9.20811	0.94873	7.40574	0.95802	8.7452	0.94869	34.2327	0.04319	0.02595			7.44945	0.95908	7.19148	0.95975	9.04331	0.95567	35.2636	0.28449	0.06579			10.8248	0.87776	12.3069	0.84947	14.1586	0.72299	6.29558	0.93004	0.02244
	9.21338	0.94863	7.40582	0.95794	8.748	0.94858	34.3532	0.04286	0.02571			7.45257	0.95899	7.19696	0.95967	9.04939	0.95558	35.3869	0.2825	0.06567			10.8418	0.8775	12.3213	0.84916	14.1654	0.72241	6.42629	0.92839	0.02341
	9.21703	0.94852	7.40745	0.95785	8.74802	0.94847	34.4736	0.04268	0.02554			7.47373	0.95891	7.2105	0.95958	9.04975	0.95549	35.5102	0.28092	0.06529			10.8812	0.87725	12.323	0.84884	14.1667	0.72184	6.55701	0.92695	0.02344
	9.21996	0.94842	7.41113	0.95776	8.74847	0.94837	34.594	0.04246	0.0253			7.47937	0.95883	7.21105	0.9595	9.05285	0.95539	35.6335	0.2796	0.06539			10.9082	0.877	12.3236	0.84853	14.1722	0.72126	6.68772	0.92566	0.02314
	9.22141	0.94831	7.4124	0.95768	8.75116	0.94826	34.7145	0.0422	0.02509			7.48019	0.95874	7.21161	0.95942	9.06947	0.9553	35.7569	0.278	0.06582			10.9116	0.87674	12.3536	0.84822	14.1793	0.72069	6.81844	0.92385	0.02345
	9.23428	0.9482	7.41384	0.95759	8.75994	0.94815	34.8349	0.04195	0.02496			7.48315	0.95866	7.21976	0.95933	9.06968	0.95521	35.8802	0.27636	0.06575			10.9286	0.87649	12.3637	0.84791	14.1805	0.72011	6.94915	0.92294	0.02342
	9.23819	0.9481	7.41391	0.9575	8.77089	0.94805	34.9554	0.04183	0.02487			7.48361	0.95857	7.22329	0.95925	9.07309	0.95512	36.0035	0.27434	0.06567			10.9365	0.87624	12.3644	0.8476	14.1823	0.71954	7.07987	0.9219	0.02357
	9.23863	0.94799	7.41478	0.95742	8.77339	0.94794	35.0758	0.04171	0.02485			7.48584	0.95849	7.22347	0.95916	9.08145	0.95503	36.1268	0.27267	0.06528			10.9438	0.87598	12.3794	0.84728	14.1938	0.71897	7.21058	0.92067	0.02346
	9.23868	0.94788	7.41651	0.95733	8.78657	0.94783	35.1962	0.04145	0.02467			7.48848	0.9584	7.24374	0.95908	9.08407	0.95493	36.2501	0.27098	0.06517			10.9442	0.87573	12.3815	0.84697	14.2399	0.71839	7.3413	0.91931	0.02316
	9.24057	0.94778	7.42	0.95724	8.78786	0.94773	35.3167	0.04118	0.02456			7.49991	0.95832	7.25225	0.959	9.09437	0.95484	36.3735	0.26964	0.06505			10.945	0.87548	12.4083	0.84666	14.2543	0.71782	7.47201	0.91794	0.02327
	9.24083	0.94767	7.42898	0.95715	8.7918	0.94762	35.4371	0.04102	0.02443			7.50979	0.95823	7.26031	0.95891	9.09659	0.95475	36.4968	0.26804	0.06478			10.9602	0.87522	12.4374	0.84635	14.2563	0.71724	7.60273	0.91618	0.02359
	9.2414	0.94756	7.43372	0.95707	8.79275	0.94751	35.5575	0.04091	0.02436			7.52162	0.95815	7.26067	0.95883	9.09674	0.95466	36.6201	0.2663	0.06442			10.9676	0.87497	12.5239	0.84603	14.2824	0.71667	7.73344	0.91347	0.0253
	9.24263	0.94746	7.43417	0.95698	8.79505	0.94741	35.678	0.04075	0.02437			7.52557	0.95806	7.26914	0.95875	9.09998	0.95457	36.7434	0.2647	0.06448			10.9677	0.87471	12.5355	0.84572	14.3014	0.71609	7.86416	0.91147	0.02485
	9.24483	0.94735	7.43422	0.95689	8.79971	0.9473	35.7984	0.0404	0.02397			7.529	0.95798	7.27948	0.95866	9.10742	0.95447	36.8668	0.263	0.06418			10.9933	0.87446	12.5464	0.84541	14.3504	0.71552	7.99487	0.90898	0.02658
	9.24538	0.94725	7.43736	0.95681	8.80748	0.94719	35.9188	0.04002	0.02375			7.5325	0.95789	7.28508	0.95858	9.11105	0.95438	36.9901	0.26171	0.06395			11.0025	0.87421	12.5472	0.8451	14.3837	0.71494	8.12559	0.90666	0.0274
	9.24551	0.94714	7.44212	0.95672	8.80835	0.94709	36.0393	0.03982	0.02369			7.53318	0.95781	7.2862	0.9585	9.12334	0.95429	37.1134	0.26041	0.06386			11.0266	0.87395	12.5605	0.84478	14.3908	0.71437	8.2563	0.90423	0.02782
	9.24924	0.94703	7.44733	0.95663	8.81266	0.94698	36.1597	0.03963	0.02349			7.53487	0.95772	7.29221	0.95841	9.13072	0.9542	37.2367	0.25904	0.06354			11.0388	0.8737	12.5943	0.84447	14.4536	0.71379	8.38702	0.90265	0.02898
	9.24985	0.94693	7.44786	0.95654	8.81489	0.94688	36.2801	0.03934	0.02334			7.53622	0.95764	7.29409	0.95833	9.13467	0.95411	37.3601	0.25701	0.06304			11.0795	0.87345	12.5944	0.84416	14.4582	0.71322	8.51773	0.90108	0.02922
	9.25036	0.94682	7.44801	0.95646	8.82935	0.94677	36.4006	0.039	0.02323			7.53636	0.95755	7.2969	0.95825	9.1361	0.95401	37.4834	0.25517	0.06276			11.083	0.87319	12.6189	0.84385	14.4678	0.71264	8.64845	0.89936	0.03024
	9.25158	0.94671	7.45711	0.95637	8.83427	0.94666	36.521	0.03869	0.02284			7.5369	0.95747	7.29977	0.95816	9.13633	0.95392	37.6067	0.25373	0.06299			11.0881	0.87294	12.6432	0.84354	14.5269	0.71207	8.77917	0.89849	0.03077
	9.25212	0.94661	7.45815	0.95628	8.83796	0.94656	36.6414	0.03838	0.02257			7.55611	0.95738	7.31652	0.95808	9.1415	0.95383	37.73	0.25224	0.06291			11.0965	0.87269	12.6523	0.84322	14.5448	0.71149	8.90988	0.8964	0.03064
	9.26139	0.9465	7.46222	0.9562	8.83942	0.94645	36.7619	0.03817	0.02233			7.5564	0.9573	7.31794	0.958	9.17648	0.95374	37.8533	0.25046	0.063			11.1004	0.87243	12.653	0.84291	14.6068	0.71092	9.0406	0.89323	0.0306
	9.26231	0.94639	7.46433	0.95611	8.84089	0.94634	36.8823	0.03784	0.0219			7.56267	0.95721	7.31917	0.95791	9.18056	0.95365	37.9767	0.24924	0.06293			11.1116	0.87218	12.6609	0.8426	14.6071	0.71034	9.17131	0.89098	0.03034
	9.27081	0.94629	7.46674	0.95602	8.84595	0.94624	37.0027	0.03768	0.02176			7.56309	0.95713	7.32804	0.95783	9.19808	0.95355	38.1	0.24775	0.06273			11.1237	0.87192	12.6619	0.84229	14.627	0.70977	9.30203	0.8886	0.03138
	9.27732	0.94618	7.46786	0.95593	8.84827	0.94613	37.1232	0.03757	0.02168			7.5678	0.95704	7.3301	0.95775	9.19817	0.95346	38.2233	0.24608	0.0626			11.1269	0.87167	12.6627	0.84197	14.6446	0.7092	9.43274	0.88512	0.03196
	9.27915	0.94608	7.46864	0.95585	8.84847	0.94602	37.2436	0.03733	0.02139			7.56906	0.95696	7.33422	0.95766	9.20218	0.95337	38.3466	0.2444	0.06271			11.1572	0.87142	12.7151	0.84166	14.6486	0.70862	9.56346	0.88331	0.03086
	9.28242	0.94597	7.47199	0.95576	8.85711	0.94592	37.3641	0.03715	0.02134			7.5813	0.95687	7.33942	0.95758	9.21131	0.95328	38.47	0.24295	0.06245			11.1687	0.87116	12.7165	0.84135	14.6677	0.70805	9.69417	0.88112	0.03098
	9.28308	0.94586	7.47339	0.95567	8.8588	0.94581	37.4845	0.03698	0.02118			7.59121	0.95679	7.34091	0.95749	9.21252	0.95319	38.5933	0.2411	0.06214			11.1806	0.87091	12.7214	0.84104	14.6678	0.70747	9.82489	0.87757	0.03178
	9.28326	0.94576	7.47638	0.95559	8.8609	0.9457	37.6049	0.03682	0.02114			7.60846	0.9567	7.34514	0.95741	9.22879	0.95309	38.7166	0.23935	0.06147			11.199	0.87066	12.7241	0.84072	14.6686	0.7069	9.9556	0.875	0.03132
	9.28826	0.94565	7.47944	0.9555	8.86266	0.9456	37.7254	0.03667	0.02115			7.61063	0.95662	7.34624	0.95733	9.23259	0.953	38.8399	0.23786	0.06095			11.2103	0.8704	12.7312	0.84041	14.6967	0.70632	10.0863	0.87238	0.03207
	9.28853	0.94554	7.48138	0.95541	8.8628	0.94549	37.8458	0.0365	0.02106			7.61558	0.95653	7.34925	0.95724	9.23596	0.95291	38.9633	0.23653	0.06065			11.2123	0.87015	12.7326	0.8401	14.701	0.70575	10.217	0.87106	0.03167
	9.30013	0.94544	7.48343	0.95533	8.86816	0.94538	37.9662	0.03637	0.02096			7.61751	0.95645	7.35747	0.95716	9.24723	0.95282	39.0866	0.23533	0.0606			11.2203	0.8699	12.7457	0.83979	14.7543	0.70517	10.3477	0.8693	0.03108
	9.30021	0.94533	7.48623	0.95524	8.87253	0.94528	38.0867	0.03623	0.02089			7.62098	0.95636	7.36519	0.95708	9.25806	0.95273	39.2099	0.23374	0.06043			11.2258	0.86964	12.7469	0.83948	14.7684	0.7046	10.4785	0.86665	0.03216
	9.30125	0.94522	7.48777	0.95515	8.87591	0.94517	38.2071	0.03615	0.02084			7.62796	0.95628	7.36763	0.95699	9.26581	0.95263	39.3332	0.2323	0.06054			11.2345	0.86939	12.75	0.83916	14.7729	0.70402	10.6092	0.86316	0.03279
	9.30185	0.94512	7.48971	0.95506	8.87614	0.94507	38.3275	0.03593	0.02067			7.63276	0.95619	7.36885	0.95691	9.27481	0.95254	39.4566	0.23042	0.06045			11.2448	0.86914	12.7538	0.83885	14.8223	0.70345	10.7399	0.85984	0.03439
	9.30294	0.94501	7.50122	0.95498	8.87682	0.94496	38.448	0.03563	0.02049			7.633	0.95611	7.36895	0.95683	9.27556	0.95245	39.5799	0.22892	0.06054			11.2507	0.86888	12.7658	0.83854	14.8426	0.70287	10.8706	0.85816	0.0347
	9.30339	0.94491	7.50428	0.95489	8.88268	0.94485	38.5684	0.03553	0.02048			7.63829	0.95602	7.37287	0.95674	9.27987	0.95236	39.7032	0.22721	0.06018			11.2561	0.86863	12.7786	0.83823	14.8564	0.7023	11.0013	0.85579	0.03504
	9.30456	0.9448	7.50442	0.9548	8.88656	0.94475	38.6889	0.03526	0.02035			7.64	0.95594	7.37578	0.95666	9.28253	0.95227	39.8265	0.22591	0.06013			11.274	0.86837	12.7793	0.83791	14.8648	0.70172	11.132	0.85294	0.03532
	9.30494	0.94469	7.50456	0.95472	8.8949	0.94464	38.8093	0.03514	0.02028			7.64125	0.95585	7.38231	0.95658	9.28871	0.95218	39.9498	0.22438	0.06001			11.2757	0.86812	12.782	0.8376	14.8714	0.70115	11.2628	0.84945	0.03654
	9.30539	0.94459	7.50563	0.95463	8.89967	0.94453	38.9297	0.03494	0.02009			7.64296	0.95577	7.38315	0.95649	9.29436	0.95208	40.0732	0.2229	0.05972			11.3018	0.86787	12.8178	0.83729	14.8782	0.70057	11.3935	0.84583	0.03731
	9.30601	0.94448	7.5068	0.95454	8.90067	0.94443	39.0502	0.03481	0.02009			7.65095	0.95568	7.39424	0.95641	9.3039	0.95199	40.1965	0.22137	0.0595			11.3076	0.86761	12.8328	0.83698	14.8951	0.7	11.5242	0.84166	0.03798
	9.3072	0.94437	7.50831	0.95445	8.90082	0.94432	39.1706	0.03459	0.02002			7.65411	0.9556	7.39602	0.95633	9.30715	0.9519	40.3198	0.22	0.05938			11.3272	0.86736	12.8474	0.83666	14.9013	0.69943	11.6549	0.83786	0.03772
[truncated: 11,451 more rows]

## Sheet: fig. S8A
N2 Adsorption Isotherms
Whelk-O1 SPP				Cellulose-B				Silica FPP
[truncated: 40 more rows]

## Sheet: Fig. 3D & fig. S8B
	Fig 3D						fig. S8B
[truncated: 4 more rows]

## Sheet: Fig 4B
		Cumulative Distribution		Untreated Cellulose-B			Metric	r	P(r'>r)	r	P(r'>r)	r	P(r'>r)	Cumulative Distribution		Treated 10%			Metric	r	P(r'>r)	r	P(r'>r)	r	P(r'>r)	Cumulative Distribution		Treated 20%			Metric	r	P(r'>r)	r	P(r'>r)	r	P(r'>r)	Cumulative Distribution		Treated 100%			Cumulative Distribution		Silica
[truncated: 16,268 more rows]

[truncated: 3 more sheets: Fig 4C, Fig 5A, Fig 5B]
